# Supplementary material for: ZIKV – CDB: A Collaborative Database to Guide Research Linking SncRNAs and ZIKA Virus Disease Symptoms
Source: PLoS Negl Trop Dis. 2016 Jun 22;10(6):e0004817. doi: 10.1371/journal.pntd.0004817 (PMC4917180; doi:10.1371/journal.pntd.0004817)
Supplement: S2 Dataset — (FASTA) [file pntd.0004817.s003.fasta]

>zikv-mir-2
GUUGCCAGCCGGACUUCUGCUGGGU
>zikv-mir-5
CUGGACCCAUGGCUGCAGUAGG
>zikv-mir-7
GGGAGACUGCCUGUCUUGCA
>zikv-mir-9
UGGACUAUCUAUCCACCCA
>zikv-mir-3
GAGUGGUGAUUUCUCUCUGGUGGA
>zikv-mir-4
GAUCCAGCCGUUAUUGGAACAGCU
>zikv-mir-6
CAUACAACAACUACUCCUUAAU
>zikv-mir-1
ACUGUGUAACAUUUUUAGGGGAAGUU
>zikv-mir-8
GACCGCGCACCACCUGGGCU
