# Supplementary material for: ZIKV – CDB: A Collaborative Database to Guide Research Linking SncRNAs and ZIKA Virus Disease Symptoms
Source: PLoS Negl Trop Dis. 2016 Jun 22;10(6):e0004817. doi: 10.1371/journal.pntd.0004817 (PMC4917180; doi:10.1371/journal.pntd.0004817)
Supplement: S3 Dataset — (TXT) [file pntd.0004817.s004.txt]

miR ID	Target ID	Total Score	Total Energy	Maximum Score per alignment	Maximum Energy per alignment	Strand	Length - miRNA	Length - target	Alignment positions
zikv-mir-2	ENST00000565091	155	-22.63	155	-22.63	88	25	365	227
zikv-mir-2	ENST00000565202	141	-18.98	141	-18.98	112	25	392	1
zikv-mir-2	ENST00000564695	144	-22.88	144	-22.88	123	25	347	269
zikv-mir-2	ENST00000390360	155	-22.63	155	-22.63	156	25	365	227
zikv-mir-2	ENST00000390396	144	-22.88	144	-22.88	159	25	347	269
zikv-mir-2	ENST00000390389	144	-22.88	144	-22.88	168	25	335	271
zikv-mir-2	ENST00000390425	157	-33.58	157	-33.58	172	25	519	113
zikv-mir-2	ENST00000390460	161	-22.03	161	-22.03	207	25	327	216
zikv-mir-2	ENST00000553765	143	-21.84	143	-21.84	224	25	940	771
zikv-mir-2	ENST00000532620	285	-48.48	144	-29.14	225	25	1925	 768 1465
zikv-mir-2	ENST00000534740	141	-29.14	141	-29.14	226	25	722	262
zikv-mir-2	ENST00000533763	285	-48.48	144	-29.14	227	25	1589	 569 1129
zikv-mir-2	ENST00000608857	285	-48.48	144	-29.14	229	25	1671	 537 1234
zikv-mir-2	ENST00000523857	449	-85.87	154	-35.26	231	25	3818	 654 1230 2187
zikv-mir-2	ENST00000521053	295	-50.61	150	-27.02	232	25	3830	 1089 1919
zikv-mir-2	ENST00000430863	295	-50.61	150	-27.02	233	25	4164	 1203 2256
zikv-mir-2	ENST00000599226	146	-20.09	146	-20.09	235	25	2496	1745
zikv-mir-2	ENST00000406070	146	-20.09	146	-20.09	236	25	2025	1280
zikv-mir-2	ENST00000446844	290	-42.38	146	-22.29	237	25	2227	 1273 1316
zikv-mir-2	ENST00000607517	142	-24.79	142	-24.79	259	25	2222	1303
zikv-mir-2	ENST00000457794	142	-24.79	142	-24.79	261	25	1512	1393
zikv-mir-2	ENST00000378009	142	-24.79	142	-24.79	262	25	2483	1408
zikv-mir-2	ENST00000502692	435	-92.52	149	-35.02	269	25	3084	 2236 1878 1061
zikv-mir-2	ENST00000513398	435	-92.52	149	-35.02	270	25	2939	 2088 1730 913
zikv-mir-2	ENST00000339687	297	-59.97	150	-31.63	272	25	1211	 134 769
zikv-mir-2	ENST00000606293	147	-31.63	147	-31.63	273	25	676	279
zikv-mir-2	ENST00000445910	297	-59.97	150	-31.63	274	25	925	 134 769
zikv-mir-2	ENST00000430512	297	-59.97	150	-31.63	275	25	1191	 163 794
zikv-mir-2	ENST00000574882	143	-29.67	143	-29.67	285	25	989	707
zikv-mir-2	ENST00000571707	143	-29.67	143	-29.67	286	25	1716	482
zikv-mir-2	ENST00000540189	143	-29.67	143	-29.67	287	25	1872	469
zikv-mir-2	ENST00000572675	143	-29.67	143	-29.67	288	25	1072	392
zikv-mir-2	ENST00000328585	143	-29.67	143	-29.67	289	25	1613	482
zikv-mir-2	ENST00000453496	300	-44.18	152	-22.93	296	25	2469	 2177 1077
zikv-mir-2	ENST00000603128	449	-61.72	157	-26.93	309	25	6402	 100 3378 5292
zikv-mir-2	ENST00000419350	449	-61.72	157	-26.93	310	25	6603	 109 3584 5498
zikv-mir-2	ENST00000603507	152	-18.43	152	-18.43	311	25	3340	3108
zikv-mir-2	ENST00000603055	157	-26.93	157	-26.93	313	25	1158	82
zikv-mir-2	ENST00000448023	449	-61.72	157	-26.93	314	25	6310	 109 3291 5205
zikv-mir-2	ENST00000359128	449	-61.72	157	-26.93	315	25	6379	 109 3360 5274
zikv-mir-2	ENST00000301749	449	-61.72	157	-26.93	316	25	6391	 100 3372 5286
zikv-mir-2	ENST00000324659	157	-26.93	157	-26.93	317	25	2413	109
zikv-mir-2	ENST00000349350	587	-101.68	154	-30.72	318	25	8668	 4002 4105 5589 3183
zikv-mir-2	ENST00000427578	738	-131.9	154	-30.72	319	25	8834	 4002 8207 4105 5589 3183
zikv-mir-2	ENST00000443370	587	-101.68	154	-30.72	320	25	8534	 4002 4105 5589 3183
zikv-mir-2	ENST00000421100	587	-101.68	154	-30.72	321	25	8469	 4002 4105 5589 3183
zikv-mir-2	ENST00000449052	587	-101.68	154	-30.72	322	25	8733	 4002 4105 5589 3183
zikv-mir-2	ENST00000348028	587	-101.68	154	-30.72	323	25	8395	 4002 4105 5589 3183
zikv-mir-2	ENST00000546292	587	-101.68	154	-30.72	324	25	8375	 3985 4088 5572 3166
zikv-mir-2	ENST00000538115	587	-101.68	154	-30.72	325	25	8514	 3985 4088 5572 3166
zikv-mir-2	ENST00000542585	587	-101.68	154	-30.72	326	25	8713	 3985 4088 5572 3166
zikv-mir-2	ENST00000546213	587	-101.68	154	-30.72	327	25	8036	 3985 4088 5572 3166
zikv-mir-2	ENST00000299598	626	-101.99	173	-30.82	333	25	5818	 2384 2051 5606 2610
zikv-mir-2	ENST00000435101	159	-23.56	159	-23.56	342	25	692	23
zikv-mir-2	ENST00000358097	321	-57.51	162	-33.95	343	25	1655	 779 895
zikv-mir-2	ENST00000433992	321	-57.51	162	-33.95	344	25	1738	 805 921
zikv-mir-2	ENST00000394191	143	-24.8	143	-24.8	348	25	931	324
zikv-mir-2	ENST00000397927	284	-53.84	143	-33.25	349	25	3032	 330 1092
zikv-mir-2	ENST00000528707	284	-53.84	143	-33.25	350	25	2969	 273 1029
zikv-mir-2	ENST00000313669	284	-53.84	143	-33.25	352	25	3007	 309 1071
zikv-mir-2	ENST00000606380	141	-37.16	141	-37.16	355	25	541	493
zikv-mir-2	ENST00000564451	140	-19.91	140	-19.91	360	25	2115	1
zikv-mir-2	ENST00000437915	148	-27.17	148	-27.17	373	25	1087	335
zikv-mir-2	ENST00000606935	298	-58.3	149	-33.2	381	25	2210	 492 681
zikv-mir-2	ENST00000536140	294	-57.66	149	-32.56	382	25	3226	 1019 830
zikv-mir-2	ENST00000544813	294	-53.48	149	-28.38	383	25	573	 241 54
zikv-mir-2	ENST00000290510	294	-57.66	149	-32.56	384	25	2129	 215 26
zikv-mir-2	ENST00000396725	298	-58.3	149	-33.2	392	25	2635	 524 713
zikv-mir-2	ENST00000251761	298	-58.3	149	-33.2	393	25	2637	 526 715
zikv-mir-2	ENST00000597750	298	-58.3	149	-33.2	425	25	2635	 524 713
zikv-mir-2	ENST00000598308	298	-58.3	149	-33.2	426	25	2637	 526 715
zikv-mir-2	ENST00000606254	298	-58.3	149	-33.2	427	25	2210	 492 681
zikv-mir-2	ENST00000593543	294	-57.66	149	-32.56	428	25	3226	 1019 830
zikv-mir-2	ENST00000594961	294	-53.48	149	-28.38	429	25	573	 241 54
zikv-mir-2	ENST00000595716	294	-57.66	149	-32.56	430	25	2129	 215 26
zikv-mir-2	ENST00000570522	159	-23.56	159	-23.56	442	25	692	23
zikv-mir-2	ENST00000574062	321	-57.51	162	-33.95	443	25	1655	 779 895
zikv-mir-2	ENST00000575319	321	-57.51	162	-33.95	444	25	1738	 805 921
zikv-mir-2	ENST00000390477	140	-17.22	140	-17.22	451	25	720	454
zikv-mir-2	ENST00000390548	143	-27.19	143	-27.19	489	25	2619	14
zikv-mir-2	ENST00000390549	143	-27.19	143	-27.19	490	25	1128	14
zikv-mir-2	ENST00000390542	143	-27.19	143	-27.19	491	25	1022	14
zikv-mir-2	ENST00000604364	143	-27.19	143	-27.19	502	25	2619	14
zikv-mir-2	ENST00000605583	143	-27.19	143	-27.19	503	25	1128	14
zikv-mir-2	ENST00000603328	143	-27.19	143	-27.19	504	25	1022	14
zikv-mir-2	ENST00000390593	143	-29.89	143	-29.89	514	25	415	122
zikv-mir-2	ENST00000390595	149	-19.98	149	-19.98	516	25	393	240
zikv-mir-2	ENST00000390610	142	-33.04	142	-33.04	530	25	411	109
zikv-mir-2	ENST00000390302	148	-22.29	148	-22.29	580	25	398	303
zikv-mir-2	ENST00000390304	155	-25.15	155	-25.15	582	25	377	157
zikv-mir-2	ENST00000390306	144	-21.81	144	-21.81	584	25	502	406
zikv-mir-2	ENST00000390310	151	-22.15	151	-22.15	588	25	374	257
zikv-mir-2	ENST00000390312	144	-21.81	144	-21.81	590	25	402	285
zikv-mir-2	ENST00000390314	144	-21.81	144	-21.81	592	25	400	286
zikv-mir-2	ENST00000390317	144	-21.81	144	-21.81	595	25	520	406
zikv-mir-2	ENST00000464162	147	-26.49	147	-26.49	609	25	380	278
zikv-mir-2	ENST00000492167	142	-29.94	142	-29.94	618	25	400	268
zikv-mir-2	ENST00000390270	292	-66.01	150	-36.07	640	25	445	 266 313
zikv-mir-2	ENST00000390271	142	-26.14	142	-26.14	641	25	371	158
zikv-mir-2	ENST00000603991	143	-29.89	143	-29.89	652	25	415	122
zikv-mir-2	ENST00000604008	145	-17.61	145	-17.61	654	25	393	240
zikv-mir-2	ENST00000603306	142	-33.04	142	-33.04	665	25	411	109
zikv-mir-2	ENST00000390476	141	-29.89	141	-29.89	717	25	59	11
zikv-mir-2	ENST00000390499	145	-19.01	145	-19.01	738	25	62	1
zikv-mir-2	ENST00000390500	140	-18.5	140	-18.5	739	25	63	1
zikv-mir-2	ENST00000566782	160	-19.3	160	-19.3	775	25	2673	1337
zikv-mir-2	ENST00000562780	306	-43.05	160	-23.75	776	25	1096	 419 594
zikv-mir-2	ENST00000569579	160	-19.3	160	-19.3	777	25	1840	504
zikv-mir-2	ENST00000568242	160	-19.3	160	-19.3	778	25	3405	473
zikv-mir-2	ENST00000565530	160	-19.3	160	-19.3	779	25	375	295
zikv-mir-2	ENST00000567371	324	-48	175	-29.37	783	25	601	 247 572
zikv-mir-2	ENST00000568084	314	-40.58	165	-21.95	784	25	487	 133 458
zikv-mir-2	ENST00000567419	149	-18.63	149	-18.63	785	25	324	295
zikv-mir-2	ENST00000562865	175	-29.37	175	-29.37	786	25	5683	1661
zikv-mir-2	ENST00000568643	175	-29.37	175	-29.37	787	25	4087	1892
zikv-mir-2	ENST00000568276	175	-29.37	175	-29.37	788	25	3931	1736
zikv-mir-2	ENST00000568474	175	-29.37	175	-29.37	789	25	3880	1685
zikv-mir-2	ENST00000563935	140	-21.13	140	-21.13	794	25	1029	1
zikv-mir-2	ENST00000567301	145	-17.19	145	-17.19	799	25	2792	2561
zikv-mir-2	ENST00000567627	461	-71.61	172	-28.04	800	25	1866	 319 1642 545
zikv-mir-2	ENST00000569402	146	-26.27	146	-26.27	810	25	1129	439
zikv-mir-2	ENST00000595502	146	-30.95	146	-30.95	830	25	681	577
zikv-mir-2	ENST00000438063	148	-22.53	148	-22.53	835	25	1478	1011
zikv-mir-2	ENST00000454856	148	-22.53	148	-22.53	836	25	1687	1220
zikv-mir-2	ENST00000559471	443	-62.83	158	-21.4	839	25	7176	 6111 816 3198
zikv-mir-2	ENST00000261847	443	-62.83	158	-21.4	840	25	6779	 5846 686 2933
zikv-mir-2	ENST00000380927	143	-20.77	143	-20.77	841	25	2551	497
zikv-mir-2	ENST00000559424	143	-20.77	143	-20.77	846	25	1084	700
zikv-mir-2	ENST00000557923	145	-16.19	145	-16.19	848	25	546	382
zikv-mir-2	ENST00000594169	146	-30.95	146	-30.95	849	25	681	577
zikv-mir-2	ENST00000435397	148	-22.53	148	-22.53	850	25	1478	1011
zikv-mir-2	ENST00000439682	148	-22.53	148	-22.53	851	25	1706	1239
zikv-mir-2	ENST00000564506	311	-51	165	-30.3	860	25	4339	 1012 399
zikv-mir-2	ENST00000567793	311	-51	165	-30.3	861	25	3535	 904 291
zikv-mir-2	ENST00000569541	161	-20.1	161	-20.1	864	25	2255	1216
zikv-mir-2	ENST00000299443	148	-22.53	148	-22.53	867	25	1826	1350
zikv-mir-2	ENST00000562963	312	-55.65	157	-29.25	868	25	2660	 2419 321
zikv-mir-2	ENST00000563912	312	-55.65	157	-29.25	870	25	2583	 2340 242
zikv-mir-2	ENST00000567931	155	-29.25	155	-29.25	871	25	300	247
zikv-mir-2	ENST00000590371	141	-30.63	141	-30.63	874	25	598	422
zikv-mir-2	ENST00000587905	141	-30.63	141	-30.63	875	25	743	214
zikv-mir-2	ENST00000399848	289	-58.97	148	-30.63	877	25	8633	 3876 347
zikv-mir-2	ENST00000359446	289	-58.97	148	-30.63	878	25	8486	 3730 147
zikv-mir-2	ENST00000586222	141	-30.63	141	-30.63	879	25	685	235
zikv-mir-2	ENST00000361303	148	-28.34	148	-28.34	890	25	8086	3330
zikv-mir-2	ENST00000435606	148	-28.34	148	-28.34	891	25	8032	3276
zikv-mir-2	ENST00000361205	289	-58.97	148	-30.63	893	25	8686	 3930 347
zikv-mir-2	ENST00000562265	142	-24.98	142	-24.98	906	25	2945	960
zikv-mir-2	ENST00000569286	142	-24.98	142	-24.98	907	25	997	388
zikv-mir-2	ENST00000561861	142	-24.98	142	-24.98	908	25	1644	526
zikv-mir-2	ENST00000568696	142	-24.98	142	-24.98	909	25	1598	480
zikv-mir-2	ENST00000569942	142	-24.98	142	-24.98	910	25	1863	461
zikv-mir-2	ENST00000564164	142	-24.98	142	-24.98	911	25	1041	477
zikv-mir-2	ENST00000570113	142	-24.98	142	-24.98	912	25	727	284
zikv-mir-2	ENST00000563097	142	-24.98	142	-24.98	913	25	833	549
zikv-mir-2	ENST00000563653	142	-24.98	142	-24.98	914	25	413	332
zikv-mir-2	ENST00000567362	142	-24.98	142	-24.98	915	25	4213	2228
zikv-mir-2	ENST00000564742	140	-17.78	140	-17.78	921	25	2072	1813
zikv-mir-2	ENST00000565175	140	-17.78	140	-17.78	922	25	1989	1730
zikv-mir-2	ENST00000388901	141	-19.3	141	-19.3	931	25	4061	3813
zikv-mir-2	ENST00000564173	141	-24.32	141	-24.32	943	25	3109	457
zikv-mir-2	ENST00000567939	141	-24.32	141	-24.32	944	25	2990	157
zikv-mir-2	ENST00000435732	143	-19.95	143	-19.95	945	25	1151	996
zikv-mir-2	ENST00000283645	164	-28.32	164	-28.32	958	25	3849	1796
zikv-mir-2	ENST00000453949	164	-28.32	164	-28.32	959	25	3341	1695
zikv-mir-2	ENST00000559846	164	-28.32	164	-28.32	961	25	2311	1848
zikv-mir-2	ENST00000558940	302	-53.49	154	-27.05	989	25	2425	 198 5
zikv-mir-2	ENST00000560347	154	-27.05	154	-27.05	990	25	1750	88
zikv-mir-2	ENST00000573512	145	-15.82	145	-15.82	1002	25	1594	1029
zikv-mir-2	ENST00000578436	145	-15.82	145	-15.82	1007	25	1295	982
zikv-mir-2	ENST00000583923	145	-15.82	145	-15.82	1008	25	359	258
zikv-mir-2	ENST00000579819	145	-15.82	145	-15.82	1009	25	632	387
zikv-mir-2	ENST00000558727	285	-49.99	145	-26.22	1014	25	507	 149 1
zikv-mir-2	ENST00000285679	156	-18.55	156	-18.55	1029	25	3973	578
zikv-mir-2	ENST00000351097	156	-18.55	156	-18.55	1030	25	2158	578
zikv-mir-2	ENST00000285681	156	-18.55	156	-18.55	1031	25	5216	578
zikv-mir-2	ENST00000478932	144	-19.69	144	-19.69	1037	25	2605	1279
zikv-mir-2	ENST00000400183	156	-18.55	156	-18.55	1038	25	5178	426
zikv-mir-2	ENST00000588155	147	-16.31	147	-16.31	1066	25	1440	1404
zikv-mir-2	ENST00000581883	143	-15.82	143	-15.82	1072	25	510	150
zikv-mir-2	ENST00000583769	140	-19.02	140	-19.02	1074	25	494	321
zikv-mir-2	ENST00000583304	289	-49.24	146	-24.83	1075	25	3641	 1841 1575
zikv-mir-2	ENST00000561576	429	-76.18	146	-27.98	1094	25	4530	 1564 1164 1038
zikv-mir-2	ENST00000568217	429	-75.69	146	-27.98	1095	25	851	 828 428 302
zikv-mir-2	ENST00000585916	150	-22.97	150	-22.97	1096	25	5909	625
zikv-mir-2	ENST00000398654	150	-22.97	150	-22.97	1097	25	2043	649
zikv-mir-2	ENST00000545673	150	-22.97	150	-22.97	1098	25	1590	310
zikv-mir-2	ENST00000324794	150	-22.97	150	-22.97	1099	25	1899	783
zikv-mir-2	ENST00000592212	150	-22.97	150	-22.97	1100	25	2143	710
zikv-mir-2	ENST00000590127	150	-22.97	150	-22.97	1101	25	1838	754
zikv-mir-2	ENST00000592011	293	-39.21	150	-22.97	1102	25	1394	 703 1311
zikv-mir-2	ENST00000589819	150	-22.97	150	-22.97	1104	25	589	110
zikv-mir-2	ENST00000559883	152	-23.48	152	-23.48	1112	25	991	132
zikv-mir-2	ENST00000559963	152	-23.48	152	-23.48	1113	25	794	29
zikv-mir-2	ENST00000327171	300	-52	152	-28.52	1114	25	3222	 23 2666
zikv-mir-2	ENST00000560654	152	-23.48	152	-23.48	1115	25	784	17
zikv-mir-2	ENST00000558775	152	-23.48	152	-23.48	1116	25	813	13
zikv-mir-2	ENST00000561074	148	-19.01	148	-19.01	1117	25	550	1
zikv-mir-2	ENST00000559040	145	-19.01	145	-19.01	1118	25	471	1
zikv-mir-2	ENST00000344320	144	-34.07	144	-34.07	1144	25	2485	29
zikv-mir-2	ENST00000564093	432	-74.75	149	-29.82	1146	25	8455	 7294 2830 756
zikv-mir-2	ENST00000288398	322	-66.64	162	-37.21	1153	25	1295	 397 499
zikv-mir-2	ENST00000560975	301	-49.19	160	-29.43	1154	25	2855	 1209 2393
zikv-mir-2	ENST00000358278	322	-66.64	162	-37.21	1155	25	1717	 344 446
zikv-mir-2	ENST00000403994	322	-66.64	162	-37.21	1157	25	1049	 279 381
zikv-mir-2	ENST00000558314	322	-66.64	162	-37.21	1159	25	1031	 599 701
zikv-mir-2	ENST00000357980	322	-66.64	162	-37.21	1160	25	1800	 404 506
zikv-mir-2	ENST00000558347	322	-66.64	162	-37.21	1161	25	1525	 274 376
zikv-mir-2	ENST00000559556	322	-66.64	162	-37.21	1162	25	977	 271 373
zikv-mir-2	ENST00000559397	160	-29.43	160	-29.43	1163	25	1655	373
zikv-mir-2	ENST00000267996	160	-29.43	160	-29.43	1164	25	1670	373
zikv-mir-2	ENST00000560970	322	-66.64	162	-37.21	1165	25	1039	 141 243
zikv-mir-2	ENST00000561266	160	-29.43	160	-29.43	1166	25	671	117
zikv-mir-2	ENST00000559831	160	-29.43	160	-29.43	1167	25	573	73
zikv-mir-2	ENST00000334895	160	-29.43	160	-29.43	1168	25	1637	403
zikv-mir-2	ENST00000404484	160	-29.43	160	-29.43	1169	25	1568	302
zikv-mir-2	ENST00000558868	303	-53.87	160	-29.43	1171	25	653	 232 549
zikv-mir-2	ENST00000560959	309	-49.07	160	-29.43	1172	25	925	 207 712
zikv-mir-2	ENST00000559281	160	-29.43	160	-29.43	1173	25	851	193
zikv-mir-2	ENST00000317516	160	-29.43	160	-29.43	1174	25	738	193
zikv-mir-2	ENST00000560615	160	-29.43	160	-29.43	1175	25	570	169
zikv-mir-2	ENST00000560679	160	-29.43	160	-29.43	1176	25	292	191
zikv-mir-2	ENST00000558264	160	-29.43	160	-29.43	1177	25	2687	1317
zikv-mir-2	ENST00000558400	160	-29.43	160	-29.43	1178	25	658	185
zikv-mir-2	ENST00000561395	160	-29.43	160	-29.43	1179	25	673	40
zikv-mir-2	ENST00000558072	141	-19.76	141	-19.76	1181	25	525	63
zikv-mir-2	ENST00000559108	141	-19.76	141	-19.76	1182	25	437	12
zikv-mir-2	ENST00000563281	140	-17.62	140	-17.62	1185	25	6641	4313
zikv-mir-2	ENST00000326000	140	-27.19	140	-27.19	1186	25	659	570
zikv-mir-2	ENST00000569672	145	-24.43	145	-24.43	1193	25	3905	268
zikv-mir-2	ENST00000566817	145	-24.43	145	-24.43	1194	25	2065	387
zikv-mir-2	ENST00000562181	145	-24.43	145	-24.43	1195	25	1712	248
zikv-mir-2	ENST00000564535	286	-43.71	145	-24.43	1196	25	5092	 275 4061
zikv-mir-2	ENST00000563621	145	-24.43	145	-24.43	1197	25	5832	280
zikv-mir-2	ENST00000568089	286	-43.71	145	-24.43	1198	25	5234	 272 4085
zikv-mir-2	ENST00000562720	143	-26.51	143	-26.51	1199	25	1611	1015
zikv-mir-2	ENST00000420329	306	-51.51	165	-28.58	1202	25	5209	 4317 1821
zikv-mir-2	ENST00000268184	141	-22.93	141	-22.93	1205	25	2537	1681
zikv-mir-2	ENST00000560927	141	-17.44	141	-17.44	1207	25	2463	1443
zikv-mir-2	ENST00000563210	152	-28.89	152	-28.89	1220	25	642	463
zikv-mir-2	ENST00000336455	141	-23.22	141	-23.22	1225	25	1784	275
zikv-mir-2	ENST00000560078	141	-23.22	141	-23.22	1234	25	2913	229
zikv-mir-2	ENST00000566027	293	-43.62	152	-22.68	1252	25	5984	 3770 4332
zikv-mir-2	ENST00000563997	293	-43.62	152	-22.68	1253	25	5946	 3732 4294
zikv-mir-2	ENST00000568533	293	-43.62	152	-22.68	1254	25	3911	 2481 3043
zikv-mir-2	ENST00000562688	293	-43.62	152	-22.68	1255	25	3430	 1583 2145
zikv-mir-2	ENST00000564971	141	-22.68	141	-22.68	1256	25	728	551
zikv-mir-2	ENST00000567180	141	-31.04	141	-31.04	1257	25	999	836
zikv-mir-2	ENST00000313077	426	-63.61	144	-26.31	1260	25	6863	 2447 818 1052
zikv-mir-2	ENST00000560848	426	-63.61	144	-26.31	1262	25	4515	 2513 884 1118
zikv-mir-2	ENST00000435939	144	-26.31	144	-26.31	1267	25	5674	1331
zikv-mir-2	ENST00000558826	144	-26.31	144	-26.31	1268	25	929	715
zikv-mir-2	ENST00000561296	144	-26.31	144	-26.31	1269	25	512	446
zikv-mir-2	ENST00000561020	299	-53.27	150	-29.26	1270	25	3471	 97 508
zikv-mir-2	ENST00000557890	142	-19.52	142	-19.52	1271	25	408	128
zikv-mir-2	ENST00000561263	296	-39.34	151	-23.05	1272	25	707	 680 576
zikv-mir-2	ENST00000284885	153	-22.22	153	-22.22	1277	25	3947	538
zikv-mir-2	ENST00000422787	153	-22.22	153	-22.22	1278	25	754	485
zikv-mir-2	ENST00000567628	145	-29.1	145	-29.1	1284	25	775	255
zikv-mir-2	ENST00000562723	439	-84.27	149	-29.7	1296	25	4782	 3548 1140 4180
zikv-mir-2	ENST00000565618	439	-84.27	149	-29.7	1297	25	4703	 3469 1140 4101
zikv-mir-2	ENST00000570228	439	-84.27	149	-29.7	1298	25	3926	 2829 500 3461
zikv-mir-2	ENST00000565529	436	-76.48	149	-28.32	1300	25	5129	 3895 469 4527
zikv-mir-2	ENST00000592005	287	-48.01	147	-24.27	1312	25	1348	 857 1045
zikv-mir-2	ENST00000245121	311	-47.71	164	-24.27	1314	25	1877	 1551 1119
zikv-mir-2	ENST00000356157	311	-47.71	164	-24.27	1315	25	1635	 1591 1159
zikv-mir-2	ENST00000588433	147	-24.27	147	-24.27	1317	25	1023	711
zikv-mir-2	ENST00000586198	147	-24.27	147	-24.27	1318	25	464	313
zikv-mir-2	ENST00000591522	440	-65.59	153	-24.27	1319	25	994	 859 148 225
zikv-mir-2	ENST00000400546	142	-18.25	142	-18.25	1337	25	8135	2977
zikv-mir-2	ENST00000559573	144	-20.01	144	-20.01	1352	25	2204	1455
zikv-mir-2	ENST00000261893	288	-47	146	-28.73	1370	25	1972	 892 6
zikv-mir-2	ENST00000413507	146	-18.27	146	-18.27	1371	25	2023	859
zikv-mir-2	ENST00000557972	146	-18.27	146	-18.27	1372	25	552	516
zikv-mir-2	ENST00000569446	140	-33.62	140	-33.62	1387	25	1282	1206
zikv-mir-2	ENST00000217131	148	-26.65	148	-26.65	1400	25	1495	1100
zikv-mir-2	ENST00000488395	153	-27.4	153	-27.4	1402	25	647	436
zikv-mir-2	ENST00000562057	145	-30.07	145	-30.07	1418	25	2456	1818
zikv-mir-2	ENST00000344051	145	-30.07	145	-30.07	1419	25	3056	1866
zikv-mir-2	ENST00000563135	145	-30.07	145	-30.07	1426	25	937	831
zikv-mir-2	ENST00000431806	145	-30.07	145	-30.07	1429	25	2331	1694
zikv-mir-2	ENST00000217133	305	-45.17	162	-25.19	1441	25	3496	 540 2061
zikv-mir-2	ENST00000511306	148	-22.53	148	-22.53	1447	25	6556	1666
zikv-mir-2	ENST00000358970	148	-22.53	148	-22.53	1448	25	1629	1298
zikv-mir-2	ENST00000467701	141	-20.21	141	-20.21	1455	25	502	260
zikv-mir-2	ENST00000591973	146	-31.01	146	-31.01	1456	25	1877	108
zikv-mir-2	ENST00000562273	280	-43.98	140	-25.7	1467	25	1757	 1215 1365
zikv-mir-2	ENST00000561937	280	-43.98	140	-25.7	1468	25	1790	 1497 1647
zikv-mir-2	ENST00000563713	280	-43.98	140	-25.7	1470	25	1777	 1235 1385
zikv-mir-2	ENST00000566505	423	-72.16	143	-28.18	1471	25	2147	 453 1634 1784
zikv-mir-2	ENST00000567429	280	-43.98	140	-25.7	1472	25	1896	 1352 1502
zikv-mir-2	ENST00000565779	140	-25.7	140	-25.7	1473	25	726	333
zikv-mir-2	ENST00000565093	143	-28.18	143	-28.18	1475	25	592	56
zikv-mir-2	ENST00000566207	283	-46.46	143	-28.18	1476	25	881	 34 791
zikv-mir-2	ENST00000243997	290	-51.76	150	-31.17	1477	25	3665	 2105 231
zikv-mir-2	ENST00000395663	140	-20.59	140	-20.59	1478	25	697	141
zikv-mir-2	ENST00000395659	140	-20.59	140	-20.59	1479	25	1878	194
zikv-mir-2	ENST00000451265	146	-31.01	146	-31.01	1480	25	1877	108
zikv-mir-2	ENST00000330682	146	-31.01	146	-31.01	1488	25	1877	108
zikv-mir-2	ENST00000332567	142	-28.21	142	-28.21	1489	25	3046	229
zikv-mir-2	ENST00000382500	309	-60.14	159	-33.11	1490	25	2181	 1134 719
zikv-mir-2	ENST00000405520	149	-27.3	149	-27.3	1503	25	1446	307
zikv-mir-2	ENST00000567326	159	-31.93	159	-31.93	1509	25	2007	1357
zikv-mir-2	ENST00000564614	309	-61.25	159	-31.93	1510	25	1727	 1077 629
zikv-mir-2	ENST00000565084	159	-31.93	159	-31.93	1511	25	1785	1135
zikv-mir-2	ENST00000562666	159	-31.93	159	-31.93	1512	25	3108	2458
zikv-mir-2	ENST00000569138	159	-31.93	159	-31.93	1513	25	697	378
zikv-mir-2	ENST00000566666	159	-31.93	159	-31.93	1514	25	604	322
zikv-mir-2	ENST00000567450	159	-31.93	159	-31.93	1515	25	490	256
zikv-mir-2	ENST00000588861	154	-20.91	154	-20.91	1520	25	3229	663
zikv-mir-2	ENST00000371328	145	-20.27	145	-20.27	1542	25	911	46
zikv-mir-2	ENST00000380605	144	-29.26	144	-29.26	1556	25	2391	1658
zikv-mir-2	ENST00000268171	287	-50.7	145	-27.48	1559	25	4244	 1891 1230
zikv-mir-2	ENST00000558794	142	-23.22	142	-23.22	1562	25	844	222
zikv-mir-2	ENST00000561985	299	-55.23	158	-32.46	1578	25	1775	 1020 1108
zikv-mir-2	ENST00000566603	299	-55.23	158	-32.46	1580	25	2027	 1097 1185
zikv-mir-2	ENST00000563699	299	-55.23	158	-32.46	1581	25	1949	 1025 1113
zikv-mir-2	ENST00000354828	171	-26.17	171	-26.17	1585	25	5120	2462
zikv-mir-2	ENST00000400075	171	-26.17	171	-26.17	1586	25	4814	2156
zikv-mir-2	ENST00000371030	296	-43.41	152	-25.29	1591	25	9404	 7539 4293
zikv-mir-2	ENST00000261879	141	-15.68	141	-15.68	1599	25	4189	2058
zikv-mir-2	ENST00000456584	142	-26.94	142	-26.94	1607	25	3897	2114
zikv-mir-2	ENST00000373647	142	-26.94	142	-26.94	1608	25	4997	1846
zikv-mir-2	ENST00000249749	462	-76.66	168	-27.17	1627	25	3339	 1062 1871 2513
zikv-mir-2	ENST00000559440	168	-25.14	168	-25.14	1628	25	1273	1015
zikv-mir-2	ENST00000361033	141	-27.61	141	-27.61	1629	25	3892	929
zikv-mir-2	ENST00000554164	141	-27.61	141	-27.61	1631	25	1866	1121
zikv-mir-2	ENST00000380593	141	-27.61	141	-27.61	1632	25	1866	1121
zikv-mir-2	ENST00000358984	292	-45.08	152	-23.69	1634	25	4359	 186 2586
zikv-mir-2	ENST00000580206	152	-23.69	152	-23.69	1635	25	3429	91
zikv-mir-2	ENST00000447268	152	-23.69	152	-23.69	1637	25	1860	6
zikv-mir-2	ENST00000395863	294	-46.7	153	-27	1638	25	4013	 3092 1514
zikv-mir-2	ENST00000395864	141	-27	141	-27	1639	25	1746	1030
zikv-mir-2	ENST00000460817	141	-27	141	-27	1641	25	716	508
zikv-mir-2	ENST00000450594	141	-27	141	-27	1642	25	1857	1515
zikv-mir-2	ENST00000433911	141	-27	141	-27	1643	25	890	772
zikv-mir-2	ENST00000568627	142	-24.59	142	-24.59	1653	25	4462	369
zikv-mir-2	ENST00000565252	142	-24.59	142	-24.59	1657	25	580	262
zikv-mir-2	ENST00000564740	142	-24.59	142	-24.59	1663	25	1029	97
zikv-mir-2	ENST00000373642	141	-18.5	141	-18.5	1664	25	1170	153
zikv-mir-2	ENST00000465014	141	-22.81	141	-22.81	1670	25	1984	1024
zikv-mir-2	ENST00000495302	141	-22.81	141	-22.81	1672	25	2553	1936
zikv-mir-2	ENST00000474714	141	-27.83	141	-27.83	1683	25	531	418
zikv-mir-2	ENST00000487501	141	-27.83	141	-27.83	1684	25	712	599
zikv-mir-2	ENST00000360652	287	-57.05	146	-29.22	1685	25	2016	 1087 1903
zikv-mir-2	ENST00000356872	287	-57.05	146	-29.22	1686	25	1706	 777 1593
zikv-mir-2	ENST00000448755	146	-29.22	146	-29.22	1687	25	1170	913
zikv-mir-2	ENST00000439542	146	-29.22	146	-29.22	1688	25	1187	930
zikv-mir-2	ENST00000262160	742	-117.81	158	-27.69	1689	25	11932	 6365 1336 3667 9323 8560
zikv-mir-2	ENST00000402690	742	-117.81	158	-27.69	1690	25	12075	 6508 1479 3810 9466 8703
zikv-mir-2	ENST00000586040	153	-27.69	153	-27.69	1691	25	1971	1049
zikv-mir-2	ENST00000591214	153	-27.69	153	-27.69	1692	25	1714	1090
zikv-mir-2	ENST00000356825	742	-117.81	158	-27.69	1700	25	10444	 6421 1392 3723 9379 8616
zikv-mir-2	ENST00000558498	155	-29.72	155	-29.72	1701	25	2807	1487
zikv-mir-2	ENST00000559726	296	-48.6	155	-29.72	1702	25	5783	 4464 553
zikv-mir-2	ENST00000559829	155	-29.72	155	-29.72	1703	25	4894	4336
zikv-mir-2	ENST00000560479	155	-29.72	155	-29.72	1704	25	2679	2123
zikv-mir-2	ENST00000558906	141	-18.88	141	-18.88	1706	25	4179	538
zikv-mir-2	ENST00000284509	155	-29.72	155	-29.72	1718	25	5677	4357
zikv-mir-2	ENST00000562134	142	-25.28	142	-25.28	1729	25	684	334
zikv-mir-2	ENST00000563735	142	-25.28	142	-25.28	1730	25	2778	348
zikv-mir-2	ENST00000567569	142	-25.28	142	-25.28	1731	25	498	179
zikv-mir-2	ENST00000561601	142	-25.28	142	-25.28	1732	25	668	349
zikv-mir-2	ENST00000565606	284	-52.88	142	-27.6	1733	25	2297	 1307 1978
zikv-mir-2	ENST00000569401	284	-52.88	142	-27.6	1734	25	2174	 1184 1855
zikv-mir-2	ENST00000562198	142	-25.28	142	-25.28	1735	25	795	477
zikv-mir-2	ENST00000337435	149	-27.82	149	-27.82	1755	25	6567	4127
zikv-mir-2	ENST00000437912	149	-27.82	149	-27.82	1756	25	7613	5175
zikv-mir-2	ENST00000371263	152	-21.69	152	-21.69	1763	25	1834	624
zikv-mir-2	ENST00000345868	152	-21.69	152	-21.69	1764	25	1666	456
zikv-mir-2	ENST00000371260	152	-21.69	152	-21.69	1765	25	1608	410
zikv-mir-2	ENST00000418127	152	-21.69	152	-21.69	1766	25	810	449
zikv-mir-2	ENST00000494972	152	-21.69	152	-21.69	1767	25	1133	5
zikv-mir-2	ENST00000558287	143	-27.31	143	-27.31	1772	25	561	464
zikv-mir-2	ENST00000560293	150	-20.28	150	-20.28	1773	25	538	142
zikv-mir-2	ENST00000359926	291	-49.57	149	-25.67	1774	25	2252	 277 557
zikv-mir-2	ENST00000371015	291	-49.57	149	-25.67	1776	25	2728	 753 1033
zikv-mir-2	ENST00000355648	291	-49.57	149	-25.67	1777	25	2247	 272 552
zikv-mir-2	ENST00000395636	291	-49.57	149	-25.67	1778	25	2372	 397 677
zikv-mir-2	ENST00000361300	149	-25.67	149	-25.67	1779	25	2162	397
zikv-mir-2	ENST00000395639	149	-25.67	149	-25.67	1782	25	2518	753
zikv-mir-2	ENST00000541461	291	-49.57	149	-25.67	1783	25	1786	 376 656
zikv-mir-2	ENST00000382387	144	-24.39	144	-24.39	1784	25	2786	2103
zikv-mir-2	ENST00000399799	427	-74.8	146	-30.89	1785	25	9484	 463 7073 1198
zikv-mir-2	ENST00000446533	150	-20.82	150	-20.82	1792	25	1842	1776
zikv-mir-2	ENST00000562080	289	-48.73	148	-25.46	1795	25	2066	 1466 858
zikv-mir-2	ENST00000563682	144	-31.81	144	-31.81	1797	25	2141	548
zikv-mir-2	ENST00000567251	144	-31.81	144	-31.81	1798	25	2358	766
zikv-mir-2	ENST00000567033	144	-31.81	144	-31.81	1800	25	1613	480
zikv-mir-2	ENST00000568557	144	-31.81	144	-31.81	1801	25	1460	402
zikv-mir-2	ENST00000564981	285	-55.08	144	-31.81	1802	25	1609	 391 1105
zikv-mir-2	ENST00000472219	150	-20.17	150	-20.17	1808	25	1858	1722
zikv-mir-2	ENST00000491381	150	-20.17	150	-20.17	1809	25	1607	1471
zikv-mir-2	ENST00000372542	150	-20.17	150	-20.17	1811	25	1824	1688
zikv-mir-2	ENST00000344780	150	-20.17	150	-20.17	1813	25	3106	1425
zikv-mir-2	ENST00000372547	150	-20.17	150	-20.17	1815	25	2794	1507
zikv-mir-2	ENST00000565321	289	-64.58	146	-38.98	1818	25	6600	 4186 1746
zikv-mir-2	ENST00000569563	438	-94.63	149	-38.98	1819	25	4502	 295 3241 896
zikv-mir-2	ENST00000359999	143	-32.62	143	-32.62	1820	25	3659	2838
zikv-mir-2	ENST00000373631	286	-65.54	143	-32.92	1821	25	5550	 2748 3949
zikv-mir-2	ENST00000460253	286	-65.54	143	-32.92	1822	25	3947	 1861 3062
zikv-mir-2	ENST00000373629	286	-65.54	143	-32.92	1823	25	4553	 1751 2952
zikv-mir-2	ENST00000462438	143	-25.43	143	-25.43	1832	25	3251	1445
zikv-mir-2	ENST00000380445	142	-21.29	142	-21.29	1833	25	2750	2197
zikv-mir-2	ENST00000380469	142	-21.29	142	-21.29	1834	25	2318	1765
zikv-mir-2	ENST00000380443	142	-21.29	142	-21.29	1838	25	1825	1272
zikv-mir-2	ENST00000450802	140	-17.32	140	-17.32	1842	25	5264	4378
zikv-mir-2	ENST00000568103	596	-128.79	158	-33.39	1843	25	7094	 929 6038 1671 488
zikv-mir-2	ENST00000567353	146	-30.98	146	-30.98	1844	25	2701	1056
zikv-mir-2	ENST00000484975	155	-21.74	155	-21.74	1871	25	3059	3013
zikv-mir-2	ENST00000493118	155	-21.74	155	-21.74	1872	25	2808	2762
zikv-mir-2	ENST00000361937	290	-43.2	149	-22.67	1879	25	6439	 455 3538
zikv-mir-2	ENST00000558357	290	-43.2	149	-22.67	1880	25	5503	 233 3316
zikv-mir-2	ENST00000557849	141	-22.67	141	-22.67	1885	25	599	190
zikv-mir-2	ENST00000401393	290	-43.2	149	-22.67	1888	25	5989	 254 3337
zikv-mir-2	ENST00000400113	159	-24.08	159	-24.08	1893	25	1551	261
zikv-mir-2	ENST00000356208	147	-27.58	147	-27.58	1896	25	2382	950
zikv-mir-2	ENST00000344785	147	-27.58	147	-27.58	1899	25	2193	761
zikv-mir-2	ENST00000373620	308	-53.55	158	-29.88	1920	25	3612	 2579 2428
zikv-mir-2	ENST00000497135	148	-19.73	148	-19.73	1923	25	1207	801
zikv-mir-2	ENST00000584446	150	-28.23	150	-28.23	1932	25	3020	1991
zikv-mir-2	ENST00000269218	727	-131.09	152	-31.22	1933	25	5600	 3033 1548 3726 5246 2924
zikv-mir-2	ENST00000580732	727	-131.09	152	-31.22	1934	25	8749	 3586 2101 4279 5799 3477
zikv-mir-2	ENST00000578368	150	-28.23	150	-28.23	1935	25	2446	1825
zikv-mir-2	ENST00000581327	150	-28.23	150	-28.23	1937	25	682	202
zikv-mir-2	ENST00000580683	150	-28.23	150	-28.23	1938	25	444	96
zikv-mir-2	ENST00000578955	436	-74.1	152	-31.22	1939	25	2882	 1228 1921 1119
zikv-mir-2	ENST00000580384	141	-28.76	141	-28.76	1941	25	568	462
zikv-mir-2	ENST00000424526	727	-131.09	152	-31.22	1942	25	6052	 3476 1991 4169 5689 3367
zikv-mir-2	ENST00000400483	727	-131.09	152	-31.22	1943	25	5871	 3295 1991 3988 5508 3186
zikv-mir-2	ENST00000431264	150	-28.23	150	-28.23	1944	25	2515	1991
zikv-mir-2	ENST00000357552	143	-17.59	143	-17.59	1948	25	5567	4256
zikv-mir-2	ENST00000412613	143	-17.59	143	-17.59	1949	25	625	88
zikv-mir-2	ENST00000476314	151	-22.45	151	-22.45	1954	25	584	389
zikv-mir-2	ENST00000371001	143	-17.59	143	-17.59	1956	25	5477	4169
zikv-mir-2	ENST00000267845	298	-48.59	154	-25.87	1958	25	2705	 294 754
zikv-mir-2	ENST00000543581	144	-22.72	144	-22.72	1959	25	2180	394
zikv-mir-2	ENST00000558761	145	-16.84	145	-16.84	1960	25	1333	1
zikv-mir-2	ENST00000558679	298	-48.59	154	-25.87	1962	25	1466	 233 693
zikv-mir-2	ENST00000559683	144	-22.72	144	-22.72	1963	25	545	342
zikv-mir-2	ENST00000559192	152	-18.56	152	-18.56	1980	25	5499	3282
zikv-mir-2	ENST00000535628	572	-94.13	150	-28.58	1996	25	4818	 659 2874 991 3287
zikv-mir-2	ENST00000588982	572	-94.13	150	-28.58	1997	25	4949	 790 3005 1122 3418
zikv-mir-2	ENST00000586438	572	-94.13	150	-28.58	1998	25	4899	 740 2955 1072 3368
zikv-mir-2	ENST00000590800	572	-94.13	150	-28.58	1999	25	4947	 788 3003 1120 3416
zikv-mir-2	ENST00000332053	572	-94.13	150	-28.58	2024	25	3759	 304 2519 636 2932
zikv-mir-2	ENST00000284984	422	-71.02	142	-25.5	2025	25	5191	 1437 1873 4900
zikv-mir-2	ENST00000464589	140	-25.5	140	-25.5	2026	25	4718	754
zikv-mir-2	ENST00000517777	142	-25.2	142	-25.2	2028	25	598	281
zikv-mir-2	ENST00000451462	142	-25.2	142	-25.2	2029	25	601	327
zikv-mir-2	ENST00000517452	142	-25.2	142	-25.2	2030	25	405	288
zikv-mir-2	ENST00000373615	150	-23.14	150	-23.14	2032	25	2554	1876
zikv-mir-2	ENST00000446480	150	-23.14	150	-23.14	2033	25	1414	1153
zikv-mir-2	ENST00000488674	150	-23.14	150	-23.14	2034	25	1266	588
zikv-mir-2	ENST00000284987	300	-41.9	150	-22.46	2036	25	9056	 6667 7373
zikv-mir-2	ENST00000604046	140	-15.63	140	-15.63	2037	25	4349	1785
zikv-mir-2	ENST00000562295	140	-15.63	140	-15.63	2038	25	1878	1411
zikv-mir-2	ENST00000361479	143	-18.91	143	-18.91	2039	25	4235	2386
zikv-mir-2	ENST00000449056	143	-18.91	143	-18.91	2041	25	717	130
zikv-mir-2	ENST00000414242	143	-18.91	143	-18.91	2043	25	2705	2419
zikv-mir-2	ENST00000430737	726	-143.57	149	-37.75	2044	25	6861	 4607 716 4398 1569 5109
zikv-mir-2	ENST00000484613	146	-37.75	146	-37.75	2045	25	918	359
zikv-mir-2	ENST00000422962	726	-143.57	149	-37.75	2046	25	6893	 4639 748 4430 1601 5141
zikv-mir-2	ENST00000481993	146	-37.75	146	-37.75	2047	25	451	320
zikv-mir-2	ENST00000495151	142	-28.06	142	-28.06	2050	25	697	470
zikv-mir-2	ENST00000474943	142	-28.06	142	-28.06	2051	25	756	123
zikv-mir-2	ENST00000547669	726	-143.57	149	-37.75	2058	25	6873	 4636 763 4427 1616 5138
zikv-mir-2	ENST00000549768	726	-143.57	149	-37.75	2059	25	6840	 4603 763 4394 1583 5105
zikv-mir-2	ENST00000303775	295	-44.26	152	-27.31	2065	25	4865	 926 136
zikv-mir-2	ENST00000351429	295	-44.26	152	-27.31	2066	25	4781	 842 136
zikv-mir-2	ENST00000460212	143	-27.31	143	-27.31	2067	25	1293	136
zikv-mir-2	ENST00000560451	160	-21.86	160	-21.86	2072	25	5124	4409
zikv-mir-2	ENST00000558161	160	-21.86	160	-21.86	2073	25	4918	4203
zikv-mir-2	ENST00000559717	160	-21.86	160	-21.86	2074	25	5478	4601
zikv-mir-2	ENST00000559558	300	-50.52	157	-25.45	2095	25	562	 60 100
zikv-mir-2	ENST00000360468	160	-21.86	160	-21.86	2097	25	6268	4160
zikv-mir-2	ENST00000382303	290	-51.45	148	-27.3	2100	25	5581	 3137 1183
zikv-mir-2	ENST00000489369	290	-51.45	148	-27.3	2103	25	7193	 2621 667
zikv-mir-2	ENST00000354485	290	-51.45	148	-27.3	2104	25	6912	 2620 666
zikv-mir-2	ENST00000382297	290	-51.45	148	-27.3	2105	25	5051	 2607 653
zikv-mir-2	ENST00000382293	443	-67.64	153	-27.3	2106	25	5249	 42 2807 853
zikv-mir-2	ENST00000338910	147	-28.54	147	-28.54	2112	25	2407	1381
zikv-mir-2	ENST00000373603	143	-24.66	143	-24.66	2120	25	3447	2327
zikv-mir-2	ENST00000373600	143	-24.66	143	-24.66	2121	25	3619	2499
zikv-mir-2	ENST00000320246	143	-24.66	143	-24.66	2122	25	3447	2327
zikv-mir-2	ENST00000540326	143	-24.66	143	-24.66	2130	25	2578	2327
zikv-mir-2	ENST00000539416	143	-24.66	143	-24.66	2131	25	2582	2331
zikv-mir-2	ENST00000394199	143	-24.66	143	-24.66	2132	25	2745	2494
zikv-mir-2	ENST00000545174	143	-24.66	143	-24.66	2133	25	2573	2322
zikv-mir-2	ENST00000546191	143	-24.66	143	-24.66	2134	25	2580	2329
zikv-mir-2	ENST00000558335	142	-25.19	142	-25.19	2146	25	406	129
zikv-mir-2	ENST00000570112	154	-16.92	154	-16.92	2149	25	470	425
zikv-mir-2	ENST00000564592	154	-16.92	154	-16.92	2151	25	629	584
zikv-mir-2	ENST00000256413	445	-75.59	150	-28.53	2154	25	5750	 2547 3119 1024
zikv-mir-2	ENST00000382998	445	-75.59	150	-28.53	2155	25	4407	 2515 3087 986
zikv-mir-2	ENST00000587769	145	-28.53	145	-28.53	2161	25	547	381
zikv-mir-2	ENST00000587860	150	-27.27	150	-27.27	2162	25	2940	2389
zikv-mir-2	ENST00000592658	150	-27.27	150	-27.27	2163	25	952	133
zikv-mir-2	ENST00000382909	146	-24.23	146	-24.23	2167	25	2861	1057
zikv-mir-2	ENST00000535942	146	-24.23	146	-24.23	2168	25	3200	1396
zikv-mir-2	ENST00000502168	146	-24.23	146	-24.23	2169	25	2604	1171
zikv-mir-2	ENST00000337963	146	-24.23	146	-24.23	2174	25	3268	1466
zikv-mir-2	ENST00000361371	144	-14.26	144	-14.26	2178	25	7685	6579
zikv-mir-2	ENST00000389194	144	-14.26	144	-14.26	2179	25	7749	6643
zikv-mir-2	ENST00000532292	143	-29.54	143	-29.54	2184	25	2485	114
zikv-mir-2	ENST00000255152	304	-43.75	162	-26.17	2186	25	2773	 535 2632
zikv-mir-2	ENST00000454862	162	-26.17	162	-26.17	2187	25	2765	690
zikv-mir-2	ENST00000498485	142	-26.81	142	-26.81	2188	25	967	221
zikv-mir-2	ENST00000259457	142	-26.81	142	-26.81	2189	25	980	118
zikv-mir-2	ENST00000474081	141	-27.52	141	-27.52	2190	25	546	94
zikv-mir-2	ENST00000441097	142	-26.81	142	-26.81	2192	25	650	123
zikv-mir-2	ENST00000466951	142	-26.81	142	-26.81	2193	25	462	219
zikv-mir-2	ENST00000536392	142	-26.81	142	-26.81	2194	25	988	121
zikv-mir-2	ENST00000329468	295	-43.85	155	-26.96	2195	25	8053	 7933 2
zikv-mir-2	ENST00000607923	150	-23	150	-23	2221	25	2964	2746
zikv-mir-2	ENST00000608108	150	-23	150	-23	2223	25	1628	1410
zikv-mir-2	ENST00000334660	141	-26.05	141	-26.05	2228	25	3284	1382
zikv-mir-2	ENST00000372519	157	-29.56	157	-29.56	2249	25	757	217
zikv-mir-2	ENST00000334810	284	-53.14	144	-28.01	2255	25	2892	 604 2594
zikv-mir-2	ENST00000317749	143	-18.13	143	-18.13	2259	25	1300	418
zikv-mir-2	ENST00000493196	142	-16.54	142	-16.54	2260	25	3094	2270
zikv-mir-2	ENST00000262158	146	-31.13	146	-31.13	2276	25	3087	1520
zikv-mir-2	ENST00000545051	146	-31.13	146	-31.13	2277	25	2211	818
zikv-mir-2	ENST00000591805	146	-31.13	146	-31.13	2278	25	1152	725
zikv-mir-2	ENST00000589634	146	-31.13	146	-31.13	2279	25	1278	1230
zikv-mir-2	ENST00000360816	153	-33.7	153	-33.7	2285	25	5036	41
zikv-mir-2	ENST00000469084	153	-33.7	153	-33.7	2286	25	880	21
zikv-mir-2	ENST00000380393	283	-44.24	142	-22.95	2288	25	3636	 509 3567
zikv-mir-2	ENST00000216877	141	-22.95	141	-22.95	2290	25	3725	3254
zikv-mir-2	ENST00000318266	291	-43.91	150	-22.95	2293	25	3219	 226 3150
zikv-mir-2	ENST00000399903	141	-22.95	141	-22.95	2295	25	3337	3274
zikv-mir-2	ENST00000356147	291	-43.91	150	-22.95	2296	25	3135	 148 3072
zikv-mir-2	ENST00000358719	141	-22.95	141	-22.95	2297	25	3343	3280
zikv-mir-2	ENST00000370996	146	-23.62	146	-23.62	2304	25	3459	1391
zikv-mir-2	ENST00000566299	295	-42.3	148	-23.89	2329	25	5014	 472 3771
zikv-mir-2	ENST00000569555	147	-18.41	147	-18.41	2330	25	3328	2086
zikv-mir-2	ENST00000567746	147	-18.41	147	-18.41	2336	25	808	695
zikv-mir-2	ENST00000564157	308	-49.71	161	-31.3	2337	25	790	 76 524
zikv-mir-2	ENST00000569917	147	-18.41	147	-18.41	2338	25	645	371
zikv-mir-2	ENST00000487099	308	-45.46	156	-23.22	2344	25	7031	 2373 6885
zikv-mir-2	ENST00000441897	151	-27.94	151	-27.94	2357	25	3779	3466
zikv-mir-2	ENST00000401461	151	-27.94	151	-27.94	2358	25	2420	2107
zikv-mir-2	ENST00000290691	151	-27.94	151	-27.94	2359	25	2885	2572
zikv-mir-2	ENST00000460003	151	-27.94	151	-27.94	2360	25	2656	2541
zikv-mir-2	ENST00000423392	151	-27.94	151	-27.94	2361	25	2333	2218
zikv-mir-2	ENST00000467354	151	-27.94	151	-27.94	2362	25	2699	2386
zikv-mir-2	ENST00000452208	151	-27.94	151	-27.94	2363	25	759	446
zikv-mir-2	ENST00000606788	141	-26.21	141	-26.21	2365	25	3056	166
zikv-mir-2	ENST00000191018	151	-28.22	151	-28.22	2371	25	1898	29
zikv-mir-2	ENST00000373580	140	-26.24	140	-26.24	2385	25	6425	5808
zikv-mir-2	ENST00000288815	140	-26.24	140	-26.24	2386	25	5964	5340
zikv-mir-2	ENST00000485067	140	-16.25	140	-16.25	2392	25	2259	1382
zikv-mir-2	ENST00000269214	160	-23.31	160	-23.31	2394	25	4523	3549
zikv-mir-2	ENST00000383276	160	-23.31	160	-23.31	2395	25	4773	3821
zikv-mir-2	ENST00000588416	287	-57.08	147	-35.27	2397	25	2934	 1623 2525
zikv-mir-2	ENST00000588068	147	-22.3	147	-22.3	2402	25	854	640
zikv-mir-2	ENST00000589771	142	-22.29	142	-22.29	2404	25	1547	68
zikv-mir-2	ENST00000382874	146	-19.76	146	-19.76	2410	25	7423	3714
zikv-mir-2	ENST00000382871	146	-19.76	146	-19.76	2411	25	5051	3709
zikv-mir-2	ENST00000382870	146	-19.76	146	-19.76	2413	25	3456	2113
zikv-mir-2	ENST00000494061	146	-19.76	146	-19.76	2414	25	1063	665
zikv-mir-2	ENST00000382869	146	-19.76	146	-19.76	2417	25	10199	3775
zikv-mir-2	ENST00000373574	283	-48.73	143	-26.88	2437	25	1252	 655 1074
zikv-mir-2	ENST00000572279	145	-28.35	145	-28.35	2438	25	2043	970
zikv-mir-2	ENST00000382203	287	-48.7	146	-27.58	2443	25	5867	 2052 168
zikv-mir-2	ENST00000382194	146	-27.58	146	-27.58	2444	25	5561	1847
zikv-mir-2	ENST00000349721	146	-27.58	146	-27.58	2454	25	5757	1942
zikv-mir-2	ENST00000357248	146	-27.58	146	-27.58	2455	25	5703	1942
zikv-mir-2	ENST00000438987	301	-53.26	158	-34.61	2462	25	3489	 1057 3246
zikv-mir-2	ENST00000573833	303	-63.43	157	-32.17	2478	25	4644	 2238 836
zikv-mir-2	ENST00000341976	290	-48.39	150	-27.22	2489	25	4020	 2624 2888
zikv-mir-2	ENST00000307179	144	-23.43	144	-23.43	2497	25	4243	2912
zikv-mir-2	ENST00000396444	144	-23.43	144	-23.43	2498	25	5690	3052
zikv-mir-2	ENST00000425032	144	-23.43	144	-23.43	2499	25	3559	2589
zikv-mir-2	ENST00000419830	144	-23.43	144	-23.43	2511	25	2402	1152
zikv-mir-2	ENST00000433963	144	-23.43	144	-23.43	2513	25	5848	3214
zikv-mir-2	ENST00000360469	155	-35.59	155	-35.59	2514	25	6511	3029
zikv-mir-2	ENST00000543233	155	-35.59	155	-35.59	2515	25	3100	2984
zikv-mir-2	ENST00000373555	280	-40.89	140	-22.88	2517	25	4801	 2948 3343
zikv-mir-2	ENST00000475407	280	-40.89	140	-22.88	2518	25	4107	 2265 2660
zikv-mir-2	ENST00000443617	1033	-155.15	163	-28.1	2531	25	15137	 5385 4211 9888 11541 12097 3937 10604
zikv-mir-2	ENST00000561400	151	-21.71	151	-21.71	2539	25	2215	1217
zikv-mir-2	ENST00000560983	141	-15.48	141	-15.48	2540	25	457	183
zikv-mir-2	ENST00000573403	143	-26.31	143	-26.31	2564	25	1701	672
zikv-mir-2	ENST00000576270	143	-26.31	143	-26.31	2565	25	3139	2118
zikv-mir-2	ENST00000374808	159	-25.47	159	-25.47	2567	25	1704	332
zikv-mir-2	ENST00000480689	299	-43.97	159	-25.47	2568	25	5025	 247 3384
zikv-mir-2	ENST00000441306	159	-25.47	159	-25.47	2570	25	703	269
zikv-mir-2	ENST00000414177	159	-25.47	159	-25.47	2571	25	918	492
zikv-mir-2	ENST00000480481	159	-25.47	159	-25.47	2572	25	519	178
zikv-mir-2	ENST00000488565	159	-25.47	159	-25.47	2573	25	580	297
zikv-mir-2	ENST00000552158	159	-25.47	159	-25.47	2575	25	1157	233
zikv-mir-2	ENST00000467047	598	-93.35	159	-31.94	2581	25	5074	 3970 2100 198 534
zikv-mir-2	ENST00000319441	313	-56.83	159	-31.94	2582	25	2686	 1492 926
zikv-mir-2	ENST00000475833	141	-19.7	141	-19.7	2583	25	1037	343
zikv-mir-2	ENST00000498194	154	-31.94	154	-31.94	2584	25	783	704
zikv-mir-2	ENST00000470051	154	-31.94	154	-31.94	2585	25	409	346
zikv-mir-2	ENST00000485958	159	-24.89	159	-24.89	2586	25	581	452
zikv-mir-2	ENST00000543666	159	-24.89	159	-24.89	2587	25	1439	725
zikv-mir-2	ENST00000535860	313	-56.83	159	-31.94	2588	25	1358	 1131 477
zikv-mir-2	ENST00000241125	148	-28.73	148	-28.73	2589	25	5211	2131
zikv-mir-2	ENST00000573499	156	-23.88	156	-23.88	2590	25	2954	798
zikv-mir-2	ENST00000442713	140	-17.73	140	-17.73	2591	25	2147	1911
zikv-mir-2	ENST00000577734	140	-17.73	140	-17.73	2592	25	588	487
zikv-mir-2	ENST00000269445	289	-33.94	149	-17.73	2593	25	2703	 853 2618
zikv-mir-2	ENST00000418472	149	-16.21	149	-16.21	2597	25	961	292
zikv-mir-2	ENST00000578396	149	-16.21	149	-16.21	2602	25	755	57
zikv-mir-2	ENST00000578596	149	-16.21	149	-16.21	2603	25	560	519
zikv-mir-2	ENST00000394275	298	-49.07	153	-24.97	2615	25	4002	 2056 2693
zikv-mir-2	ENST00000556319	140	-17.49	140	-17.49	2616	25	665	541
zikv-mir-2	ENST00000418476	298	-49.07	153	-24.97	2621	25	3252	 1306 1943
zikv-mir-2	ENST00000554481	153	-24.1	153	-24.1	2625	25	553	95
zikv-mir-2	ENST00000487875	145	-24.97	145	-24.97	2626	25	2641	1332
zikv-mir-2	ENST00000465385	147	-24.06	147	-24.06	2635	25	3823	3304
zikv-mir-2	ENST00000215743	147	-24.06	147	-24.06	2638	25	2291	1772
zikv-mir-2	ENST00000437086	147	-24.06	147	-24.06	2641	25	2071	1552
zikv-mir-2	ENST00000571500	442	-63.33	156	-23.44	2651	25	5521	 5189 1216 5101
zikv-mir-2	ENST00000572728	140	-23.06	140	-23.06	2652	25	788	357
zikv-mir-2	ENST00000336505	148	-19.11	148	-19.11	2658	25	12079	405
zikv-mir-2	ENST00000477186	148	-19.11	148	-19.11	2659	25	1808	396
zikv-mir-2	ENST00000373549	148	-19.11	148	-19.11	2660	25	1968	474
zikv-mir-2	ENST00000598975	146	-29.85	146	-29.85	2677	25	747	204
zikv-mir-2	ENST00000580062	142	-18.81	142	-18.81	2679	25	796	291
zikv-mir-2	ENST00000310430	606	-90.67	163	-28.2	2683	25	9620	 2456 2829 8972 9333
zikv-mir-2	ENST00000518281	320	-54.1	163	-28.2	2686	25	3897	 2150 2523
zikv-mir-2	ENST00000518635	307	-43.44	157	-28.2	2692	25	503	 473 1
zikv-mir-2	ENST00000519191	157	-28.2	157	-28.2	2693	25	496	362
zikv-mir-2	ENST00000252996	582	-96.26	153	-33.07	2696	25	4628	 537 1809 79 3667
zikv-mir-2	ENST00000436129	142	-19.96	142	-19.96	2697	25	2440	2038
zikv-mir-2	ENST00000608458	143	-27.59	143	-27.59	2698	25	2147	1427
zikv-mir-2	ENST00000486599	145	-16.15	145	-16.15	2701	25	412	136
zikv-mir-2	ENST00000382100	426	-76.27	145	-29.86	2704	25	9163	 1076 4951 5166
zikv-mir-2	ENST00000382099	145	-29.86	145	-29.86	2706	25	3240	810
zikv-mir-2	ENST00000584436	593	-95.04	157	-29.75	2710	25	10796	 4378 2057 6643 1932
zikv-mir-2	ENST00000583828	148	-19.21	148	-19.21	2711	25	591	415
zikv-mir-2	ENST00000382812	140	-24.25	140	-24.25	2717	25	1581	146
zikv-mir-2	ENST00000559007	154	-22.18	154	-22.18	2719	25	4835	605
zikv-mir-2	ENST00000457488	154	-22.18	154	-22.18	2720	25	1741	722
zikv-mir-2	ENST00000557867	154	-22.18	154	-22.18	2723	25	537	140
zikv-mir-2	ENST00000558069	154	-22.18	154	-22.18	2724	25	1498	722
zikv-mir-2	ENST00000558076	154	-22.18	154	-22.18	2725	25	484	13
zikv-mir-2	ENST00000561162	149	-28.89	149	-28.89	2728	25	566	172
zikv-mir-2	ENST00000261891	154	-22.18	154	-22.18	2730	25	2603	697
zikv-mir-2	ENST00000260361	463	-74.7	161	-30.95	2731	25	1457	 738 504 1108
zikv-mir-2	ENST00000559127	463	-74.7	161	-30.95	2732	25	1585	 753 519 1123
zikv-mir-2	ENST00000560978	317	-43.75	161	-22.07	2733	25	781	 510 276
zikv-mir-2	ENST00000558719	317	-43.75	161	-22.07	2734	25	837	 620 386
zikv-mir-2	ENST00000417137	141	-27.22	141	-27.22	2745	25	889	491
zikv-mir-2	ENST00000344921	431	-70.69	150	-27.93	2746	25	1728	 1368 464 1441
zikv-mir-2	ENST00000263121	431	-70.69	150	-27.93	2747	25	1690	 1330 480 1403
zikv-mir-2	ENST00000407422	431	-70.69	150	-27.93	2748	25	1643	 1283 433 1356
zikv-mir-2	ENST00000407082	291	-55.15	150	-27.93	2749	25	1182	 1155 443
zikv-mir-2	ENST00000491967	141	-27.22	141	-27.22	2750	25	605	10
zikv-mir-2	ENST00000316084	148	-23.19	148	-23.19	2754	25	1526	579
zikv-mir-2	ENST00000486733	289	-41.09	148	-23.19	2755	25	1820	 1544 412
zikv-mir-2	ENST00000570338	145	-21.39	145	-21.39	2764	25	1746	715
zikv-mir-2	ENST00000380347	153	-24.69	153	-24.69	2772	25	758	119
zikv-mir-2	ENST00000558298	152	-22.66	152	-22.66	2780	25	327	165
zikv-mir-2	ENST00000389629	313	-51.12	158	-26.99	2781	25	5021	 56 202
zikv-mir-2	ENST00000462276	313	-51.12	158	-26.99	2782	25	485	 28 174
zikv-mir-2	ENST00000443182	298	-68.75	149	-35.07	2789	25	3652	 2289 2546
zikv-mir-2	ENST00000451932	298	-68.75	149	-35.07	2790	25	3755	 2392 2649
zikv-mir-2	ENST00000419847	298	-68.75	149	-35.07	2791	25	3783	 2420 2677
zikv-mir-2	ENST00000468634	149	-35.07	149	-35.07	2794	25	972	189
zikv-mir-2	ENST00000460429	317	-60.03	168	-33.68	2795	25	1000	 52 800
zikv-mir-2	ENST00000552116	298	-68.75	149	-35.07	2818	25	3885	 2523 2780
zikv-mir-2	ENST00000578646	285	-42.03	144	-22.65	2819	25	3306	 2329 407
zikv-mir-2	ENST00000261537	285	-42.03	144	-22.65	2820	25	9576	 2616 733
zikv-mir-2	ENST00000461547	299	-52.3	159	-29.77	2825	25	4213	 1868 984
zikv-mir-2	ENST00000480037	159	-29.77	159	-29.77	2828	25	1737	421
zikv-mir-2	ENST00000464023	154	-27.22	154	-27.22	2840	25	645	225
zikv-mir-2	ENST00000406855	154	-27.22	154	-27.22	2841	25	1063	643
zikv-mir-2	ENST00000404056	297	-57.27	154	-30.05	2842	25	3113	 2693 2621
zikv-mir-2	ENST00000290730	297	-57.27	154	-30.05	2843	25	3525	 3105 3033
zikv-mir-2	ENST00000382082	158	-32.08	158	-32.08	2850	25	2186	431
zikv-mir-2	ENST00000400318	140	-15.84	140	-15.84	2857	25	1073	773
zikv-mir-2	ENST00000279068	286	-47.91	146	-32.07	2858	25	2548	 1286 670
zikv-mir-2	ENST00000279069	140	-15.84	140	-15.84	2859	25	811	650
zikv-mir-2	ENST00000361670	283	-49.48	143	-33.64	2860	25	1239	 216 763
zikv-mir-2	ENST00000253001	146	-32.07	146	-32.07	2861	25	2594	1332
zikv-mir-2	ENST00000529359	149	-16.18	149	-16.18	2873	25	2185	686
zikv-mir-2	ENST00000424479	149	-16.18	149	-16.18	2874	25	2130	631
zikv-mir-2	ENST00000530193	149	-16.18	149	-16.18	2875	25	496	203
zikv-mir-2	ENST00000530432	149	-16.18	149	-16.18	2876	25	607	295
zikv-mir-2	ENST00000524616	149	-16.18	149	-16.18	2877	25	831	553
zikv-mir-2	ENST00000531823	149	-16.18	149	-16.18	2878	25	875	644
zikv-mir-2	ENST00000534339	149	-16.18	149	-16.18	2879	25	745	549
zikv-mir-2	ENST00000531109	149	-16.18	149	-16.18	2880	25	581	495
zikv-mir-2	ENST00000422581	149	-16.18	149	-16.18	2883	25	853	618
zikv-mir-2	ENST00000598366	306	-38.15	156	-20.24	2889	25	1994	 1317 1664
zikv-mir-2	ENST00000601845	306	-38.15	156	-20.24	2890	25	2002	 1342 1689
zikv-mir-2	ENST00000593601	306	-38.15	156	-20.24	2891	25	2256	 1597 1944
zikv-mir-2	ENST00000595537	306	-38.15	156	-20.24	2892	25	1958	 1302 1649
zikv-mir-2	ENST00000594960	306	-38.15	156	-20.24	2893	25	1678	 1029 1376
zikv-mir-2	ENST00000599415	306	-38.15	156	-20.24	2894	25	1698	 1055 1402
zikv-mir-2	ENST00000601143	306	-38.15	156	-20.24	2895	25	2001	 1361 1708
zikv-mir-2	ENST00000597869	306	-38.15	156	-20.24	2896	25	1720	 1234 1432
zikv-mir-2	ENST00000376521	292	-49.84	148	-31.14	2906	25	2619	 1491 2103
zikv-mir-2	ENST00000445167	292	-49.84	148	-31.14	2907	25	1726	 599 1211
zikv-mir-2	ENST00000376515	148	-31.14	148	-31.14	2908	25	1000	588
zikv-mir-2	ENST00000413561	148	-31.14	148	-31.14	2911	25	1424	996
zikv-mir-2	ENST00000452555	148	-31.14	148	-31.14	2912	25	1563	1263
zikv-mir-2	ENST00000397885	149	-25.33	149	-25.33	2914	25	2321	1262
zikv-mir-2	ENST00000324460	448	-83.59	159	-31.82	2927	25	3908	 182 3490 413
zikv-mir-2	ENST00000496779	320	-45.67	169	-29.11	2928	25	1570	 249 1209
zikv-mir-2	ENST00000419845	169	-29.11	169	-29.11	2929	25	577	245
zikv-mir-2	ENST00000399947	169	-29.11	169	-29.11	2934	25	2003	6
zikv-mir-2	ENST00000341744	140	-31.57	140	-31.57	2946	25	4845	3142
zikv-mir-2	ENST00000395816	140	-31.57	140	-31.57	2947	25	4519	2816
zikv-mir-2	ENST00000347215	140	-31.57	140	-31.57	2948	25	4546	2843
zikv-mir-2	ENST00000265626	140	-31.57	140	-31.57	2953	25	4572	2875
zikv-mir-2	ENST00000560829	158	-24.35	158	-24.35	2967	25	1869	1417
zikv-mir-2	ENST00000380285	300	-47.09	158	-24.35	2969	25	8119	 1442 5452
zikv-mir-2	ENST00000559844	158	-24.35	158	-24.35	2971	25	1971	1519
zikv-mir-2	ENST00000561026	158	-24.35	158	-24.35	2973	25	1374	1310
zikv-mir-2	ENST00000353874	300	-47.09	158	-24.35	2980	25	8077	 1397 5407
zikv-mir-2	ENST00000345044	148	-24.6	148	-24.6	2981	25	3219	931
zikv-mir-2	ENST00000398356	148	-24.6	148	-24.6	2983	25	2388	873
zikv-mir-2	ENST00000467660	148	-24.6	148	-24.6	2985	25	1203	799
zikv-mir-2	ENST00000473740	140	-23.48	140	-23.48	2990	25	887	331
zikv-mir-2	ENST00000405340	299	-47.17	151	-24.6	2996	25	2748	 1025 1216
zikv-mir-2	ENST00000316185	148	-24.6	148	-24.6	2998	25	1555	709
zikv-mir-2	ENST00000508886	143	-17.37	143	-17.37	3016	25	676	181
zikv-mir-2	ENST00000232165	152	-32.28	152	-32.28	3063	25	5179	276
zikv-mir-2	ENST00000425927	146	-23.46	146	-23.46	3114	25	852	310
zikv-mir-2	ENST00000260386	146	-23.46	146	-23.46	3115	25	1822	606
zikv-mir-2	ENST00000462816	146	-23.46	146	-23.46	3116	25	854	88
zikv-mir-2	ENST00000255305	284	-46.96	144	-25.59	3120	25	8375	 3274 4937
zikv-mir-2	ENST00000400602	284	-46.96	144	-25.59	3123	25	9884	 3238 4901
zikv-mir-2	ENST00000371527	145	-23.35	145	-23.35	3125	25	3741	1403
zikv-mir-2	ENST00000304449	287	-43.64	145	-23.35	3126	25	3269	 931 29
zikv-mir-2	ENST00000542113	287	-43.64	145	-23.35	3128	25	3351	 1017 17
zikv-mir-2	ENST00000455452	147	-24.06	147	-24.06	3133	25	2077	1410
zikv-mir-2	ENST00000156084	147	-24.06	147	-24.06	3134	25	2740	2078
zikv-mir-2	ENST00000376488	147	-24.06	147	-24.06	3135	25	2692	2031
zikv-mir-2	ENST00000396743	147	-24.06	147	-24.06	3139	25	2682	1837
zikv-mir-2	ENST00000220592	145	-24	145	-24	3140	25	3572	2358
zikv-mir-2	ENST00000523609	145	-24	145	-24	3142	25	3050	2092
zikv-mir-2	ENST00000520412	145	-24	145	-24	3144	25	614	505
zikv-mir-2	ENST00000519347	145	-24	145	-24	3145	25	309	206
zikv-mir-2	ENST00000528663	294	-55.72	154	-29.94	3151	25	5821	 3052 5075
zikv-mir-2	ENST00000438911	140	-29.94	140	-29.94	3152	25	2020	1274
zikv-mir-2	ENST00000530374	140	-29.94	140	-29.94	3153	25	1870	1473
zikv-mir-2	ENST00000533173	154	-25.78	154	-25.78	3155	25	6158	3339
zikv-mir-2	ENST00000403000	145	-31.6	145	-31.6	3157	25	1477	866
zikv-mir-2	ENST00000424149	145	-31.6	145	-31.6	3158	25	1162	551
zikv-mir-2	ENST00000306145	145	-31.6	145	-31.6	3159	25	1409	798
zikv-mir-2	ENST00000533764	145	-31.6	145	-31.6	3160	25	853	700
zikv-mir-2	ENST00000453707	150	-26.38	150	-26.38	3163	25	998	264
zikv-mir-2	ENST00000373619	155	-31.43	155	-31.43	3164	25	886	161
zikv-mir-2	ENST00000246139	151	-27.22	151	-27.22	3166	25	1231	506
zikv-mir-2	ENST00000417400	150	-25.58	150	-25.58	3167	25	560	71
zikv-mir-2	ENST00000427412	150	-26.38	150	-26.38	3168	25	666	262
zikv-mir-2	ENST00000450875	150	-26.38	150	-26.38	3169	25	505	187
zikv-mir-2	ENST00000454225	150	-26.38	150	-26.38	3170	25	716	550
zikv-mir-2	ENST00000431381	150	-26.38	150	-26.38	3171	25	941	209
zikv-mir-2	ENST00000445983	150	-25.58	150	-25.58	3172	25	820	88
zikv-mir-2	ENST00000215754	151	-31.14	151	-31.14	3173	25	939	91
zikv-mir-2	ENST00000269216	140	-39.69	140	-39.69	3176	25	3770	982
zikv-mir-2	ENST00000581694	140	-39.69	140	-39.69	3177	25	2057	917
zikv-mir-2	ENST00000355166	292	-49.46	149	-27.69	3192	25	2940	 259 1159
zikv-mir-2	ENST00000263800	292	-49.46	149	-27.69	3193	25	3046	 186 1269
zikv-mir-2	ENST00000563518	292	-49.46	149	-27.69	3194	25	3444	 240 1323
zikv-mir-2	ENST00000561619	143	-27.69	143	-27.69	3195	25	1821	305
zikv-mir-2	ENST00000453182	292	-49.46	149	-27.69	3196	25	2412	 267 1167
zikv-mir-2	ENST00000569283	143	-27.69	143	-27.69	3197	25	582	91
zikv-mir-2	ENST00000290765	141	-21.24	141	-21.24	3198	25	1099	335
zikv-mir-2	ENST00000404172	141	-21.24	141	-21.24	3199	25	819	302
zikv-mir-2	ENST00000329152	571	-110.59	149	-32.16	3200	25	5257	 4800 1817 3130 4979
zikv-mir-2	ENST00000360342	571	-110.59	149	-32.16	3201	25	4055	 3598 753 1928 3777
zikv-mir-2	ENST00000337576	571	-110.59	149	-32.16	3202	25	5099	 4662 1817 2992 4841
zikv-mir-2	ENST00000469833	145	-26.27	145	-26.27	3211	25	773	588
zikv-mir-2	ENST00000573739	150	-25.29	150	-25.29	3222	25	1837	1259
zikv-mir-2	ENST00000574146	150	-25.29	150	-25.29	3223	25	682	473
zikv-mir-2	ENST00000570728	150	-25.29	150	-25.29	3224	25	421	295
zikv-mir-2	ENST00000382592	312	-55	165	-31.58	3227	25	5511	 1643 2996
zikv-mir-2	ENST00000542899	312	-55	165	-31.58	3229	25	3632	 1602 2955
zikv-mir-2	ENST00000380201	150	-26.63	150	-26.63	3237	25	1128	912
zikv-mir-2	ENST00000444947	141	-20.81	141	-20.81	3242	25	1048	899
zikv-mir-2	ENST00000403754	141	-20.81	141	-20.81	3243	25	569	443
zikv-mir-2	ENST00000430101	141	-20.81	141	-20.81	3244	25	573	447
zikv-mir-2	ENST00000450482	149	-28.77	149	-28.77	3245	25	781	757
zikv-mir-2	ENST00000331758	149	-28.77	149	-28.77	3246	25	4493	378
zikv-mir-2	ENST00000421564	149	-28.77	149	-28.77	3249	25	3703	407
zikv-mir-2	ENST00000370848	149	-28.77	149	-28.77	3250	25	3657	361
zikv-mir-2	ENST00000382533	143	-21.09	143	-21.09	3251	25	2298	411
zikv-mir-2	ENST00000607003	143	-21.09	143	-21.09	3252	25	2234	347
zikv-mir-2	ENST00000492245	143	-21.09	143	-21.09	3254	25	405	187
zikv-mir-2	ENST00000450573	143	-21.09	143	-21.09	3255	25	479	355
zikv-mir-2	ENST00000467636	143	-21.09	143	-21.09	3256	25	670	262
zikv-mir-2	ENST00000471009	295	-43.45	152	-22.36	3257	25	670	 206 474
zikv-mir-2	ENST00000273951	142	-22.92	142	-22.92	3258	25	1972	1637
zikv-mir-2	ENST00000504199	142	-22.92	142	-22.92	3259	25	1777	1445
zikv-mir-2	ENST00000513476	142	-22.92	142	-22.92	3261	25	1567	1321
zikv-mir-2	ENST00000509740	142	-22.92	142	-22.92	3262	25	1510	1210
zikv-mir-2	ENST00000503472	142	-22.92	142	-22.92	3263	25	1466	1177
zikv-mir-2	ENST00000400839	149	-30.32	149	-30.32	3266	25	2198	612
zikv-mir-2	ENST00000382483	173	-29.53	173	-29.53	3267	25	7973	5335
zikv-mir-2	ENST00000327822	148	-22.53	148	-22.53	3270	25	1826	1350
zikv-mir-2	ENST00000215780	141	-21.24	141	-21.24	3271	25	1094	330
zikv-mir-2	ENST00000402588	141	-21.24	141	-21.24	3272	25	695	282
zikv-mir-2	ENST00000304519	144	-18.03	144	-18.03	3273	25	1036	1
zikv-mir-2	ENST00000523723	154	-33.08	154	-33.08	3276	25	1919	297
zikv-mir-2	ENST00000523289	154	-33.08	154	-33.08	3277	25	1201	289
zikv-mir-2	ENST00000521818	165	-23.52	165	-23.52	3278	25	2338	863
zikv-mir-2	ENST00000327783	589	-89.05	155	-25.41	3280	25	3179	 2083 2208 1227 1593
zikv-mir-2	ENST00000389125	449	-70.93	155	-25.41	3281	25	3140	 2131 2256 1641
zikv-mir-2	ENST00000399913	589	-89.05	155	-25.41	3282	25	3234	 2225 2350 1369 1735
zikv-mir-2	ENST00000399914	449	-70.93	155	-25.41	3283	25	3624	 2528 2653 2038
zikv-mir-2	ENST00000389124	589	-89.05	155	-25.41	3284	25	2712	 2083 2208 1227 1593
zikv-mir-2	ENST00000399907	589	-89.05	155	-25.41	3285	25	3472	 2463 2588 1607 1973
zikv-mir-2	ENST00000399909	449	-70.93	155	-25.41	3286	25	3427	 2418 2543 1928
zikv-mir-2	ENST00000535441	589	-89.05	155	-25.41	3288	25	2769	 2057 2182 1201 1567
zikv-mir-2	ENST00000309434	589	-89.05	155	-25.41	3289	25	2763	 2057 2182 1201 1567
zikv-mir-2	ENST00000483354	141	-16.39	141	-16.39	3290	25	1028	782
zikv-mir-2	ENST00000380113	141	-16.39	141	-16.39	3292	25	1185	939
zikv-mir-2	ENST00000490838	141	-16.39	141	-16.39	3293	25	977	731
zikv-mir-2	ENST00000460550	141	-16.39	141	-16.39	3296	25	967	721
zikv-mir-2	ENST00000399838	141	-16.39	141	-16.39	3297	25	897	651
zikv-mir-2	ENST00000472295	141	-16.39	141	-16.39	3299	25	670	424
zikv-mir-2	ENST00000497580	293	-48.23	147	-25.38	3300	25	3720	 3607 1994
zikv-mir-2	ENST00000394105	146	-22.85	146	-22.85	3304	25	5207	1956
zikv-mir-2	ENST00000470056	146	-22.85	146	-22.85	3305	25	8923	1956
zikv-mir-2	ENST00000394083	146	-22.85	146	-22.85	3306	25	4747	1882
zikv-mir-2	ENST00000495955	146	-22.85	146	-22.85	3307	25	5309	2086
zikv-mir-2	ENST00000467750	146	-22.85	146	-22.85	3308	25	3163	1994
zikv-mir-2	ENST00000297933	146	-22.85	146	-22.85	3309	25	6003	2043
zikv-mir-2	ENST00000312123	146	-22.85	146	-22.85	3311	25	4320	1733
zikv-mir-2	ENST00000431329	146	-22.85	146	-22.85	3312	25	2512	1384
zikv-mir-2	ENST00000436712	146	-22.85	146	-22.85	3313	25	2490	1305
zikv-mir-2	ENST00000469498	147	-25.38	147	-25.38	3315	25	385	30
zikv-mir-2	ENST00000394104	146	-22.85	146	-22.85	3318	25	6861	1956
zikv-mir-2	ENST00000265956	146	-22.85	146	-22.85	3319	25	6783	1956
zikv-mir-2	ENST00000304501	148	-28.03	148	-28.03	3333	25	3216	251
zikv-mir-2	ENST00000262352	156	-27.45	156	-27.45	3335	25	3722	19
zikv-mir-2	ENST00000490167	162	-19.41	162	-19.41	3336	25	484	123
zikv-mir-2	ENST00000480898	160	-20.42	160	-20.42	3348	25	2066	1874
zikv-mir-2	ENST00000430238	141	-28.29	141	-28.29	3385	25	911	184
zikv-mir-2	ENST00000425177	141	-28.29	141	-28.29	3386	25	710	184
zikv-mir-2	ENST00000432598	141	-28.29	141	-28.29	3387	25	761	235
zikv-mir-2	ENST00000317025	291	-44.75	146	-29.13	3388	25	10776	 3362 146
zikv-mir-2	ENST00000433384	291	-44.75	146	-29.13	3389	25	5273	 3188 119
zikv-mir-2	ENST00000527502	146	-15.62	146	-15.62	3391	25	4471	2936
zikv-mir-2	ENST00000528304	146	-15.62	146	-15.62	3393	25	508	437
zikv-mir-2	ENST00000316985	145	-29.13	145	-29.13	3394	25	3995	146
zikv-mir-2	ENST00000534155	145	-29.13	145	-29.13	3398	25	577	101
zikv-mir-2	ENST00000557789	308	-58.02	158	-33.24	3400	25	3713	 1841 338
zikv-mir-2	ENST00000325881	308	-58.02	158	-33.24	3401	25	3614	 1742 420
zikv-mir-2	ENST00000561334	150	-33.24	150	-33.24	3402	25	2789	1523
zikv-mir-2	ENST00000558466	308	-58.02	158	-33.24	3403	25	1353	 1129 445
zikv-mir-2	ENST00000560607	150	-33.24	150	-33.24	3404	25	1182	707
zikv-mir-2	ENST00000560945	150	-33.24	150	-33.24	3405	25	1807	1096
zikv-mir-2	ENST00000560997	308	-58.02	158	-33.24	3406	25	3367	 1496 174
zikv-mir-2	ENST00000399899	145	-28.1	145	-28.1	3424	25	2068	104
zikv-mir-2	ENST00000286809	145	-28.1	145	-28.1	3425	25	1804	65
zikv-mir-2	ENST00000301332	580	-118.06	150	-32.27	3427	25	3646	 2861 688 1353 3355
zikv-mir-2	ENST00000529864	145	-27.3	145	-27.3	3430	25	320	1
zikv-mir-2	ENST00000301331	435	-85.79	150	-29.94	3433	25	2358	 1660 437 2154
zikv-mir-2	ENST00000555737	292	-56.24	148	-29.58	3437	25	3157	 1698 74
zikv-mir-2	ENST00000554302	144	-26.66	144	-26.66	3440	25	986	416
zikv-mir-2	ENST00000556618	144	-26.66	144	-26.66	3441	25	1556	13
zikv-mir-2	ENST00000274031	151	-20.01	151	-20.01	3453	25	7365	6399
zikv-mir-2	ENST00000355459	145	-25.47	145	-25.47	3459	25	745	663
zikv-mir-2	ENST00000382461	144	-20.6	144	-20.6	3461	25	3163	2266
zikv-mir-2	ENST00000416569	144	-20.6	144	-20.6	3462	25	3382	2963
zikv-mir-2	ENST00000304437	144	-20.6	144	-20.6	3465	25	3053	2266
zikv-mir-2	ENST00000304385	156	-24.25	156	-24.25	3468	25	10698	9552
zikv-mir-2	ENST00000477811	141	-18.06	141	-18.06	3473	25	579	295
zikv-mir-2	ENST00000484277	141	-18.06	141	-18.06	3475	25	210	67
zikv-mir-2	ENST00000320220	141	-18.06	141	-18.06	3479	25	1508	1066
zikv-mir-2	ENST00000565167	141	-23.8	141	-23.8	3483	25	1712	1164
zikv-mir-2	ENST00000561603	572	-103.27	147	-31.34	3484	25	3906	 1366 1325 3358 2969
zikv-mir-2	ENST00000304330	572	-103.27	147	-31.34	3485	25	4665	 1368 1327 4117 2971
zikv-mir-2	ENST00000562303	572	-103.27	147	-31.34	3486	25	5897	 1354 1313 5352 2957
zikv-mir-2	ENST00000568413	291	-61.43	147	-31.34	3490	25	586	 537 496
zikv-mir-2	ENST00000475243	142	-28.32	142	-28.32	3495	25	7936	6668
zikv-mir-2	ENST00000463370	143	-30.27	143	-30.27	3499	25	2393	316
zikv-mir-2	ENST00000476395	298	-40.56	157	-23.46	3500	25	3583	 303 118
zikv-mir-2	ENST00000467101	295	-45.98	153	-24.54	3505	25	2814	 1977 2260
zikv-mir-2	ENST00000370823	295	-45.98	153	-24.54	3506	25	2929	 2092 2375
zikv-mir-2	ENST00000376477	622	-108.65	169	-30.74	3516	25	3306	 1435 1296 2952 1825
zikv-mir-2	ENST00000218176	762	-137.8	169	-30.74	3517	25	4437	 2574 2435 4091 2964 1336
zikv-mir-2	ENST00000304337	161	-17.87	161	-17.87	3532	25	2472	278
zikv-mir-2	ENST00000485616	320	-55.08	170	-30.87	3534	25	2437	 127 8
zikv-mir-2	ENST00000461761	170	-30.87	170	-30.87	3535	25	1747	220
zikv-mir-2	ENST00000486047	170	-30.87	170	-30.87	3536	25	1843	145
zikv-mir-2	ENST00000381890	170	-30.87	170	-30.87	3537	25	1295	144
zikv-mir-2	ENST00000475086	320	-55.08	170	-30.87	3538	25	1444	 285 166
zikv-mir-2	ENST00000406861	170	-30.87	170	-30.87	3539	25	1854	246
zikv-mir-2	ENST00000223517	170	-30.87	170	-30.87	3540	25	895	220
zikv-mir-2	ENST00000496798	170	-30.87	170	-30.87	3541	25	731	145
zikv-mir-2	ENST00000498087	320	-55.08	170	-30.87	3542	25	589	 293 174
zikv-mir-2	ENST00000451763	170	-30.87	170	-30.87	3543	25	4073	196
zikv-mir-2	ENST00000485981	170	-30.87	170	-30.87	3544	25	488	233
zikv-mir-2	ENST00000471669	170	-30.87	170	-30.87	3545	25	513	104
zikv-mir-2	ENST00000454239	462	-77.35	170	-30.87	3547	25	3910	 293 174 3324
zikv-mir-2	ENST00000381895	170	-30.87	170	-30.87	3548	25	1854	246
zikv-mir-2	ENST00000273980	284	-37.99	144	-19.68	3551	25	8101	 5358 3390
zikv-mir-2	ENST00000510927	140	-19.68	140	-19.68	3552	25	2826	2595
zikv-mir-2	ENST00000361687	140	-19.68	140	-19.68	3553	25	3312	3082
zikv-mir-2	ENST00000394706	140	-19.68	140	-19.68	3554	25	3349	3130
zikv-mir-2	ENST00000467183	140	-19.68	140	-19.68	3555	25	3566	3351
zikv-mir-2	ENST00000432496	140	-19.68	140	-19.68	3570	25	3362	3128
zikv-mir-2	ENST00000263119	578	-102.25	151	-31.85	3578	25	7222	 6162 4512 1442 4904
zikv-mir-2	ENST00000405822	578	-102.25	151	-31.85	3579	25	6952	 5892 4242 1259 4634
zikv-mir-2	ENST00000398319	578	-102.25	151	-31.85	3581	25	7480	 6420 4770 1700 5162
zikv-mir-2	ENST00000467937	144	-18.18	144	-18.18	3585	25	593	438
zikv-mir-2	ENST00000337989	286	-56.27	145	-29.84	3586	25	2422	 50 270
zikv-mir-2	ENST00000495121	141	-26.43	141	-26.43	3587	25	361	302
zikv-mir-2	ENST00000459824	146	-26.29	146	-26.29	3589	25	532	327
zikv-mir-2	ENST00000380056	148	-23.78	148	-23.78	3592	25	3094	2707
zikv-mir-2	ENST00000380059	148	-23.78	148	-23.78	3593	25	3229	2842
zikv-mir-2	ENST00000474451	148	-23.78	148	-23.78	3594	25	3015	2709
zikv-mir-2	ENST00000539553	148	-23.78	148	-23.78	3595	25	2832	2664
zikv-mir-2	ENST00000330798	147	-18.83	147	-18.83	3599	25	384	219
zikv-mir-2	ENST00000356865	301	-43.93	153	-22.27	3602	25	6680	 4012 6074
zikv-mir-2	ENST00000555815	301	-43.93	153	-22.27	3603	25	6766	 4098 6160
zikv-mir-2	ENST00000555450	140	-21.5	140	-21.5	3604	25	831	417
zikv-mir-2	ENST00000221086	145	-25.59	145	-25.59	3608	25	7472	826
zikv-mir-2	ENST00000530200	145	-25.59	145	-25.59	3609	25	3503	467
zikv-mir-2	ENST00000526292	145	-25.59	145	-25.59	3610	25	1960	394
zikv-mir-2	ENST00000528389	145	-25.59	145	-25.59	3611	25	1283	590
zikv-mir-2	ENST00000382374	291	-56.46	151	-29.34	3614	25	1920	 200 176
zikv-mir-2	ENST00000469058	291	-56.46	151	-29.34	3619	25	830	 151 127
zikv-mir-2	ENST00000468222	291	-56.46	151	-29.34	3620	25	742	 167 143
zikv-mir-2	ENST00000394249	143	-22.09	143	-22.09	3632	25	3032	2866
zikv-mir-2	ENST00000556972	143	-22.09	143	-22.09	3633	25	728	572
zikv-mir-2	ENST00000361188	143	-22.09	143	-22.09	3634	25	4087	3958
zikv-mir-2	ENST00000361919	143	-22.09	143	-22.09	3651	25	2987	2826
zikv-mir-2	ENST00000570545	167	-20.07	167	-20.07	3652	25	6767	6064
zikv-mir-2	ENST00000573738	167	-20.07	167	-20.07	3654	25	6297	5594
zikv-mir-2	ENST00000574536	167	-20.07	167	-20.07	3668	25	4284	3610
zikv-mir-2	ENST00000354416	307	-39.73	157	-20.53	3674	25	4652	 2744 4044
zikv-mir-2	ENST00000394610	307	-39.73	157	-20.53	3678	25	4694	 2789 4089
zikv-mir-2	ENST00000510831	141	-22.61	141	-22.61	3685	25	514	385
zikv-mir-2	ENST00000509413	141	-22.61	141	-22.61	3686	25	531	404
zikv-mir-2	ENST00000447349	159	-24.68	159	-24.68	3693	25	6209	1576
zikv-mir-2	ENST00000452730	159	-24.68	159	-24.68	3695	25	2099	1802
zikv-mir-2	ENST00000549885	159	-24.68	159	-24.68	3697	25	6425	1803
zikv-mir-2	ENST00000552765	159	-24.68	159	-24.68	3698	25	6362	1740
zikv-mir-2	ENST00000549088	159	-24.68	159	-24.68	3699	25	6347	1725
zikv-mir-2	ENST00000550955	159	-24.68	159	-24.68	3700	25	6284	1662
zikv-mir-2	ENST00000547846	159	-24.68	159	-24.68	3701	25	6245	1623
zikv-mir-2	ENST00000553210	159	-24.68	159	-24.68	3702	25	6182	1560
zikv-mir-2	ENST00000552473	159	-24.68	159	-24.68	3703	25	6104	1482
zikv-mir-2	ENST00000285093	292	-36.74	152	-21.1	3706	25	2018	 588 1285
zikv-mir-2	ENST00000589432	292	-36.74	152	-21.1	3707	25	1840	 414 1111
zikv-mir-2	ENST00000587994	292	-36.74	152	-21.1	3709	25	1657	 233 930
zikv-mir-2	ENST00000586485	152	-21.1	152	-21.1	3710	25	727	302
zikv-mir-2	ENST00000585948	152	-21.1	152	-21.1	3711	25	538	232
zikv-mir-2	ENST00000586100	152	-21.1	152	-21.1	3712	25	639	368
zikv-mir-2	ENST00000371149	428	-64.47	145	-28.97	3713	25	3426	 3202 1781 1
zikv-mir-2	ENST00000425773	140	-15.66	140	-15.66	3715	25	802	186
zikv-mir-2	ENST00000439429	143	-28.97	143	-28.97	3716	25	2040	1911
zikv-mir-2	ENST00000329798	281	-49.67	141	-26.29	3717	25	6729	 2410 4901
zikv-mir-2	ENST00000358321	294	-45.96	154	-27.46	3742	25	3404	 1802 739
zikv-mir-2	ENST00000463101	588	-84.84	154	-27.46	3743	25	4938	 2434 2881 2772 1371
zikv-mir-2	ENST00000509803	145	-24.11	145	-24.11	3748	25	2718	1175
zikv-mir-2	ENST00000590532	152	-21.1	152	-21.1	3762	25	936	647
zikv-mir-2	ENST00000303052	439	-67.35	149	-24.18	3764	25	8107	 1159 2645 2184
zikv-mir-2	ENST00000607537	149	-20.46	149	-20.46	3765	25	2082	1145
zikv-mir-2	ENST00000606225	149	-20.46	149	-20.46	3766	25	1950	863
zikv-mir-2	ENST00000303032	149	-20.46	149	-20.46	3767	25	1662	1215
zikv-mir-2	ENST00000286827	145	-29.05	145	-29.05	3768	25	7200	3541
zikv-mir-2	ENST00000541036	145	-29.05	145	-29.05	3773	25	4654	2936
zikv-mir-2	ENST00000561393	141	-22.61	141	-22.61	3776	25	4024	2068
zikv-mir-2	ENST00000558439	141	-22.61	141	-22.61	3777	25	4165	2209
zikv-mir-2	ENST00000261842	286	-44.07	145	-22.61	3778	25	6758	 4326 2119
zikv-mir-2	ENST00000560508	286	-44.07	145	-22.61	3779	25	6653	 4227 2020
zikv-mir-2	ENST00000218867	145	-27.27	145	-27.27	3782	25	1624	871
zikv-mir-2	ENST00000537476	145	-27.27	145	-27.27	3783	25	1415	886
zikv-mir-2	ENST00000545013	145	-27.27	145	-27.27	3784	25	1097	968
zikv-mir-2	ENST00000576511	157	-28.65	157	-28.65	3787	25	1303	90
zikv-mir-2	ENST00000573531	152	-23.47	152	-23.47	3789	25	1039	573
zikv-mir-2	ENST00000373511	297	-50.76	150	-28.9	3790	25	3252	 2561 1946
zikv-mir-2	ENST00000373498	297	-50.76	150	-28.9	3791	25	3131	 2441 1826
zikv-mir-2	ENST00000350766	297	-50.76	150	-28.9	3792	25	3256	 2566 1951
zikv-mir-2	ENST00000373503	297	-50.76	150	-28.9	3793	25	3045	 2355 1740
zikv-mir-2	ENST00000483937	147	-28.9	147	-28.9	3794	25	1603	1373
zikv-mir-2	ENST00000444226	147	-28.9	147	-28.9	3795	25	701	471
zikv-mir-2	ENST00000497932	147	-28.9	147	-28.9	3796	25	1495	1451
zikv-mir-2	ENST00000437973	143	-25.76	143	-25.76	3803	25	769	349
zikv-mir-2	ENST00000265960	297	-50.76	150	-28.9	3808	25	3395	 2705 2090
zikv-mir-2	ENST00000394063	297	-50.76	150	-28.9	3809	25	2977	 2287 1672
zikv-mir-2	ENST00000373497	147	-28.9	147	-28.9	3810	25	1222	1056
zikv-mir-2	ENST00000507898	176	-26.63	176	-26.63	3826	25	3041	1110
zikv-mir-2	ENST00000393815	176	-26.63	176	-26.63	3827	25	5260	944
zikv-mir-2	ENST00000296526	176	-26.63	176	-26.63	3829	25	5621	1299
zikv-mir-2	ENST00000471736	176	-26.63	176	-26.63	3830	25	5377	1293
zikv-mir-2	ENST00000264426	176	-26.63	176	-26.63	3831	25	3445	1253
zikv-mir-2	ENST00000323661	176	-26.63	176	-26.63	3833	25	2798	1187
zikv-mir-2	ENST00000449365	176	-26.63	176	-26.63	3838	25	5209	887
zikv-mir-2	ENST00000509479	309	-52.45	165	-33.54	3842	25	6844	 3723 6651
zikv-mir-2	ENST00000432290	151	-30.78	151	-30.78	3849	25	1061	230
zikv-mir-2	ENST00000437010	155	-25.33	155	-25.33	3855	25	2487	2232
zikv-mir-2	ENST00000462453	141	-23.62	141	-23.62	3865	25	566	30
zikv-mir-2	ENST00000468456	141	-23.62	141	-23.62	3866	25	557	17
zikv-mir-2	ENST00000561349	149	-20.46	149	-20.46	3881	25	1683	1204
zikv-mir-2	ENST00000606793	292	-43.19	149	-22.73	3882	25	1908	 1293 632
zikv-mir-2	ENST00000541819	143	-33.03	143	-33.03	3886	25	5934	107
zikv-mir-2	ENST00000376425	284	-50.85	144	-26.12	3899	25	2909	 990 846
zikv-mir-2	ENST00000376444	284	-50.85	144	-26.12	3900	25	2882	 963 726
zikv-mir-2	ENST00000376441	284	-50.85	144	-26.12	3901	25	3032	 1113 876
zikv-mir-2	ENST00000473581	284	-50.85	144	-26.12	3902	25	3278	 897 660
zikv-mir-2	ENST00000376423	284	-50.85	144	-26.12	3903	25	3255	 952 715
zikv-mir-2	ENST00000474512	144	-26.12	144	-26.12	3905	25	904	661
zikv-mir-2	ENST00000285039	288	-51.13	147	-27.46	3908	25	9505	 942 2563
zikv-mir-2	ENST00000263112	148	-31.07	148	-31.07	3916	25	2334	2099
zikv-mir-2	ENST00000327365	148	-31.07	148	-31.07	3917	25	2494	2259
zikv-mir-2	ENST00000425408	148	-31.07	148	-31.07	3918	25	972	743
zikv-mir-2	ENST00000398292	148	-31.07	148	-31.07	3919	25	2408	2179
zikv-mir-2	ENST00000418439	148	-31.07	148	-31.07	3921	25	2120	1971
zikv-mir-2	ENST00000511601	167	-38.12	167	-38.12	3930	25	6583	4713
zikv-mir-2	ENST00000260008	167	-38.12	167	-38.12	3931	25	6480	4600
zikv-mir-2	ENST00000560234	145	-24.49	145	-24.49	3937	25	690	70
zikv-mir-2	ENST00000558250	145	-24.49	145	-24.49	3939	25	807	73
zikv-mir-2	ENST00000572593	145	-21.81	145	-21.81	3954	25	264	32
zikv-mir-2	ENST00000574718	145	-21.81	145	-21.81	3955	25	408	32
zikv-mir-2	ENST00000357429	147	-34.12	147	-34.12	3958	25	1294	745
zikv-mir-2	ENST00000397098	147	-34.12	147	-34.12	3959	25	2131	1602
zikv-mir-2	ENST00000412051	147	-34.12	147	-34.12	3960	25	1147	628
zikv-mir-2	ENST00000488073	147	-34.12	147	-34.12	3961	25	853	812
zikv-mir-2	ENST00000465681	291	-61.08	150	-36.65	3964	25	2621	 2410 686
zikv-mir-2	ENST00000397100	147	-34.12	147	-34.12	3965	25	1264	716
zikv-mir-2	ENST00000445485	143	-26.01	143	-26.01	3973	25	1878	453
zikv-mir-2	ENST00000456439	155	-25.33	155	-25.33	3984	25	1903	1648
zikv-mir-2	ENST00000423363	155	-25.33	155	-25.33	3985	25	2589	2334
zikv-mir-2	ENST00000490011	155	-25.33	155	-25.33	3986	25	1870	1615
zikv-mir-2	ENST00000526183	143	-22.03	143	-22.03	3987	25	4311	1079
zikv-mir-2	ENST00000292539	143	-22.03	143	-22.03	3991	25	2722	924
zikv-mir-2	ENST00000529009	143	-22.03	143	-22.03	3992	25	657	468
zikv-mir-2	ENST00000435887	143	-22.03	143	-22.03	3997	25	2273	476
zikv-mir-2	ENST00000358053	149	-34.18	149	-34.18	4012	25	3934	31
zikv-mir-2	ENST00000313733	149	-34.18	149	-34.18	4013	25	3970	31
zikv-mir-2	ENST00000439951	149	-34.18	149	-34.18	4016	25	1780	31
zikv-mir-2	ENST00000400776	153	-25.9	153	-25.9	4017	25	2370	544
zikv-mir-2	ENST00000402364	903	-148.32	162	-28.93	4021	25	15134	 3905 1695 2996 13390 5624 7986
zikv-mir-2	ENST00000382292	903	-148.32	162	-28.93	4022	25	15324	 4095 1885 3186 13580 5814 8176
zikv-mir-2	ENST00000455470	155	-27.26	155	-27.26	4023	25	2784	1309
zikv-mir-2	ENST00000423156	155	-27.26	155	-27.26	4024	25	1709	483
zikv-mir-2	ENST00000382298	903	-148.32	162	-28.93	4026	25	15639	 4410 2200 3501 13895 6129 8491
zikv-mir-2	ENST00000397095	141	-27.62	141	-27.62	4033	25	1966	1386
zikv-mir-2	ENST00000297468	141	-27.62	141	-27.62	4035	25	1757	1174
zikv-mir-2	ENST00000458280	147	-29.32	147	-29.32	4061	25	553	80
zikv-mir-2	ENST00000355957	147	-29.32	147	-29.32	4062	25	4897	80
zikv-mir-2	ENST00000312283	147	-29.32	147	-29.32	4063	25	785	79
zikv-mir-2	ENST00000412911	147	-29.32	147	-29.32	4064	25	560	73
zikv-mir-2	ENST00000460655	147	-29.32	147	-29.32	4065	25	572	69
zikv-mir-2	ENST00000359617	147	-29.32	147	-29.32	4066	25	4273	69
zikv-mir-2	ENST00000371141	147	-29.32	147	-29.32	4067	25	4937	69
zikv-mir-2	ENST00000476384	147	-29.32	147	-29.32	4068	25	936	49
zikv-mir-2	ENST00000483434	147	-29.32	147	-29.32	4069	25	874	48
zikv-mir-2	ENST00000496117	147	-29.32	147	-29.32	4070	25	528	39
zikv-mir-2	ENST00000490700	147	-29.32	147	-29.32	4071	25	661	36
zikv-mir-2	ENST00000361770	147	-29.32	147	-29.32	4080	25	4897	80
zikv-mir-2	ENST00000247225	143	-16.65	143	-16.65	4082	25	3312	2992
zikv-mir-2	ENST00000400841	149	-28.46	149	-28.46	4083	25	770	607
zikv-mir-2	ENST00000381567	149	-28.46	149	-28.46	4085	25	771	604
zikv-mir-2	ENST00000252032	594	-96.42	153	-29.99	4103	25	6869	 6244 952 254 5755
zikv-mir-2	ENST00000453730	299	-49.55	152	-25.99	4105	25	3111	 361 136
zikv-mir-2	ENST00000585682	141	-19.2	141	-19.2	4111	25	4900	1422
zikv-mir-2	ENST00000296530	141	-19.2	141	-19.2	4112	25	4985	1637
zikv-mir-2	ENST00000393807	141	-19.2	141	-19.2	4113	25	4544	1446
zikv-mir-2	ENST00000590648	141	-19.2	141	-19.2	4114	25	701	271
zikv-mir-2	ENST00000592586	141	-19.2	141	-19.2	4115	25	548	141
zikv-mir-2	ENST00000593260	141	-19.2	141	-19.2	4116	25	574	237
zikv-mir-2	ENST00000589306	141	-19.2	141	-19.2	4117	25	584	261
zikv-mir-2	ENST00000489229	151	-26.08	151	-26.08	4130	25	2158	1000
zikv-mir-2	ENST00000383362	151	-26.08	151	-26.08	4136	25	2835	1681
zikv-mir-2	ENST00000428349	151	-26.08	151	-26.08	4138	25	1281	1246
zikv-mir-2	ENST00000383367	151	-26.08	151	-26.08	4140	25	1895	741
zikv-mir-2	ENST00000490080	151	-26.08	151	-26.08	4142	25	894	632
zikv-mir-2	ENST00000486761	151	-26.08	151	-26.08	4143	25	2800	1696
zikv-mir-2	ENST00000548973	151	-26.08	151	-26.08	4145	25	2439	1288
zikv-mir-2	ENST00000547984	151	-26.08	151	-26.08	4146	25	2785	1684
zikv-mir-2	ENST00000301821	162	-35.63	162	-35.63	4147	25	1171	269
zikv-mir-2	ENST00000477325	162	-35.63	162	-35.63	4148	25	596	242
zikv-mir-2	ENST00000458478	162	-35.63	162	-35.63	4151	25	874	243
zikv-mir-2	ENST00000443003	162	-35.63	162	-35.63	4152	25	1032	223
zikv-mir-2	ENST00000444512	162	-35.63	162	-35.63	4153	25	701	513
zikv-mir-2	ENST00000490490	162	-35.63	162	-35.63	4154	25	702	429
zikv-mir-2	ENST00000478027	162	-35.63	162	-35.63	4155	25	894	96
zikv-mir-2	ENST00000382435	308	-56.88	163	-29.44	4163	25	1321	 578 208
zikv-mir-2	ENST00000562160	168	-24.8	168	-24.8	4171	25	582	34
zikv-mir-2	ENST00000248484	294	-51.44	154	-26.03	4173	25	3276	 23 2047
zikv-mir-2	ENST00000382263	140	-26.03	140	-26.03	4176	25	4151	1718
zikv-mir-2	ENST00000373571	144	-20.33	144	-20.33	4190	25	2133	1765
zikv-mir-2	ENST00000439122	145	-27.73	145	-27.73	4191	25	2338	1984
zikv-mir-2	ENST00000421374	291	-46.16	149	-28.83	4203	25	2565	 753 2021
zikv-mir-2	ENST00000314328	444	-77.61	153	-31.45	4204	25	6756	 4084 839 2107
zikv-mir-2	ENST00000541492	291	-46.16	149	-28.83	4206	25	3525	 692 1960
zikv-mir-2	ENST00000440893	149	-17.33	149	-17.33	4207	25	612	458
zikv-mir-2	ENST00000437398	444	-77.61	153	-31.45	4209	25	6673	 4002 757 2025
zikv-mir-2	ENST00000383208	156	-30.78	156	-30.78	4223	25	2358	1391
zikv-mir-2	ENST00000466751	156	-30.78	156	-30.78	4227	25	1007	230
zikv-mir-2	ENST00000416777	156	-30.78	156	-30.78	4228	25	968	815
zikv-mir-2	ENST00000284486	450	-89.15	152	-34.45	4236	25	4094	 842 1279 1744
zikv-mir-2	ENST00000531564	298	-63.61	151	-34.45	4237	25	1325	 441 906
zikv-mir-2	ENST00000534308	303	-59.99	152	-34.45	4238	25	1642	 778 1215
zikv-mir-2	ENST00000527445	151	-34.45	151	-34.45	4239	25	801	466
zikv-mir-2	ENST00000528897	303	-59.99	152	-34.45	4240	25	1620	 923 1360
zikv-mir-2	ENST00000559646	143	-27.5	143	-27.5	4259	25	592	18
zikv-mir-2	ENST00000492852	143	-27.5	143	-27.5	4261	25	1758	758
zikv-mir-2	ENST00000324300	141	-23.55	141	-23.55	4295	25	4135	532
zikv-mir-2	ENST00000510697	141	-23.55	141	-23.55	4296	25	1160	17
zikv-mir-2	ENST00000506066	141	-23.55	141	-23.55	4297	25	1032	17
zikv-mir-2	ENST00000358556	141	-23.55	141	-23.55	4300	25	3823	547
zikv-mir-2	ENST00000339690	141	-23.55	141	-23.55	4301	25	4022	547
zikv-mir-2	ENST00000381652	440	-67.19	154	-27.91	4303	25	5285	 4139 3411 3664
zikv-mir-2	ENST00000539801	286	-51.51	144	-27.91	4305	25	3535	 3030 3283
zikv-mir-2	ENST00000544510	286	-51.51	144	-27.91	4306	25	3381	 2841 3094
zikv-mir-2	ENST00000382172	172	-28.02	172	-28.02	4329	25	2400	957
zikv-mir-2	ENST00000494139	172	-28.02	172	-28.02	4330	25	803	255
zikv-mir-2	ENST00000570706	141	-26.32	141	-26.32	4337	25	1014	780
zikv-mir-2	ENST00000570575	157	-18.94	157	-18.94	4339	25	3403	1953
zikv-mir-2	ENST00000570748	157	-18.94	157	-18.94	4340	25	3259	1949
zikv-mir-2	ENST00000575644	157	-18.94	157	-18.94	4341	25	3415	1949
zikv-mir-2	ENST00000572871	144	-21.49	144	-21.49	4346	25	579	24
zikv-mir-2	ENST00000571833	144	-21.49	144	-21.49	4347	25	590	15
zikv-mir-2	ENST00000571034	140	-16.29	140	-16.29	4348	25	445	1
zikv-mir-2	ENST00000572867	140	-18.57	140	-18.57	4352	25	568	531
zikv-mir-2	ENST00000358654	584	-103.65	153	-34.29	4353	25	6204	 6043 781 2049 4771
zikv-mir-2	ENST00000264497	152	-22.95	152	-22.95	4371	25	629	53
zikv-mir-2	ENST00000259089	294	-51.8	152	-31	4379	25	2606	 2376 585
zikv-mir-2	ENST00000525389	141	-19.96	141	-19.96	4380	25	1165	1064
zikv-mir-2	ENST00000529894	152	-31	152	-31	4381	25	2017	1863
zikv-mir-2	ENST00000526097	152	-31	152	-31	4384	25	1949	1724
zikv-mir-2	ENST00000383270	155	-17.18	155	-17.18	4385	25	3210	1467
zikv-mir-2	ENST00000487027	157	-19.03	157	-19.03	4386	25	920	697
zikv-mir-2	ENST00000551651	155	-17.18	155	-17.18	4390	25	2012	1235
zikv-mir-2	ENST00000550532	155	-17.18	155	-17.18	4391	25	2258	1481
zikv-mir-2	ENST00000546984	155	-17.18	155	-17.18	4392	25	2333	1556
zikv-mir-2	ENST00000444262	140	-23.2	140	-23.2	4398	25	1517	1095
zikv-mir-2	ENST00000337539	293	-57.49	153	-34.29	4400	25	2569	 2404 1132
zikv-mir-2	ENST00000496497	140	-23.2	140	-23.2	4401	25	691	441
zikv-mir-2	ENST00000472248	141	-22.18	141	-22.18	4402	25	718	75
zikv-mir-2	ENST00000436735	141	-22.18	141	-22.18	4403	25	669	27
zikv-mir-2	ENST00000559066	142	-22.54	142	-22.54	4405	25	3876	2643
zikv-mir-2	ENST00000263798	142	-22.54	142	-22.54	4406	25	3949	2193
zikv-mir-2	ENST00000568343	142	-22.54	142	-22.54	4410	25	856	398
zikv-mir-2	ENST00000560162	142	-22.54	142	-22.54	4411	25	576	490
zikv-mir-2	ENST00000559851	142	-22.54	142	-22.54	4412	25	547	371
zikv-mir-2	ENST00000508243	141	-32.01	141	-32.01	4417	25	1070	252
zikv-mir-2	ENST00000296529	141	-32.01	141	-32.01	4418	25	3442	197
zikv-mir-2	ENST00000270112	287	-44.24	146	-24.81	4435	25	7385	 3593 3784
zikv-mir-2	ENST00000322927	443	-82.31	155	-29.99	4440	25	4430	 3086 922 667
zikv-mir-2	ENST00000476822	435	-78.02	147	-27.82	4442	25	1370	 453 1154 899
zikv-mir-2	ENST00000494955	288	-52.32	147	-27.82	4443	25	1893	 1132 877
zikv-mir-2	ENST00000426788	443	-82.31	155	-29.99	4444	25	3881	 2538 374 119
zikv-mir-2	ENST00000314218	295	-35.85	149	-20.64	4445	25	3244	 1949 1913
zikv-mir-2	ENST00000542236	295	-35.85	149	-20.64	4447	25	3431	 2137 2101
zikv-mir-2	ENST00000382145	142	-18.39	142	-18.39	4448	25	888	119
zikv-mir-2	ENST00000380358	147	-29.91	147	-29.91	4453	25	7356	6413
zikv-mir-2	ENST00000358181	147	-29.91	147	-29.91	4454	25	7286	6343
zikv-mir-2	ENST00000330494	147	-29.91	147	-29.91	4455	25	7328	6385
zikv-mir-2	ENST00000470531	147	-29.91	147	-29.91	4462	25	3744	2801
zikv-mir-2	ENST00000572750	149	-17.3	149	-17.3	4465	25	750	717
zikv-mir-2	ENST00000481999	147	-29.91	147	-29.91	4469	25	2515	1572
zikv-mir-2	ENST00000491683	146	-23.96	146	-23.96	4485	25	389	246
zikv-mir-2	ENST00000381769	294	-52.6	148	-31.01	4491	25	3508	 479 2649
zikv-mir-2	ENST00000348335	294	-52.6	148	-31.01	4492	25	3563	 534 2704
zikv-mir-2	ENST00000158166	148	-21.59	148	-21.59	4493	25	2459	534
zikv-mir-2	ENST00000573483	440	-73.52	150	-26.69	4494	25	3898	 3331 1093 2725
zikv-mir-2	ENST00000381771	294	-52.6	148	-31.01	4495	25	3660	 533 2817
zikv-mir-2	ENST00000416172	154	-20.16	154	-20.16	4505	25	3863	2934
zikv-mir-2	ENST00000326648	162	-24.91	162	-24.91	4506	25	8743	3300
zikv-mir-2	ENST00000579032	142	-18.62	142	-18.62	4511	25	1794	960
zikv-mir-2	ENST00000584885	142	-18.62	142	-18.62	4512	25	2000	699
zikv-mir-2	ENST00000579725	142	-18.62	142	-18.62	4514	25	2099	1132
zikv-mir-2	ENST00000582999	142	-18.62	142	-18.62	4515	25	2573	1606
zikv-mir-2	ENST00000584835	142	-18.62	142	-18.62	4516	25	1803	922
zikv-mir-2	ENST00000583967	142	-18.62	142	-18.62	4517	25	1940	973
zikv-mir-2	ENST00000583996	142	-18.62	142	-18.62	4518	25	1444	477
zikv-mir-2	ENST00000290130	142	-33.19	142	-33.19	4520	25	1575	79
zikv-mir-2	ENST00000415388	145	-27.1	145	-27.1	4522	25	3154	1563
zikv-mir-2	ENST00000326010	145	-27.1	145	-27.1	4523	25	2290	782
zikv-mir-2	ENST00000382760	140	-25.9	140	-25.9	4524	25	1928	650
zikv-mir-2	ENST00000413389	145	-27.1	145	-27.1	4527	25	3418	1827
zikv-mir-2	ENST00000382141	140	-21.63	140	-21.63	4529	25	4157	3378
zikv-mir-2	ENST00000264498	154	-16.73	154	-16.73	4530	25	6775	1581
zikv-mir-2	ENST00000608478	154	-16.73	154	-16.73	4531	25	3880	1458
zikv-mir-2	ENST00000253003	140	-25.8	140	-25.8	4533	25	1371	509
zikv-mir-2	ENST00000462554	140	-25.8	140	-25.8	4534	25	735	657
zikv-mir-2	ENST00000465805	140	-25.8	140	-25.8	4535	25	630	552
zikv-mir-2	ENST00000528712	477	-57.67	165	-21.76	4536	25	2614	 1680 1944 1812
zikv-mir-2	ENST00000335135	477	-57.67	165	-21.76	4540	25	3414	 2478 2742 2610
zikv-mir-2	ENST00000361171	285	-48.85	145	-26.6	4544	25	4819	 2805 4426
zikv-mir-2	ENST00000489637	141	-27.78	141	-27.78	4545	25	2666	2326
zikv-mir-2	ENST00000470567	146	-27.97	146	-27.97	4547	25	421	155
zikv-mir-2	ENST00000489570	146	-27.97	146	-27.97	4548	25	479	213
zikv-mir-2	ENST00000485886	426	-81.23	145	-32.38	4549	25	4537	 2523 362 4144
zikv-mir-2	ENST00000545391	141	-27.78	141	-27.78	4550	25	2679	2339
zikv-mir-2	ENST00000335449	306	-47.09	161	-26.91	4553	25	4971	 1452 722
zikv-mir-2	ENST00000558286	144	-24.26	144	-24.26	4555	25	1042	846
zikv-mir-2	ENST00000560690	144	-24.26	144	-24.26	4556	25	1059	864
zikv-mir-2	ENST00000464150	285	-48.16	144	-24.26	4558	25	2029	 915 1139
zikv-mir-2	ENST00000396399	306	-47.09	161	-26.91	4559	25	4584	 1073 343
zikv-mir-2	ENST00000558426	145	-20.18	145	-20.18	4561	25	571	400
zikv-mir-2	ENST00000513615	309	-51.68	162	-32.92	4563	25	1188	 5 847
zikv-mir-2	ENST00000281243	303	-58.24	162	-32.92	4565	25	1648	 150 658
zikv-mir-2	ENST00000428702	303	-58.24	162	-32.92	4566	25	1278	 2 417
zikv-mir-2	ENST00000501943	141	-25.32	141	-25.32	4567	25	803	215
zikv-mir-2	ENST00000508623	162	-32.92	162	-32.92	4568	25	601	3
zikv-mir-2	ENST00000514300	162	-32.92	162	-32.92	4569	25	781	122
zikv-mir-2	ENST00000511609	141	-25.32	141	-25.32	4571	25	584	210
zikv-mir-2	ENST00000580421	152	-27.29	152	-27.29	4575	25	581	432
zikv-mir-2	ENST00000579597	152	-27.29	152	-27.29	4576	25	1487	576
zikv-mir-2	ENST00000578731	152	-27.29	152	-27.29	4577	25	1063	388
zikv-mir-2	ENST00000580470	152	-27.29	152	-27.29	4579	25	1062	416
zikv-mir-2	ENST00000584579	152	-27.29	152	-27.29	4580	25	1460	523
zikv-mir-2	ENST00000530122	142	-25.78	142	-25.78	4584	25	3433	2803
zikv-mir-2	ENST00000399784	155	-27.17	155	-27.17	4586	25	1000	473
zikv-mir-2	ENST00000497833	155	-27.17	155	-27.17	4587	25	884	357
zikv-mir-2	ENST00000303645	155	-27.17	155	-27.17	4588	25	935	408
zikv-mir-2	ENST00000316333	149	-34.77	149	-34.77	4594	25	2048	432
zikv-mir-2	ENST00000528431	288	-42.61	148	-23.68	4638	25	1822	 1286 865
zikv-mir-2	ENST00000527165	140	-18.93	140	-18.93	4639	25	1865	1276
zikv-mir-2	ENST00000534702	140	-18.93	140	-18.93	4642	25	1300	991
zikv-mir-2	ENST00000394955	288	-42.61	148	-23.68	4644	25	1885	 1352 931
zikv-mir-2	ENST00000580443	146	-22.95	146	-22.95	4645	25	3750	2680
zikv-mir-2	ENST00000581420	146	-22.95	146	-22.95	4646	25	2188	2092
zikv-mir-2	ENST00000407471	300	-55.21	154	-33.47	4662	25	3482	 1619 1023
zikv-mir-2	ENST00000435822	300	-55.21	154	-33.47	4663	25	3613	 1750 1154
zikv-mir-2	ENST00000404664	146	-21.74	146	-21.74	4666	25	1606	1107
zikv-mir-2	ENST00000447813	146	-21.74	146	-21.74	4667	25	895	685
zikv-mir-2	ENST00000402766	146	-21.74	146	-21.74	4668	25	865	724
zikv-mir-2	ENST00000493099	146	-21.74	146	-21.74	4669	25	510	443
zikv-mir-2	ENST00000473646	153	-25.31	153	-25.31	4677	25	584	340
zikv-mir-2	ENST00000296582	140	-20.49	140	-20.49	4684	25	4178	1293
zikv-mir-2	ENST00000508208	140	-20.49	140	-20.49	4685	25	1528	1290
zikv-mir-2	ENST00000505999	140	-20.49	140	-20.49	4686	25	774	134
zikv-mir-2	ENST00000525967	284	-46.85	142	-25.78	4695	25	1917	 172 1064
zikv-mir-2	ENST00000525817	142	-25.78	142	-25.78	4696	25	1780	1010
zikv-mir-2	ENST00000356091	142	-25.78	142	-25.78	4697	25	2378	1314
zikv-mir-2	ENST00000529976	426	-72.92	142	-25.78	4698	25	4684	 496 1792 2284
zikv-mir-2	ENST00000527587	284	-48.67	142	-25.78	4699	25	4633	 486 1434
zikv-mir-2	ENST00000533788	142	-25.78	142	-25.78	4700	25	899	763
zikv-mir-2	ENST00000527081	284	-50.03	142	-25.78	4701	25	2061	 132 624
zikv-mir-2	ENST00000382751	423	-77.29	142	-31.17	4704	25	10832	 3259 6586 1366
zikv-mir-2	ENST00000409663	146	-26.05	146	-26.05	4709	25	5017	3970
zikv-mir-2	ENST00000409959	146	-26.05	146	-26.05	4711	25	5017	3970
zikv-mir-2	ENST00000240487	146	-26.05	146	-26.05	4713	25	4299	3252
zikv-mir-2	ENST00000440693	146	-26.05	146	-26.05	4717	25	4765	3721
zikv-mir-2	ENST00000424834	284	-59.68	144	-38.05	4718	25	8603	 4215 3639
zikv-mir-2	ENST00000382095	284	-59.68	144	-38.05	4720	25	6665	 2274 1698
zikv-mir-2	ENST00000434675	284	-59.68	144	-38.05	4722	25	2001	 1561 985
zikv-mir-2	ENST00000399949	284	-59.68	144	-38.05	4724	25	3026	 1803 1227
zikv-mir-2	ENST00000409126	284	-59.68	144	-38.05	4725	25	2111	 1586 1010
zikv-mir-2	ENST00000488060	149	-26.53	149	-26.53	4727	25	605	10
zikv-mir-2	ENST00000382108	284	-59.68	144	-38.05	4728	25	8457	 4064 3488
zikv-mir-2	ENST00000343003	284	-59.68	144	-38.05	4729	25	2080	 1914 1338
zikv-mir-2	ENST00000574557	153	-16.23	153	-16.23	4730	25	6163	5247
zikv-mir-2	ENST00000576903	153	-16.23	153	-16.23	4731	25	5707	5008
zikv-mir-2	ENST00000515121	142	-23.64	142	-23.64	4746	25	810	1
zikv-mir-2	ENST00000509091	142	-24.3	142	-24.3	4751	25	484	3
zikv-mir-2	ENST00000381577	143	-22.07	143	-22.07	4753	25	3644	760
zikv-mir-2	ENST00000498261	143	-22.07	143	-22.07	4754	25	704	568
zikv-mir-2	ENST00000492923	143	-22.07	143	-22.07	4756	25	601	179
zikv-mir-2	ENST00000381573	143	-22.07	143	-22.07	4757	25	3343	440
zikv-mir-2	ENST00000399385	158	-22.51	158	-22.51	4758	25	884	768
zikv-mir-2	ENST00000399383	158	-22.51	158	-22.51	4759	25	740	624
zikv-mir-2	ENST00000399388	158	-22.51	158	-22.51	4760	25	805	747
zikv-mir-2	ENST00000383207	158	-22.51	158	-22.51	4761	25	521	476
zikv-mir-2	ENST00000492831	158	-22.51	158	-22.51	4762	25	989	938
zikv-mir-2	ENST00000548040	158	-22.51	158	-22.51	4764	25	581	477
zikv-mir-2	ENST00000262919	289	-49.41	149	-26.11	4765	25	8633	 2085 3083
zikv-mir-2	ENST00000446916	289	-49.41	149	-26.11	4766	25	3921	 2017 3015
zikv-mir-2	ENST00000482999	289	-54.15	148	-27.35	4767	25	2936	 2763 2101
zikv-mir-2	ENST00000472100	442	-81.6	151	-28.66	4774	25	5248	 1320 2027 1699
zikv-mir-2	ENST00000413446	295	-52.94	151	-27.76	4780	25	3046	 1386 1765
zikv-mir-2	ENST00000297508	295	-52.94	151	-27.76	4781	25	3121	 1457 1836
zikv-mir-2	ENST00000405088	295	-52.94	151	-27.76	4787	25	2315	 645 1024
zikv-mir-2	ENST00000355497	432	-86.19	146	-40.9	4791	25	5809	 4554 4752 5091
zikv-mir-2	ENST00000425646	432	-86.19	146	-40.9	4792	25	5776	 4521 4719 5058
zikv-mir-2	ENST00000496455	591	-90.51	158	-27.74	4809	25	8751	 1643 604 32 2273
zikv-mir-2	ENST00000295920	299	-46.41	158	-27.74	4810	25	2024	 1232 1862
zikv-mir-2	ENST00000476145	150	-22.42	150	-22.42	4811	25	570	194
zikv-mir-2	ENST00000527334	318	-56.54	166	-31.82	4844	25	557	 455 42
zikv-mir-2	ENST00000519476	166	-24.72	166	-24.72	4845	25	2240	547
zikv-mir-2	ENST00000297720	166	-24.72	166	-24.72	4846	25	1693	338
zikv-mir-2	ENST00000524874	166	-24.72	166	-24.72	4847	25	1459	374
zikv-mir-2	ENST00000379957	166	-24.72	166	-24.72	4848	25	1873	374
zikv-mir-2	ENST00000518883	166	-24.72	166	-24.72	4849	25	2250	892
zikv-mir-2	ENST00000523983	166	-24.72	166	-24.72	4850	25	1776	278
zikv-mir-2	ENST00000523268	327	-46.79	166	-24.72	4851	25	2745	 348 2022
zikv-mir-2	ENST00000518121	166	-24.72	166	-24.72	4852	25	1447	234
zikv-mir-2	ENST00000526356	166	-24.72	166	-24.72	4853	25	554	374
zikv-mir-2	ENST00000359963	297	-58.76	152	-33.65	4859	25	2034	 423 1499
zikv-mir-2	ENST00000397560	297	-48.56	152	-29.5	4861	25	9272	 7217 6464
zikv-mir-2	ENST00000472616	297	-48.56	152	-29.5	4862	25	7943	 5997 5244
zikv-mir-2	ENST00000397747	141	-26.78	141	-26.78	4870	25	2363	694
zikv-mir-2	ENST00000331428	148	-20.82	148	-20.82	4872	25	1690	955
zikv-mir-2	ENST00000511751	141	-22.2	141	-22.2	4876	25	896	55
zikv-mir-2	ENST00000284503	142	-32.54	142	-32.54	4887	25	2671	73
zikv-mir-2	ENST00000383655	142	-26.03	142	-26.03	4890	25	2700	323
zikv-mir-2	ENST00000545111	153	-27.37	153	-27.37	4891	25	2099	1729
zikv-mir-2	ENST00000394232	300	-51.73	153	-27.37	4892	25	11279	 2236 11128
zikv-mir-2	ENST00000557410	153	-27.37	153	-27.37	4893	25	4077	2294
zikv-mir-2	ENST00000330276	300	-51.73	153	-27.37	4896	25	11202	 2160 11052
zikv-mir-2	ENST00000505752	148	-27.51	148	-27.51	4898	25	2432	300
zikv-mir-2	ENST00000547219	154	-24.03	154	-24.03	4908	25	611	171
zikv-mir-2	ENST00000550389	147	-23.48	147	-23.48	4913	25	6600	4565
zikv-mir-2	ENST00000299293	147	-23.48	147	-23.48	4918	25	6861	4829
zikv-mir-2	ENST00000397997	147	-23.48	147	-23.48	4919	25	6653	4621
zikv-mir-2	ENST00000573981	145	-22.76	145	-22.76	4921	25	1529	1215
zikv-mir-2	ENST00000590476	145	-22.76	145	-22.76	4922	25	861	551
zikv-mir-2	ENST00000585690	149	-29.87	149	-29.87	4923	25	1791	1572
zikv-mir-2	ENST00000373464	305	-44.08	154	-24.32	4925	25	5965	 1888 3261
zikv-mir-2	ENST00000373457	445	-64.75	154	-24.32	4927	25	5695	 2725 4098 886
zikv-mir-2	ENST00000449886	305	-44.08	154	-24.32	4929	25	5851	 1774 3147
zikv-mir-2	ENST00000298912	444	-60.88	152	-24.81	4932	25	12747	 6770 5143 458
zikv-mir-2	ENST00000555336	145	-24.81	145	-24.81	4938	25	718	460
zikv-mir-2	ENST00000555615	145	-24.81	145	-24.81	4939	25	685	522
zikv-mir-2	ENST00000438700	288	-37.09	146	-18.62	4941	25	2529	 1992 1495
zikv-mir-2	ENST00000308744	150	-18.18	150	-18.18	4946	25	1922	1775
zikv-mir-2	ENST00000395999	150	-18.18	150	-18.18	4948	25	1866	1725
zikv-mir-2	ENST00000358749	150	-18.18	150	-18.18	4949	25	1559	1418
zikv-mir-2	ENST00000506359	150	-18.18	150	-18.18	4950	25	1171	1033
zikv-mir-2	ENST00000400588	141	-25.1	141	-25.1	4952	25	2630	1630
zikv-mir-2	ENST00000465611	141	-25.1	141	-25.1	4953	25	2698	2222
zikv-mir-2	ENST00000422229	141	-20.05	141	-20.05	4986	25	303	44
zikv-mir-2	ENST00000418316	155	-20.52	155	-20.52	4998	25	1028	782
zikv-mir-2	ENST00000576875	144	-31.98	144	-31.98	5016	25	1296	135
zikv-mir-2	ENST00000577131	144	-31.98	144	-31.98	5017	25	1654	351
zikv-mir-2	ENST00000576607	144	-31.98	144	-31.98	5018	25	1535	260
zikv-mir-2	ENST00000319119	158	-23.03	158	-23.03	5019	25	6564	3051
zikv-mir-2	ENST00000373452	158	-23.03	158	-23.03	5020	25	6528	3018
zikv-mir-2	ENST00000225844	144	-21.36	144	-21.36	5021	25	851	638
zikv-mir-2	ENST00000577681	144	-21.36	144	-21.36	5022	25	669	456
zikv-mir-2	ENST00000469079	141	-28.97	141	-28.97	5023	25	1689	368
zikv-mir-2	ENST00000481638	147	-19.98	147	-19.98	5031	25	384	302
zikv-mir-2	ENST00000383264	141	-28.99	141	-28.99	5041	25	6745	1130
zikv-mir-2	ENST00000464153	141	-28.99	141	-28.99	5045	25	3075	1120
zikv-mir-2	ENST00000381401	153	-29.29	153	-29.29	5046	25	2062	1120
zikv-mir-2	ENST00000475167	153	-29.29	153	-29.29	5047	25	900	598
zikv-mir-2	ENST00000484026	153	-29.29	153	-29.29	5048	25	854	586
zikv-mir-2	ENST00000557484	164	-39.62	164	-39.62	5061	25	506	127
zikv-mir-2	ENST00000554038	164	-39.62	164	-39.62	5062	25	653	84
zikv-mir-2	ENST00000554596	164	-39.62	164	-39.62	5063	25	728	5
zikv-mir-2	ENST00000557449	164	-39.62	164	-39.62	5064	25	569	2
zikv-mir-2	ENST00000400081	164	-39.62	164	-39.62	5068	25	2761	121
zikv-mir-2	ENST00000381989	303	-45.63	152	-23.7	5069	25	5474	 2353 4366
zikv-mir-2	ENST00000484989	148	-26.89	148	-26.89	5070	25	808	430
zikv-mir-2	ENST00000397056	144	-19.12	144	-19.12	5078	25	4711	4541
zikv-mir-2	ENST00000232519	147	-15.63	147	-15.63	5094	25	690	561
zikv-mir-2	ENST00000494481	147	-15.63	147	-15.63	5096	25	3525	829
zikv-mir-2	ENST00000542214	147	-15.63	147	-15.63	5098	25	765	639
zikv-mir-2	ENST00000274008	298	-40.77	155	-21.77	5111	25	8137	 1703 4318
zikv-mir-2	ENST00000422835	155	-21.77	155	-21.77	5112	25	2492	1676
zikv-mir-2	ENST00000493583	149	-31.73	149	-31.73	5128	25	3274	2271
zikv-mir-2	ENST00000315869	149	-31.73	149	-31.73	5129	25	3415	2412
zikv-mir-2	ENST00000492698	145	-28.31	145	-28.31	5134	25	894	403
zikv-mir-2	ENST00000370691	287	-46.53	144	-25.25	5135	25	3160	 2429 1365
zikv-mir-2	ENST00000252999	440	-74.73	153	-28.2	5136	25	11426	 7541 10701 9483
zikv-mir-2	ENST00000495695	144	-25.25	144	-25.25	5137	25	780	135
zikv-mir-2	ENST00000491036	143	-21.28	143	-21.28	5139	25	728	519
zikv-mir-2	ENST00000497053	143	-26.71	143	-26.71	5147	25	723	385
zikv-mir-2	ENST00000471872	142	-28.76	142	-28.76	5150	25	653	395
zikv-mir-2	ENST00000323078	142	-22.24	142	-22.24	5152	25	1684	1230
zikv-mir-2	ENST00000359623	142	-22.24	142	-22.24	5153	25	1877	1376
zikv-mir-2	ENST00000493307	142	-20.87	142	-20.87	5154	25	1456	1433
zikv-mir-2	ENST00000251076	734	-98.72	155	-23.58	5159	25	10672	 8682 760 4187 8769 4102
zikv-mir-2	ENST00000560891	296	-38.69	155	-23.58	5160	25	4759	 2834 2921
zikv-mir-2	ENST00000543779	734	-98.72	155	-23.58	5161	25	10400	 8487 562 3989 8574 3904
zikv-mir-2	ENST00000449909	449	-61.27	155	-23.58	5163	25	7465	 6576 562 6663
zikv-mir-2	ENST00000559059	141	-15.11	141	-15.11	5164	25	307	6
zikv-mir-2	ENST00000559868	296	-38.69	155	-23.58	5165	25	610	 72 159
zikv-mir-2	ENST00000560421	153	-22.58	153	-22.58	5171	25	652	480
zikv-mir-2	ENST00000450662	167	-30.28	167	-30.28	5183	25	1691	608
zikv-mir-2	ENST00000305286	167	-30.28	167	-30.28	5184	25	1542	459
zikv-mir-2	ENST00000520404	167	-30.28	167	-30.28	5185	25	574	432
zikv-mir-2	ENST00000518576	167	-30.28	167	-30.28	5186	25	710	603
zikv-mir-2	ENST00000249598	140	-33.81	140	-33.81	5187	25	1936	1108
zikv-mir-2	ENST00000431161	307	-53.46	158	-27.63	5208	25	2846	 719 919
zikv-mir-2	ENST00000415909	307	-53.46	158	-27.63	5209	25	2908	 793 993
zikv-mir-2	ENST00000465169	307	-53.46	158	-27.63	5210	25	1977	 494 694
zikv-mir-2	ENST00000483648	307	-53.46	158	-27.63	5213	25	1328	 269 469
zikv-mir-2	ENST00000549662	307	-53.46	158	-27.63	5214	25	2868	 760 960
zikv-mir-2	ENST00000548862	307	-53.46	158	-27.63	5215	25	2859	 760 960
zikv-mir-2	ENST00000297792	154	-21.19	154	-21.19	5217	25	3811	3399
zikv-mir-2	ENST00000449850	146	-21.01	146	-21.01	5218	25	2045	161
zikv-mir-2	ENST00000388870	300	-42.2	154	-21.19	5219	25	4574	 4162 952
zikv-mir-2	ENST00000397244	154	-21.19	154	-21.19	5220	25	3878	3466
zikv-mir-2	ENST00000439112	433	-72.23	148	-30.85	5221	25	3291	 2360 1761 2611
zikv-mir-2	ENST00000453201	433	-72.23	148	-30.85	5222	25	3040	 2109 1510 2360
zikv-mir-2	ENST00000481311	144	-30.85	144	-30.85	5223	25	880	559
zikv-mir-2	ENST00000498165	448	-65.03	154	-23.12	5243	25	10934	 2087 4101 2454
zikv-mir-2	ENST00000464260	297	-41.91	154	-21.58	5244	25	2735	 1767 2134
zikv-mir-2	ENST00000538310	145	-16.19	145	-16.19	5253	25	854	704
zikv-mir-2	ENST00000580857	140	-16.2	140	-16.2	5267	25	2276	845
zikv-mir-2	ENST00000251879	141	-21.25	141	-21.25	5279	25	4127	1798
zikv-mir-2	ENST00000414202	285	-55.05	144	-33.8	5280	25	6774	 3690 1704
zikv-mir-2	ENST00000545641	144	-33.8	144	-33.8	5281	25	3998	3173
zikv-mir-2	ENST00000545243	144	-33.8	144	-33.8	5283	25	2599	834
zikv-mir-2	ENST00000418622	285	-55.05	144	-33.8	5285	25	6434	 3355 1369
zikv-mir-2	ENST00000449720	144	-33.8	144	-33.8	5286	25	3998	3173
zikv-mir-2	ENST00000381532	141	-21.25	141	-21.25	5287	25	3603	1496
zikv-mir-2	ENST00000343855	430	-88.17	148	-31.8	5288	25	2871	 106 755 2580
zikv-mir-2	ENST00000415247	159	-25.47	159	-25.47	5289	25	1626	254
zikv-mir-2	ENST00000486369	299	-43.97	159	-25.47	5290	25	5025	 247 3384
zikv-mir-2	ENST00000439393	159	-25.47	159	-25.47	5292	25	703	269
zikv-mir-2	ENST00000425105	159	-25.47	159	-25.47	5293	25	918	492
zikv-mir-2	ENST00000497834	159	-25.47	159	-25.47	5294	25	519	178
zikv-mir-2	ENST00000484255	159	-25.47	159	-25.47	5295	25	580	297
zikv-mir-2	ENST00000330315	165	-23.1	165	-23.1	5301	25	2917	692
zikv-mir-2	ENST00000361972	427	-55.06	145	-22.61	5302	25	7922	 7013 6950 6276
zikv-mir-2	ENST00000461626	141	-20.42	141	-20.42	5322	25	1277	622
zikv-mir-2	ENST00000341446	308	-48.06	163	-26.88	5329	25	6648	 2446 1629
zikv-mir-2	ENST00000381317	150	-24.33	150	-24.33	5336	25	2027	1109
zikv-mir-2	ENST00000381333	150	-24.33	150	-24.33	5337	25	2035	1117
zikv-mir-2	ENST00000416733	150	-24.33	150	-24.33	5341	25	1966	1046
zikv-mir-2	ENST00000534940	150	-24.33	150	-24.33	5342	25	2048	1128
zikv-mir-2	ENST00000319363	607	-104.68	164	-32.89	5344	25	8607	 2196 1841 8015 6783
zikv-mir-2	ENST00000252087	289	-43.74	147	-26.07	5360	25	4641	 2742 3027
zikv-mir-2	ENST00000473202	147	-17.61	147	-17.61	5363	25	5989	2940
zikv-mir-2	ENST00000383229	143	-22.49	143	-22.49	5379	25	2028	1100
zikv-mir-2	ENST00000513612	143	-22.49	143	-22.49	5381	25	2903	1356
zikv-mir-2	ENST00000606977	143	-22.49	143	-22.49	5382	25	2800	1257
zikv-mir-2	ENST00000337090	285	-45.31	143	-22.82	5388	25	5778	 1102 2784
zikv-mir-2	ENST00000496060	296	-48	149	-27.49	5389	25	5593	 3606 2064
zikv-mir-2	ENST00000295208	149	-27.49	149	-27.49	5390	25	3011	1631
zikv-mir-2	ENST00000411425	289	-56.11	149	-28.62	5391	25	2755	 1741 94
zikv-mir-2	ENST00000286657	150	-24.01	150	-24.01	5393	25	5822	90
zikv-mir-2	ENST00000460056	141	-18.45	141	-18.45	5396	25	2735	1497
zikv-mir-2	ENST00000307765	141	-18.45	141	-18.45	5398	25	3842	1444
zikv-mir-2	ENST00000342048	141	-18.45	141	-18.45	5399	25	3676	1278
zikv-mir-2	ENST00000471616	141	-18.45	141	-18.45	5400	25	1775	1246
zikv-mir-2	ENST00000343542	141	-18.45	141	-18.45	5401	25	2130	1049
zikv-mir-2	ENST00000470033	141	-18.45	141	-18.45	5402	25	2175	1094
zikv-mir-2	ENST00000448688	141	-18.45	141	-18.45	5405	25	3702	1896
zikv-mir-2	ENST00000560606	288	-53.84	147	-29.54	5406	25	1746	 882 645
zikv-mir-2	ENST00000300069	288	-53.84	147	-29.54	5407	25	2008	 1150 913
zikv-mir-2	ENST00000370223	141	-26.76	141	-26.76	5409	25	2883	1280
zikv-mir-2	ENST00000370220	141	-26.76	141	-26.76	5413	25	5741	4138
zikv-mir-2	ENST00000259351	445	-66.04	153	-25.41	5424	25	6336	 1708 4703 4596
zikv-mir-2	ENST00000373436	145	-25.76	145	-25.76	5430	25	1667	1172
zikv-mir-2	ENST00000467325	153	-17.51	153	-17.51	5434	25	330	301
zikv-mir-2	ENST00000438723	445	-66.04	153	-25.41	5435	25	4858	 228 3223 3116
zikv-mir-2	ENST00000471643	153	-17.51	153	-17.51	5436	25	681	39
zikv-mir-2	ENST00000424082	153	-17.51	153	-17.51	5437	25	2362	1619
zikv-mir-2	ENST00000372330	140	-22.98	140	-22.98	5438	25	2336	13
zikv-mir-2	ENST00000325411	454	-63.85	159	-24.99	5444	25	2258	 1472 544 1641
zikv-mir-2	ENST00000467609	454	-63.85	159	-24.99	5445	25	2201	 1442 504 1611
zikv-mir-2	ENST00000463318	454	-63.85	159	-24.99	5446	25	2742	 1983 1239 2152
zikv-mir-2	ENST00000350657	454	-63.85	159	-24.99	5447	25	2285	 1530 668 1699
zikv-mir-2	ENST00000574239	454	-63.85	159	-24.99	5448	25	1962	 1409 511 1578
zikv-mir-2	ENST00000433844	151	-16.19	151	-16.19	5449	25	1264	668
zikv-mir-2	ENST00000574220	151	-16.19	151	-16.19	5450	25	965	357
zikv-mir-2	ENST00000467379	151	-16.19	151	-16.19	5451	25	2538	1381
zikv-mir-2	ENST00000262999	150	-21.05	150	-21.05	5456	25	1462	1213
zikv-mir-2	ENST00000501501	291	-57.3	149	-29.01	5457	25	4158	 3630 2457
zikv-mir-2	ENST00000316878	291	-57.3	149	-29.01	5459	25	4043	 3514 2341
zikv-mir-2	ENST00000395366	157	-20.99	157	-20.99	5465	25	4893	4007
zikv-mir-2	ENST00000358506	157	-20.99	157	-20.99	5468	25	4771	3895
zikv-mir-2	ENST00000383165	143	-20.4	143	-20.4	5472	25	3538	2432
zikv-mir-2	ENST00000498709	142	-24.01	142	-24.01	5473	25	1713	726
zikv-mir-2	ENST00000409885	165	-28.04	165	-28.04	5474	25	601	287
zikv-mir-2	ENST00000425895	146	-28.61	146	-28.61	5500	25	2632	176
zikv-mir-2	ENST00000383163	140	-20.98	140	-20.98	5512	25	2307	973
zikv-mir-2	ENST00000551241	141	-19.37	141	-19.37	5518	25	1379	1053
zikv-mir-2	ENST00000530337	157	-32.6	157	-32.6	5526	25	741	33
zikv-mir-2	ENST00000354449	144	-28.9	144	-28.9	5557	25	4959	2849
zikv-mir-2	ENST00000265605	145	-19.99	145	-19.99	5572	25	2558	349
zikv-mir-2	ENST00000367845	145	-19.99	145	-19.99	5573	25	2383	342
zikv-mir-2	ENST00000349305	145	-19.99	145	-19.99	5574	25	1634	316
zikv-mir-2	ENST00000367847	145	-19.99	145	-19.99	5575	25	1587	311
zikv-mir-2	ENST00000534012	145	-19.99	145	-19.99	5577	25	489	411
zikv-mir-2	ENST00000452122	144	-28.94	144	-28.94	5578	25	3290	484
zikv-mir-2	ENST00000583984	144	-28.94	144	-28.94	5579	25	3391	467
zikv-mir-2	ENST00000392676	149	-18.89	149	-18.89	5582	25	8220	4058
zikv-mir-2	ENST00000588877	149	-18.89	149	-18.89	5583	25	6525	5003
zikv-mir-2	ENST00000591234	149	-18.89	149	-18.89	5584	25	3263	1935
zikv-mir-2	ENST00000586995	149	-18.89	149	-18.89	5585	25	4062	3055
zikv-mir-2	ENST00000586811	149	-18.89	149	-18.89	5587	25	1948	1118
zikv-mir-2	ENST00000588106	147	-19.98	147	-19.98	5588	25	1854	395
zikv-mir-2	ENST00000392677	149	-18.89	149	-18.89	5596	25	8180	4142
zikv-mir-2	ENST00000298032	309	-42.51	163	-23.64	5601	25	2811	 1202 2305
zikv-mir-2	ENST00000409983	309	-42.51	163	-23.64	5602	25	2779	 1189 2271
zikv-mir-2	ENST00000409049	163	-23.64	163	-23.64	5603	25	2479	1162
zikv-mir-2	ENST00000473919	146	-18.87	146	-18.87	5612	25	396	141
zikv-mir-2	ENST00000376528	309	-42.51	163	-23.64	5613	25	2248	 660 1763
zikv-mir-2	ENST00000375880	155	-25.33	155	-25.33	5614	25	2487	2232
zikv-mir-2	ENST00000409691	155	-25.33	155	-25.33	5615	25	1903	1648
zikv-mir-2	ENST00000483315	144	-19.71	144	-19.71	5645	25	1872	131
zikv-mir-2	ENST00000595866	150	-20.98	150	-20.98	5658	25	762	445
zikv-mir-2	ENST00000399875	146	-28.9	146	-28.9	5659	25	3961	498
zikv-mir-2	ENST00000331437	146	-28.9	146	-28.9	5660	25	4954	1492
zikv-mir-2	ENST00000564273	301	-50.52	160	-28.79	5671	25	2506	 582 632
zikv-mir-2	ENST00000477365	301	-50.52	160	-28.79	5672	25	2789	 725 775
zikv-mir-2	ENST00000470725	301	-50.52	160	-28.79	5675	25	4243	 207 257
zikv-mir-2	ENST00000538848	160	-21.73	160	-21.73	5678	25	1051	270
zikv-mir-2	ENST00000494585	301	-50.52	160	-28.79	5679	25	592	 293 343
zikv-mir-2	ENST00000375864	155	-25.33	155	-25.33	5680	25	2654	2399
zikv-mir-2	ENST00000471088	155	-25.33	155	-25.33	5682	25	677	192
zikv-mir-2	ENST00000522684	285	-48.2	144	-28.34	5683	25	4955	 1033 2483
zikv-mir-2	ENST00000519654	144	-19.86	144	-19.86	5684	25	4129	834
zikv-mir-2	ENST00000519465	141	-28.34	141	-28.34	5685	25	3279	1309
zikv-mir-2	ENST00000517887	285	-48.2	144	-28.34	5686	25	4661	 1241 2691
zikv-mir-2	ENST00000521059	285	-48.2	144	-28.34	5687	25	4405	 985 2435
zikv-mir-2	ENST00000517712	150	-23.58	150	-23.58	5688	25	3351	343
zikv-mir-2	ENST00000523539	141	-28.34	141	-28.34	5689	25	3236	1269
zikv-mir-2	ENST00000340930	285	-48.2	144	-28.34	5690	25	4414	 958 2408
zikv-mir-2	ENST00000519993	285	-48.2	144	-28.34	5691	25	4388	 923 2412
zikv-mir-2	ENST00000519419	285	-48.2	144	-28.34	5692	25	4439	 1247 2697
zikv-mir-2	ENST00000524202	285	-48.2	144	-28.34	5693	25	3014	 241 1776
zikv-mir-2	ENST00000430260	141	-28.34	141	-28.34	5694	25	1940	641
zikv-mir-2	ENST00000521986	141	-28.34	141	-28.34	5695	25	2393	1347
zikv-mir-2	ENST00000521985	141	-28.34	141	-28.34	5700	25	538	32
zikv-mir-2	ENST00000518173	141	-28.34	141	-28.34	5701	25	441	74
zikv-mir-2	ENST00000522424	141	-28.34	141	-28.34	5702	25	569	353
zikv-mir-2	ENST00000521562	141	-28.34	141	-28.34	5703	25	678	465
zikv-mir-2	ENST00000521250	141	-28.34	141	-28.34	5704	25	592	398
zikv-mir-2	ENST00000535192	144	-19.86	144	-19.86	5739	25	4127	834
zikv-mir-2	ENST00000395218	285	-48.2	144	-28.34	5740	25	4492	 1033 2483
zikv-mir-2	ENST00000538769	141	-28.34	141	-28.34	5741	25	3236	1269
zikv-mir-2	ENST00000428078	145	-29.47	145	-29.47	5751	25	823	269
zikv-mir-2	ENST00000441544	145	-29.47	145	-29.47	5752	25	1175	260
zikv-mir-2	ENST00000260010	156	-20.97	156	-20.97	5753	25	4200	3431
zikv-mir-2	ENST00000320474	140	-21.75	140	-21.75	5755	25	3270	941
zikv-mir-2	ENST00000392779	140	-21.75	140	-21.75	5756	25	3221	892
zikv-mir-2	ENST00000392781	140	-21.75	140	-21.75	5757	25	3606	1291
zikv-mir-2	ENST00000473285	140	-21.75	140	-21.75	5758	25	2123	894
zikv-mir-2	ENST00000488170	140	-21.75	140	-21.75	5760	25	1660	1207
zikv-mir-2	ENST00000392780	140	-21.75	140	-21.75	5773	25	3437	1108
zikv-mir-2	ENST00000383204	141	-31.17	141	-31.17	5774	25	3278	757
zikv-mir-2	ENST00000480471	141	-31.17	141	-31.17	5775	25	2687	166
zikv-mir-2	ENST00000472307	141	-31.17	141	-31.17	5776	25	2772	172
zikv-mir-2	ENST00000480078	141	-31.17	141	-31.17	5777	25	2316	93
zikv-mir-2	ENST00000487403	141	-31.17	141	-31.17	5778	25	3185	408
zikv-mir-2	ENST00000486721	141	-31.17	141	-31.17	5781	25	1009	161
zikv-mir-2	ENST00000481011	141	-31.17	141	-31.17	5782	25	1027	298
zikv-mir-2	ENST00000493047	141	-31.17	141	-31.17	5783	25	1020	584
zikv-mir-2	ENST00000489840	141	-31.17	141	-31.17	5784	25	754	376
zikv-mir-2	ENST00000455072	141	-31.17	141	-31.17	5785	25	640	461
zikv-mir-2	ENST00000547127	141	-31.17	141	-31.17	5786	25	2956	832
zikv-mir-2	ENST00000312917	153	-24.54	153	-24.54	5787	25	1518	716
zikv-mir-2	ENST00000388715	293	-42.54	153	-24.54	5788	25	2332	 689 2286
zikv-mir-2	ENST00000457797	153	-24.54	153	-24.54	5789	25	1602	838
zikv-mir-2	ENST00000394571	293	-42.54	153	-24.54	5790	25	2478	 835 2432
zikv-mir-2	ENST00000205386	146	-15.01	146	-15.01	5791	25	5857	1106
zikv-mir-2	ENST00000475469	146	-15.01	146	-15.01	5796	25	3670	1110
zikv-mir-2	ENST00000418464	146	-15.01	146	-15.01	5797	25	2600	1106
zikv-mir-2	ENST00000388781	146	-15.01	146	-15.01	5798	25	5858	1110
zikv-mir-2	ENST00000388780	146	-15.01	146	-15.01	5799	25	5256	1110
zikv-mir-2	ENST00000414450	146	-15.01	146	-15.01	5800	25	2403	1110
zikv-mir-2	ENST00000478464	157	-23.35	157	-23.35	5811	25	1065	5
zikv-mir-2	ENST00000507005	467	-93.44	162	-34.59	5816	25	1515	 536 421 780
zikv-mir-2	ENST00000502405	467	-93.44	162	-34.59	5817	25	1654	 476 361 720
zikv-mir-2	ENST00000492807	906	-162.74	162	-34.59	5818	25	6836	 433 318 3248 677 2409 1463
zikv-mir-2	ENST00000355289	906	-162.74	162	-34.59	5819	25	3874	 301 186 2996 545 2277 1331
zikv-mir-2	ENST00000282753	906	-162.74	162	-34.59	5820	25	6622	 301 186 3031 545 2277 1331
zikv-mir-2	ENST00000507907	752	-128.23	162	-34.59	5821	25	3756	 98 2878 342 2074 1128
zikv-mir-2	ENST00000361719	906	-162.74	162	-34.59	5822	25	6854	 536 421 3266 780 2512 1566
zikv-mir-2	ENST00000392299	906	-162.74	162	-34.59	5823	25	6939	 536 421 3351 780 2512 1566
zikv-mir-2	ENST00000506054	293	-40.23	148	-20.31	5857	25	8188	 5259 1686
zikv-mir-2	ENST00000525116	140	-16.33	140	-16.33	5863	25	684	544
zikv-mir-2	ENST00000444739	140	-16.33	140	-16.33	5864	25	2158	2018
zikv-mir-2	ENST00000393150	140	-16.33	140	-16.33	5865	25	1340	1202
zikv-mir-2	ENST00000529565	140	-16.33	140	-16.33	5867	25	4745	2835
zikv-mir-2	ENST00000530309	140	-16.33	140	-16.33	5868	25	481	348
zikv-mir-2	ENST00000533730	140	-16.33	140	-16.33	5869	25	1214	1187
zikv-mir-2	ENST00000342202	291	-56.85	147	-29.91	5891	25	1283	 494 157
zikv-mir-2	ENST00000394217	291	-56.85	147	-29.91	5892	25	1372	 682 345
zikv-mir-2	ENST00000394216	291	-56.85	147	-29.91	5893	25	1563	 682 345
zikv-mir-2	ENST00000340313	291	-56.85	147	-29.91	5894	25	1298	 682 345
zikv-mir-2	ENST00000321639	429	-74.08	147	-30.34	5897	25	4369	 2913 1984 3833
zikv-mir-2	ENST00000546500	291	-47.09	151	-27.09	5905	25	4121	 513 2289
zikv-mir-2	ENST00000547870	143	-19.65	143	-19.65	5908	25	920	288
zikv-mir-2	ENST00000349184	155	-27.01	155	-27.01	5919	25	2790	445
zikv-mir-2	ENST00000296980	300	-53.6	155	-27.01	5920	25	2886	 445 527
zikv-mir-2	ENST00000339602	155	-27.01	155	-27.01	5921	25	2620	445
zikv-mir-2	ENST00000347063	143	-20.28	143	-20.28	5924	25	1604	1283
zikv-mir-2	ENST00000508248	143	-30.53	143	-30.53	5927	25	585	187
zikv-mir-2	ENST00000218548	146	-31.65	146	-31.65	5935	25	3732	145
zikv-mir-2	ENST00000434464	140	-23.31	140	-23.31	5973	25	1688	255
zikv-mir-2	ENST00000295206	155	-27.74	155	-27.74	5977	25	2457	421
zikv-mir-2	ENST00000593829	147	-26.17	147	-26.17	5979	25	1908	634
zikv-mir-2	ENST00000252816	147	-26.17	147	-26.17	5980	25	986	389
zikv-mir-2	ENST00000600289	147	-26.17	147	-26.17	5981	25	1113	525
zikv-mir-2	ENST00000594828	156	-29.64	156	-29.64	5982	25	807	693
zikv-mir-2	ENST00000582694	148	-17.46	148	-17.46	5989	25	3131	2996
zikv-mir-2	ENST00000326724	141	-23.02	141	-23.02	5994	25	5257	1985
zikv-mir-2	ENST00000374792	141	-23.02	141	-23.02	5996	25	4938	1932
zikv-mir-2	ENST00000417379	141	-23.02	141	-23.02	5997	25	5081	1818
zikv-mir-2	ENST00000575363	141	-35.32	141	-35.32	6002	25	475	159
zikv-mir-2	ENST00000599159	140	-27.45	140	-27.45	6012	25	1400	995
zikv-mir-2	ENST00000306494	149	-20.42	149	-20.42	6016	25	1692	1229
zikv-mir-2	ENST00000527057	149	-20.42	149	-20.42	6017	25	1788	1376
zikv-mir-2	ENST00000528239	297	-39.9	149	-20.42	6018	25	3699	 3287 1600
zikv-mir-2	ENST00000525295	149	-20.42	149	-20.42	6019	25	1362	953
zikv-mir-2	ENST00000403374	148	-19.48	148	-19.48	6020	25	2327	1150
zikv-mir-2	ENST00000537564	141	-29.25	141	-29.25	6040	25	574	37
zikv-mir-2	ENST00000545511	165	-32.1	165	-32.1	6045	25	6640	4242
zikv-mir-2	ENST00000536118	142	-27.21	142	-27.21	6046	25	2922	2169
zikv-mir-2	ENST00000367384	141	-28.87	141	-28.87	6050	25	1938	151
zikv-mir-2	ENST00000484601	141	-28.87	141	-28.87	6051	25	1095	150
zikv-mir-2	ENST00000367378	141	-28.87	141	-28.87	6052	25	1293	150
zikv-mir-2	ENST00000464889	141	-28.87	141	-28.87	6053	25	1984	150
zikv-mir-2	ENST00000415578	141	-26.16	141	-26.16	6061	25	2229	123
zikv-mir-2	ENST00000515561	141	-26.16	141	-26.16	6062	25	2053	92
zikv-mir-2	ENST00000490551	141	-26.16	141	-26.16	6064	25	1526	18
zikv-mir-2	ENST00000432082	141	-26.16	141	-26.16	6065	25	953	18
zikv-mir-2	ENST00000514299	141	-26.16	141	-26.16	6066	25	1076	18
zikv-mir-2	ENST00000486476	141	-26.16	141	-26.16	6067	25	885	97
zikv-mir-2	ENST00000383262	147	-28.51	147	-28.51	6070	25	2173	747
zikv-mir-2	ENST00000498075	140	-21.85	140	-21.85	6078	25	1027	530
zikv-mir-2	ENST00000466057	286	-39.31	146	-21.85	6079	25	2850	 1635 2408
zikv-mir-2	ENST00000317775	884	-154	155	-30.88	6081	25	12158	 286 3792 4463 11311 1106 4677
zikv-mir-2	ENST00000338101	583	-101.89	153	-30.88	6082	25	4462	 3213 3884 425 4098
zikv-mir-2	ENST00000549189	155	-26.52	155	-26.52	6083	25	527	490
zikv-mir-2	ENST00000344089	738	-128.41	155	-30.88	6085	25	7182	 286 3848 4519 1106 4733
zikv-mir-2	ENST00000442267	143	-30.82	143	-30.82	6086	25	5306	86
zikv-mir-2	ENST00000313871	141	-21.2	141	-21.2	6089	25	3204	2676
zikv-mir-2	ENST00000474361	141	-21.2	141	-21.2	6090	25	3232	2716
zikv-mir-2	ENST00000381261	148	-26.83	148	-26.83	6091	25	2187	1857
zikv-mir-2	ENST00000293860	149	-21.03	149	-21.03	6092	25	1392	414
zikv-mir-2	ENST00000481810	149	-21.03	149	-21.03	6093	25	907	758
zikv-mir-2	ENST00000469230	140	-18.55	140	-18.55	6131	25	1790	1286
zikv-mir-2	ENST00000356709	140	-18.55	140	-18.55	6133	25	3590	3086
zikv-mir-2	ENST00000352867	140	-18.55	140	-18.55	6135	25	3241	2737
zikv-mir-2	ENST00000462592	440	-72.5	151	-26.3	6147	25	3554	 1893 5 2477
zikv-mir-2	ENST00000214893	292	-46.2	151	-25.09	6148	25	4974	 1536 2120
zikv-mir-2	ENST00000339450	440	-72.5	151	-26.3	6149	25	5376	 1940 52 2524
zikv-mir-2	ENST00000489219	434	-68.62	151	-25.09	6150	25	3293	 1878 1 2511
zikv-mir-2	ENST00000487088	141	-21.11	141	-21.11	6151	25	2799	2409
zikv-mir-2	ENST00000475005	148	-26.3	148	-26.3	6152	25	1219	8
zikv-mir-2	ENST00000543230	292	-46.2	151	-25.09	6153	25	1637	 608 1241
zikv-mir-2	ENST00000381506	141	-21.11	141	-21.11	6154	25	2054	1664
zikv-mir-2	ENST00000369187	148	-26.93	148	-26.93	6160	25	4125	3159
zikv-mir-2	ENST00000442702	148	-26.93	148	-26.93	6161	25	4707	3737
zikv-mir-2	ENST00000293861	142	-26.4	142	-26.4	6162	25	1905	841
zikv-mir-2	ENST00000481947	143	-22.12	143	-22.12	6167	25	1260	142
zikv-mir-2	ENST00000383018	142	-26.4	142	-26.4	6168	25	1085	22
zikv-mir-2	ENST00000535458	156	-25.99	156	-25.99	6169	25	3163	410
zikv-mir-2	ENST00000583648	156	-25.99	156	-25.99	6170	25	896	557
zikv-mir-2	ENST00000290158	298	-47.59	156	-25.99	6171	25	6139	 514 4652
zikv-mir-2	ENST00000577918	156	-25.99	156	-25.99	6172	25	859	200
zikv-mir-2	ENST00000577875	156	-25.99	156	-25.99	6173	25	605	95
zikv-mir-2	ENST00000540627	156	-25.99	156	-25.99	6174	25	2989	189
zikv-mir-2	ENST00000372525	143	-18.03	143	-18.03	6184	25	996	375
zikv-mir-2	ENST00000464081	143	-18.03	143	-18.03	6185	25	825	149
zikv-mir-2	ENST00000603943	143	-18.03	143	-18.03	6186	25	1011	473
zikv-mir-2	ENST00000468913	143	-18.03	143	-18.03	6187	25	589	287
zikv-mir-2	ENST00000536543	143	-18.03	143	-18.03	6192	25	1558	473
zikv-mir-2	ENST00000595358	280	-48.67	140	-28.24	6194	25	1817	 593 1442
zikv-mir-2	ENST00000596687	140	-28.24	140	-28.24	6196	25	800	498
zikv-mir-2	ENST00000599044	140	-28.24	140	-28.24	6197	25	849	557
zikv-mir-2	ENST00000594087	140	-20.43	140	-20.43	6198	25	1017	866
zikv-mir-2	ENST00000263284	280	-48.67	140	-28.24	6200	25	1825	 715 1450
zikv-mir-2	ENST00000536603	140	-20.43	140	-20.43	6201	25	1032	881
zikv-mir-2	ENST00000309100	144	-22.26	144	-22.26	6205	25	3566	874
zikv-mir-2	ENST00000524856	144	-22.26	144	-22.26	6211	25	3787	2014
zikv-mir-2	ENST00000527304	428	-77.39	144	-29.63	6217	25	5605	 868 4284 3575
zikv-mir-2	ENST00000269919	145	-24.92	145	-24.92	6226	25	7092	2981
zikv-mir-2	ENST00000419807	179	-35.72	179	-35.72	6235	25	2084	2003
zikv-mir-2	ENST00000409432	179	-35.72	179	-35.72	6237	25	3025	1465
zikv-mir-2	ENST00000282412	179	-35.72	179	-35.72	6238	25	2606	1465
zikv-mir-2	ENST00000378551	323	-60.11	179	-35.72	6239	25	3877	 1465 3706
zikv-mir-2	ENST00000378540	319	-59.72	179	-35.72	6240	25	1703	 1465 1592
zikv-mir-2	ENST00000345249	179	-35.72	179	-35.72	6241	25	1713	572
zikv-mir-2	ENST00000409473	179	-35.72	179	-35.72	6242	25	923	842
zikv-mir-2	ENST00000459690	179	-35.72	179	-35.72	6243	25	676	189
zikv-mir-2	ENST00000487286	319	-59.72	179	-35.72	6244	25	535	 298 425
zikv-mir-2	ENST00000488866	179	-35.72	179	-35.72	6245	25	981	234
zikv-mir-2	ENST00000367240	434	-88.57	146	-33.28	6247	25	6434	 1064 3171 1661
zikv-mir-2	ENST00000447715	584	-118.31	150	-33.28	6248	25	6349	 201 978 3082 1575
zikv-mir-2	ENST00000600426	288	-62.26	146	-33.28	6250	25	2967	 1943 370
zikv-mir-2	ENST00000272198	146	-28.98	146	-28.98	6251	25	5045	1782
zikv-mir-2	ENST00000599966	146	-28.98	146	-28.98	6252	25	3178	1725
zikv-mir-2	ENST00000414050	288	-62.26	146	-33.28	6259	25	2967	 1943 370
zikv-mir-2	ENST00000295706	584	-118.31	150	-33.28	6260	25	6395	 201 978 3160 1575
zikv-mir-2	ENST00000037869	144	-20.33	144	-20.33	6261	25	1810	1496
zikv-mir-2	ENST00000460307	286	-53.19	144	-32.86	6262	25	2398	 2085 147
zikv-mir-2	ENST00000450256	142	-32.86	142	-32.86	6263	25	936	147
zikv-mir-2	ENST00000353809	140	-22.14	140	-22.14	6286	25	3068	81
zikv-mir-2	ENST00000354638	140	-22.14	140	-22.14	6287	25	3186	127
zikv-mir-2	ENST00000445578	140	-22.14	140	-22.14	6288	25	750	65
zikv-mir-2	ENST00000382996	140	-22.14	140	-22.14	6290	25	2117	81
zikv-mir-2	ENST00000379010	149	-19.14	149	-19.14	6291	25	7032	3831
zikv-mir-2	ENST00000302490	143	-20.33	143	-20.33	6299	25	4086	1060
zikv-mir-2	ENST00000389634	143	-20.33	143	-20.33	6300	25	1119	189
zikv-mir-2	ENST00000489036	143	-20.33	143	-20.33	6301	25	576	177
zikv-mir-2	ENST00000493875	143	-24.93	143	-24.93	6313	25	3988	359
zikv-mir-2	ENST00000485013	147	-17.48	147	-17.48	6315	25	578	250
zikv-mir-2	ENST00000438448	140	-16.33	140	-16.33	6324	25	535	326
zikv-mir-2	ENST00000260315	140	-16.33	140	-16.33	6325	25	1414	1278
zikv-mir-2	ENST00000444749	140	-16.33	140	-16.33	6326	25	1237	1135
zikv-mir-2	ENST00000526056	140	-16.33	140	-16.33	6327	25	1344	1317
zikv-mir-2	ENST00000531367	140	-16.33	140	-16.33	6328	25	879	852
zikv-mir-2	ENST00000393141	140	-16.33	140	-16.33	6331	25	1488	1349
zikv-mir-2	ENST00000418434	140	-16.33	140	-16.33	6332	25	1023	884
zikv-mir-2	ENST00000393139	140	-16.33	140	-16.33	6333	25	1378	1239
zikv-mir-2	ENST00000494735	140	-17.29	140	-17.29	6349	25	832	569
zikv-mir-2	ENST00000458470	281	-40.46	141	-21.06	6360	25	8611	 2286 5303
zikv-mir-2	ENST00000287152	281	-40.46	141	-21.06	6361	25	9082	 2757 5774
zikv-mir-2	ENST00000394362	141	-21.06	141	-21.06	6362	25	2394	1179
zikv-mir-2	ENST00000229913	141	-21.06	141	-21.06	6363	25	1330	1169
zikv-mir-2	ENST00000373216	141	-21.06	141	-21.06	6367	25	3921	2706
zikv-mir-2	ENST00000373213	141	-21.06	141	-21.06	6370	25	3394	2179
zikv-mir-2	ENST00000541946	144	-28.16	144	-28.16	6371	25	1755	1446
zikv-mir-2	ENST00000327946	141	-23.61	141	-23.61	6372	25	5834	553
zikv-mir-2	ENST00000464741	141	-23.61	141	-23.61	6374	25	3243	568
zikv-mir-2	ENST00000155674	152	-30.31	152	-30.31	6376	25	1735	600
zikv-mir-2	ENST00000336737	152	-30.31	152	-30.31	6377	25	1799	673
zikv-mir-2	ENST00000477157	152	-30.31	152	-30.31	6378	25	3614	2490
zikv-mir-2	ENST00000399852	152	-30.31	152	-30.31	6379	25	1118	240
zikv-mir-2	ENST00000486462	152	-30.31	152	-30.31	6380	25	1591	527
zikv-mir-2	ENST00000597765	156	-29.2	156	-29.2	6383	25	562	26
zikv-mir-2	ENST00000604609	156	-29.2	156	-29.2	6384	25	506	5
zikv-mir-2	ENST00000252809	141	-23.89	141	-23.89	6386	25	1200	522
zikv-mir-2	ENST00000466559	140	-20.46	140	-20.46	6391	25	1022	8
zikv-mir-2	ENST00000489432	282	-55.08	142	-34.62	6392	25	2058	 132 1
zikv-mir-2	ENST00000473391	142	-34.62	142	-34.62	6394	25	1064	122
zikv-mir-2	ENST00000482680	142	-34.62	142	-34.62	6395	25	1029	120
zikv-mir-2	ENST00000397281	282	-55.08	142	-34.62	6406	25	3292	 142 10
zikv-mir-2	ENST00000444957	140	-20.46	140	-20.46	6407	25	2969	10
zikv-mir-2	ENST00000401061	140	-37.39	140	-37.39	6420	25	2981	1066
zikv-mir-2	ENST00000585672	286	-58.64	146	-29.45	6422	25	2532	 1660 2258
zikv-mir-2	ENST00000592060	286	-58.64	146	-29.45	6423	25	1952	 1084 1682
zikv-mir-2	ENST00000382948	146	-29.45	146	-29.45	6424	25	2434	2125
zikv-mir-2	ENST00000353909	146	-29.45	146	-29.45	6425	25	2820	1680
zikv-mir-2	ENST00000591416	146	-29.45	146	-29.45	6426	25	4905	2120
zikv-mir-2	ENST00000339998	146	-29.45	146	-29.45	6427	25	2956	1689
zikv-mir-2	ENST00000590208	146	-29.45	146	-29.45	6428	25	2913	2035
zikv-mir-2	ENST00000587605	146	-29.45	146	-29.45	6429	25	1945	1600
zikv-mir-2	ENST00000588937	146	-29.45	146	-29.45	6430	25	1761	1481
zikv-mir-2	ENST00000585595	146	-29.45	146	-29.45	6431	25	2179	1932
zikv-mir-2	ENST00000589541	146	-29.45	146	-29.45	6432	25	836	593
zikv-mir-2	ENST00000457839	146	-29.45	146	-29.45	6434	25	2473	1892
zikv-mir-2	ENST00000398493	146	-29.45	146	-29.45	6435	25	1845	1683
zikv-mir-2	ENST00000398488	146	-29.45	146	-29.45	6436	25	1512	1382
zikv-mir-2	ENST00000591535	146	-29.45	146	-29.45	6437	25	1611	1481
zikv-mir-2	ENST00000586884	146	-29.45	146	-29.45	6438	25	514	212
zikv-mir-2	ENST00000269471	146	-29.45	146	-29.45	6446	25	2980	1918
zikv-mir-2	ENST00000424334	146	-29.45	146	-29.45	6447	25	2179	1932
zikv-mir-2	ENST00000269468	146	-29.45	146	-29.45	6448	25	3259	2125
zikv-mir-2	ENST00000347968	146	-29.45	146	-29.45	6449	25	3091	1957
zikv-mir-2	ENST00000436910	146	-29.45	146	-29.45	6450	25	3052	1918
zikv-mir-2	ENST00000349085	146	-29.45	146	-29.45	6451	25	2953	1819
zikv-mir-2	ENST00000454036	282	-61.02	142	-34.4	6454	25	3566	 1397 2982
zikv-mir-2	ENST00000243964	440	-95.91	158	-34.89	6460	25	5989	 5434 1377 2962
zikv-mir-2	ENST00000608594	142	-26.62	142	-26.62	6461	25	359	169
zikv-mir-2	ENST00000461783	158	-23.22	158	-23.22	6481	25	6981	5783
zikv-mir-2	ENST00000360366	158	-23.22	158	-23.22	6491	25	5771	4634
zikv-mir-2	ENST00000529824	300	-48.35	158	-25.13	6492	25	5262	 4597 4016
zikv-mir-2	ENST00000456877	158	-23.22	158	-23.22	6493	25	3275	2600
zikv-mir-2	ENST00000528391	158	-23.22	158	-23.22	6494	25	3349	2684
zikv-mir-2	ENST00000275246	158	-23.22	158	-23.22	6497	25	2491	1796
zikv-mir-2	ENST00000537845	158	-23.22	158	-23.22	6500	25	581	420
zikv-mir-2	ENST00000456144	300	-48.35	158	-25.13	6501	25	6003	 4805 4224
zikv-mir-2	ENST00000318981	158	-23.22	158	-23.22	6502	25	5916	4718
zikv-mir-2	ENST00000367174	158	-23.22	158	-23.22	6503	25	5988	4790
zikv-mir-2	ENST00000296575	148	-21.04	148	-21.04	6509	25	10072	7481
zikv-mir-2	ENST00000512791	148	-22.77	148	-22.77	6515	25	824	427
zikv-mir-2	ENST00000462832	141	-20.21	141	-20.21	6517	25	2081	1465
zikv-mir-2	ENST00000379579	141	-20.21	141	-20.21	6518	25	1759	713
zikv-mir-2	ENST00000491044	141	-20.21	141	-20.21	6519	25	898	133
zikv-mir-2	ENST00000334056	141	-20.21	141	-20.21	6520	25	1801	755
zikv-mir-2	ENST00000262316	289	-54.25	149	-31.65	6524	25	2992	 2187 1689
zikv-mir-2	ENST00000428730	289	-54.25	149	-31.65	6525	25	2751	 1949 1451
zikv-mir-2	ENST00000448893	149	-31.65	149	-31.65	6526	25	901	174
zikv-mir-2	ENST00000486045	149	-31.65	149	-31.65	6527	25	914	810
zikv-mir-2	ENST00000493647	142	-26.9	142	-26.9	6528	25	935	130
zikv-mir-2	ENST00000482904	141	-15.63	141	-15.63	6529	25	556	1
zikv-mir-2	ENST00000487201	140	-24.15	140	-24.15	6531	25	1708	914
zikv-mir-2	ENST00000437635	140	-23.26	140	-23.26	6540	25	3736	1995
zikv-mir-2	ENST00000389054	142	-20.6	142	-20.6	6542	25	5786	523
zikv-mir-2	ENST00000520569	142	-20.6	142	-20.6	6543	25	5495	238
zikv-mir-2	ENST00000518047	142	-20.6	142	-20.6	6545	25	4659	355
zikv-mir-2	ENST00000521457	142	-20.6	142	-20.6	6547	25	3857	373
zikv-mir-2	ENST00000523100	142	-20.6	142	-20.6	6551	25	1180	467
zikv-mir-2	ENST00000524301	142	-20.6	142	-20.6	6553	25	561	444
zikv-mir-2	ENST00000398562	142	-20.6	142	-20.6	6554	25	5717	496
zikv-mir-2	ENST00000389057	142	-20.6	142	-20.6	6555	25	5762	496
zikv-mir-2	ENST00000398566	142	-20.6	142	-20.6	6556	25	5765	496
zikv-mir-2	ENST00000398557	142	-20.6	142	-20.6	6557	25	5789	523
zikv-mir-2	ENST00000253811	142	-20.6	142	-20.6	6558	25	5792	523
zikv-mir-2	ENST00000452959	144	-17.63	144	-17.63	6570	25	5675	813
zikv-mir-2	ENST00000424090	144	-17.63	144	-17.63	6571	25	1340	1075
zikv-mir-2	ENST00000396228	144	-17.63	144	-17.63	6574	25	1714	721
zikv-mir-2	ENST00000427091	142	-24.73	142	-24.73	6580	25	2214	1501
zikv-mir-2	ENST00000550694	142	-24.73	142	-24.73	6585	25	2217	1511
zikv-mir-2	ENST00000536333	149	-18.21	149	-18.21	6586	25	1558	1345
zikv-mir-2	ENST00000279178	149	-18.21	149	-18.21	6587	25	2343	1481
zikv-mir-2	ENST00000310969	149	-18.21	149	-18.21	6588	25	2151	1345
zikv-mir-2	ENST00000425019	280	-40.32	140	-21.81	6590	25	4403	 2249 3367
zikv-mir-2	ENST00000413150	280	-40.32	140	-21.81	6591	25	6958	 1805 2731
zikv-mir-2	ENST00000347699	280	-40.32	140	-21.81	6592	25	3792	 2005 2931
zikv-mir-2	ENST00000456652	280	-40.32	140	-21.81	6593	25	3855	 1402 2328
zikv-mir-2	ENST00000417294	280	-40.32	140	-21.81	6594	25	4251	 1798 2724
zikv-mir-2	ENST00000476609	149	-22.85	149	-22.85	6597	25	3598	3393
zikv-mir-2	ENST00000421882	280	-40.32	140	-21.81	6598	25	3416	 1454 2380
zikv-mir-2	ENST00000324219	280	-40.32	140	-21.81	6603	25	4116	 2313 3248
zikv-mir-2	ENST00000350198	280	-40.32	140	-21.81	6604	25	3654	 1827 2762
zikv-mir-2	ENST00000302217	280	-40.32	140	-21.81	6605	25	3282	 1479 2414
zikv-mir-2	ENST00000350878	280	-40.32	140	-21.81	6606	25	3919	 1924 3051
zikv-mir-2	ENST00000008938	148	-23.11	148	-23.11	6608	25	720	153
zikv-mir-2	ENST00000360943	141	-20.29	141	-20.29	6609	25	3122	1460
zikv-mir-2	ENST00000513342	141	-20.29	141	-20.29	6614	25	4250	2590
zikv-mir-2	ENST00000460560	140	-15.63	140	-15.63	6634	25	2111	877
zikv-mir-2	ENST00000464865	140	-15.63	140	-15.63	6641	25	1228	935
zikv-mir-2	ENST00000429996	140	-15.63	140	-15.63	6651	25	1573	877
zikv-mir-2	ENST00000532237	148	-30.13	148	-30.13	6653	25	3897	2924
zikv-mir-2	ENST00000532269	148	-30.13	148	-30.13	6654	25	3810	2840
zikv-mir-2	ENST00000531875	148	-30.13	148	-30.13	6656	25	988	43
zikv-mir-2	ENST00000534626	148	-30.13	148	-30.13	6658	25	1165	968
zikv-mir-2	ENST00000428558	148	-30.13	148	-30.13	6663	25	3816	2839
zikv-mir-2	ENST00000318753	158	-28.35	158	-28.35	6684	25	1238	457
zikv-mir-2	ENST00000446942	158	-28.35	158	-28.35	6685	25	1828	1047
zikv-mir-2	ENST00000491910	313	-49.75	158	-28.35	6686	25	2943	 2177 535
zikv-mir-2	ENST00000404045	158	-28.35	158	-28.35	6687	25	1417	665
zikv-mir-2	ENST00000460524	158	-28.35	158	-28.35	6688	25	2276	1537
zikv-mir-2	ENST00000465334	151	-30.42	151	-30.42	6690	25	957	292
zikv-mir-2	ENST00000380542	142	-26.71	142	-26.71	6699	25	2511	1339
zikv-mir-2	ENST00000469805	142	-26.71	142	-26.71	6700	25	2294	1123
zikv-mir-2	ENST00000469089	142	-26.71	142	-26.71	6701	25	707	161
zikv-mir-2	ENST00000526115	142	-26.71	142	-26.71	6702	25	1941	1444
zikv-mir-2	ENST00000492594	142	-26.71	142	-26.71	6703	25	570	292
zikv-mir-2	ENST00000526023	142	-26.71	142	-26.71	6704	25	477	303
zikv-mir-2	ENST00000441953	146	-25.05	146	-25.05	6725	25	2153	1274
zikv-mir-2	ENST00000431735	146	-25.05	146	-25.05	6726	25	2409	1530
zikv-mir-2	ENST00000468378	146	-25.05	146	-25.05	6729	25	1410	531
zikv-mir-2	ENST00000383259	145	-16.8	145	-16.8	6730	25	1280	931
zikv-mir-2	ENST00000383258	145	-16.8	145	-16.8	6732	25	1123	774
zikv-mir-2	ENST00000551750	145	-16.8	145	-16.8	6733	25	1250	903
zikv-mir-2	ENST00000389874	145	-23.84	145	-23.84	6734	25	2594	1262
zikv-mir-2	ENST00000409685	145	-23.84	145	-23.84	6735	25	2509	1177
zikv-mir-2	ENST00000355703	143	-30.09	143	-30.09	6752	25	7105	5894
zikv-mir-2	ENST00000439247	143	-30.09	143	-30.09	6755	25	3104	2027
zikv-mir-2	ENST00000299300	150	-24.29	150	-24.29	6758	25	2041	749
zikv-mir-2	ENST00000550455	141	-27.84	141	-27.84	6761	25	481	296
zikv-mir-2	ENST00000551620	150	-24.29	150	-24.29	6763	25	776	624
zikv-mir-2	ENST00000544368	150	-24.29	150	-24.29	6765	25	1728	623
zikv-mir-2	ENST00000550010	150	-24.29	150	-24.29	6766	25	1754	611
zikv-mir-2	ENST00000543146	150	-24.29	150	-24.29	6767	25	2189	902
zikv-mir-2	ENST00000548787	150	-24.29	150	-24.29	6768	25	852	438
zikv-mir-2	ENST00000546850	150	-24.29	150	-24.29	6769	25	364	21
zikv-mir-2	ENST00000503212	151	-22.24	151	-22.24	6772	25	1649	1293
zikv-mir-2	ENST00000552782	151	-22.24	151	-22.24	6773	25	885	562
zikv-mir-2	ENST00000334651	141	-22.58	141	-22.58	6778	25	2571	226
zikv-mir-2	ENST00000412516	141	-22.58	141	-22.58	6779	25	744	221
zikv-mir-2	ENST00000444280	141	-22.58	141	-22.58	6781	25	797	404
zikv-mir-2	ENST00000441131	141	-22.58	141	-22.58	6782	25	539	109
zikv-mir-2	ENST00000478825	141	-22.58	141	-22.58	6783	25	679	343
zikv-mir-2	ENST00000430536	141	-22.58	141	-22.58	6784	25	490	208
zikv-mir-2	ENST00000463073	153	-26.86	153	-26.86	6788	25	385	183
zikv-mir-2	ENST00000602622	140	-31.69	140	-31.69	6800	25	2526	691
zikv-mir-2	ENST00000602860	140	-31.69	140	-31.69	6802	25	1858	511
zikv-mir-2	ENST00000602519	140	-31.69	140	-31.69	6805	25	997	550
zikv-mir-2	ENST00000602423	140	-31.69	140	-31.69	6806	25	386	351
zikv-mir-2	ENST00000383645	153	-20.38	153	-20.38	6810	25	2482	697
zikv-mir-2	ENST00000400715	153	-20.38	153	-20.38	6811	25	2611	826
zikv-mir-2	ENST00000547506	153	-20.38	153	-20.38	6812	25	2229	444
zikv-mir-2	ENST00000579357	145	-26.87	145	-26.87	6832	25	2853	861
zikv-mir-2	ENST00000301146	149	-24.17	149	-24.17	6838	25	2281	594
zikv-mir-2	ENST00000594332	149	-24.17	149	-24.17	6841	25	572	73
zikv-mir-2	ENST00000291764	149	-24.17	149	-24.17	6842	25	2128	594
zikv-mir-2	ENST00000361624	141	-23.77	141	-23.77	6848	25	1542	1043
zikv-mir-2	ENST00000357232	300	-38.93	155	-20.41	6849	25	11040	 5466 4188
zikv-mir-2	ENST00000344113	581	-87.2	149	-26.57	6858	25	21777	 3464 21342 17588 13981
zikv-mir-2	ENST00000554584	433	-68.61	149	-26.57	6861	25	20508	 3303 17022 13673
zikv-mir-2	ENST00000555002	432	-60.63	148	-23.16	6863	25	11532	 11098 7278 3671
zikv-mir-2	ENST00000394768	432	-60.63	148	-23.16	6865	25	11095	 10663 6909 3302
zikv-mir-2	ENST00000555612	292	-41.75	148	-23.16	6869	25	6766	 6334 2303
zikv-mir-2	ENST00000553289	292	-41.75	148	-23.16	6871	25	5261	 4827 1240
zikv-mir-2	ENST00000556342	144	-22.76	144	-22.76	6872	25	572	241
zikv-mir-2	ENST00000555022	148	-18.59	148	-18.59	6876	25	3396	2964
zikv-mir-2	ENST00000554805	148	-18.59	148	-18.59	6878	25	3277	2845
zikv-mir-2	ENST00000554997	141	-20.64	141	-20.64	6879	25	711	56
zikv-mir-2	ENST00000458046	148	-18.59	148	-18.59	6882	25	2669	2235
zikv-mir-2	ENST00000441438	148	-18.59	148	-18.59	6883	25	3084	2652
zikv-mir-2	ENST00000358025	581	-87.2	149	-26.57	6885	25	21875	 3482 21426 17606 13999
zikv-mir-2	ENST00000357395	581	-87.2	149	-26.57	6887	25	21878	 3482 21429 17675 14068
zikv-mir-2	ENST00000167106	140	-20.86	140	-20.86	6889	25	5724	3467
zikv-mir-2	ENST00000327097	292	-53.41	151	-28.65	6894	25	1838	 1264 1543
zikv-mir-2	ENST00000494979	141	-24.76	141	-24.76	6896	25	556	263
zikv-mir-2	ENST00000541757	292	-53.41	151	-28.65	6897	25	1843	 1275 1554
zikv-mir-2	ENST00000438952	143	-14.05	143	-14.05	6939	25	3604	3266
zikv-mir-2	ENST00000382499	143	-14.05	143	-14.05	6940	25	7094	6757
zikv-mir-2	ENST00000467445	141	-19.02	141	-19.02	6944	25	977	250
zikv-mir-2	ENST00000382491	143	-14.05	143	-14.05	6948	25	6942	6600
zikv-mir-2	ENST00000357345	143	-14.05	143	-14.05	6950	25	7059	6717
zikv-mir-2	ENST00000436147	452	-77.34	159	-34.4	6952	25	2947	 2375 775 2233
zikv-mir-2	ENST00000422652	452	-77.34	159	-34.4	6954	25	3044	 2476 876 2334
zikv-mir-2	ENST00000437043	152	-30.93	152	-30.93	6955	25	5705	324
zikv-mir-2	ENST00000367495	143	-25.34	143	-25.34	6969	25	1217	426
zikv-mir-2	ENST00000295890	160	-22.69	160	-22.69	6976	25	3128	2498
zikv-mir-2	ENST00000449739	160	-22.69	160	-22.69	6977	25	3027	2397
zikv-mir-2	ENST00000515673	147	-17.42	147	-17.42	6987	25	9805	2822
zikv-mir-2	ENST00000306799	147	-17.42	147	-17.42	6988	25	4535	3316
zikv-mir-2	ENST00000420921	147	-17.42	147	-17.42	6989	25	3673	2454
zikv-mir-2	ENST00000379512	147	-17.42	147	-17.42	6993	25	3584	2365
zikv-mir-2	ENST00000439988	147	-17.95	147	-17.95	6998	25	3078	1591
zikv-mir-2	ENST00000356769	142	-25.48	142	-25.48	7001	25	2690	397
zikv-mir-2	ENST00000552540	150	-19.61	150	-19.61	7002	25	1074	147
zikv-mir-2	ENST00000393891	150	-19.61	150	-19.61	7003	25	1059	158
zikv-mir-2	ENST00000548084	150	-19.61	150	-19.61	7017	25	542	161
zikv-mir-2	ENST00000464324	147	-34.62	147	-34.62	7020	25	2409	1211
zikv-mir-2	ENST00000377494	147	-34.62	147	-34.62	7021	25	2983	1785
zikv-mir-2	ENST00000421556	147	-34.62	147	-34.62	7022	25	2168	973
zikv-mir-2	ENST00000394432	147	-34.62	147	-34.62	7023	25	2304	1109
zikv-mir-2	ENST00000377497	147	-34.62	147	-34.62	7024	25	2221	1026
zikv-mir-2	ENST00000354024	147	-34.62	147	-34.62	7025	25	2310	1115
zikv-mir-2	ENST00000494001	147	-34.62	147	-34.62	7027	25	851	49
zikv-mir-2	ENST00000497441	147	-34.62	147	-34.62	7028	25	819	269
zikv-mir-2	ENST00000465852	291	-65.38	147	-34.62	7029	25	861	 259 795
zikv-mir-2	ENST00000383343	157	-29.07	157	-29.07	7044	25	1566	1208
zikv-mir-2	ENST00000496691	157	-29.07	157	-29.07	7045	25	1855	1638
zikv-mir-2	ENST00000466654	157	-29.07	157	-29.07	7046	25	1525	1308
zikv-mir-2	ENST00000609971	153	-25.84	153	-25.84	7068	25	2055	919
zikv-mir-2	ENST00000328249	147	-22.01	147	-22.01	7073	25	3949	712
zikv-mir-2	ENST00000370562	149	-26.98	149	-26.98	7079	25	1002	473
zikv-mir-2	ENST00000370592	149	-26.98	149	-26.98	7080	25	401	277
zikv-mir-2	ENST00000593535	150	-20.98	150	-20.98	7082	25	549	464
zikv-mir-2	ENST00000595950	150	-20.98	150	-20.98	7084	25	552	235
zikv-mir-2	ENST00000441779	300	-46.82	150	-25.84	7086	25	1914	 416 1622
zikv-mir-2	ENST00000221283	300	-46.82	150	-25.84	7088	25	1876	 377 1583
zikv-mir-2	ENST00000597068	300	-46.82	150	-25.84	7089	25	1785	 374 1555
zikv-mir-2	ENST00000414284	300	-46.82	150	-25.84	7090	25	1859	 360 1566
zikv-mir-2	ENST00000599737	300	-46.82	150	-25.84	7091	25	1523	 298 1259
zikv-mir-2	ENST00000599648	150	-20.98	150	-20.98	7092	25	472	180
zikv-mir-2	ENST00000599400	150	-25.84	150	-25.84	7096	25	811	553
zikv-mir-2	ENST00000595800	150	-25.84	150	-25.84	7098	25	1974	1469
zikv-mir-2	ENST00000601061	150	-25.84	150	-25.84	7100	25	706	413
zikv-mir-2	ENST00000602355	150	-25.84	150	-25.84	7101	25	716	486
zikv-mir-2	ENST00000599278	150	-25.84	150	-25.84	7102	25	295	207
zikv-mir-2	ENST00000309263	283	-39.06	143	-22.41	7103	25	3727	 1483 1663
zikv-mir-2	ENST00000520467	283	-39.06	143	-22.41	7106	25	3148	 1481 1748
zikv-mir-2	ENST00000528651	153	-25.85	153	-25.85	7109	25	536	442
zikv-mir-2	ENST00000519202	160	-24.99	160	-24.99	7110	25	537	364
zikv-mir-2	ENST00000457346	283	-39.06	143	-22.41	7116	25	4683	 1485 1752
zikv-mir-2	ENST00000425464	146	-32.36	146	-32.36	7117	25	1254	754
zikv-mir-2	ENST00000423143	146	-32.36	146	-32.36	7118	25	1127	627
zikv-mir-2	ENST00000438750	301	-57.47	155	-32.36	7119	25	1560	 20 1060
zikv-mir-2	ENST00000451546	146	-32.36	146	-32.36	7120	25	1197	697
zikv-mir-2	ENST00000514934	141	-21.56	141	-21.56	7126	25	542	142
zikv-mir-2	ENST00000344627	140	-22.97	140	-22.97	7128	25	1057	1023
zikv-mir-2	ENST00000262018	140	-22.97	140	-22.97	7129	25	1432	1395
zikv-mir-2	ENST00000511303	140	-22.97	140	-22.97	7131	25	668	634
zikv-mir-2	ENST00000505964	140	-22.97	140	-22.97	7135	25	494	460
zikv-mir-2	ENST00000543315	140	-22.97	140	-22.97	7136	25	1060	1023
zikv-mir-2	ENST00000355848	157	-25.36	157	-25.36	7138	25	2233	347
zikv-mir-2	ENST00000407324	157	-25.36	157	-25.36	7139	25	1379	572
zikv-mir-2	ENST00000410067	157	-25.36	157	-25.36	7140	25	736	376
zikv-mir-2	ENST00000409302	157	-25.36	157	-25.36	7141	25	772	433
zikv-mir-2	ENST00000479484	157	-25.36	157	-25.36	7142	25	621	319
zikv-mir-2	ENST00000485709	157	-25.36	157	-25.36	7143	25	842	658
zikv-mir-2	ENST00000297063	141	-16.67	141	-16.67	7147	25	4153	1606
zikv-mir-2	ENST00000338533	141	-16.67	141	-16.67	7148	25	4132	1587
zikv-mir-2	ENST00000317020	141	-16.67	141	-16.67	7149	25	4241	1703
zikv-mir-2	ENST00000440378	141	-16.67	141	-16.67	7150	25	2441	1807
zikv-mir-2	ENST00000436884	141	-16.67	141	-16.67	7151	25	1952	1680
zikv-mir-2	ENST00000453212	141	-16.67	141	-16.67	7152	25	956	893
zikv-mir-2	ENST00000339486	143	-19.03	143	-19.03	7163	25	4038	1000
zikv-mir-2	ENST00000581585	143	-19.03	143	-19.03	7165	25	1966	488
zikv-mir-2	ENST00000584052	143	-19.03	143	-19.03	7166	25	659	628
zikv-mir-2	ENST00000581302	143	-19.03	143	-19.03	7167	25	3049	531
zikv-mir-2	ENST00000577501	143	-19.03	143	-19.03	7168	25	1904	515
zikv-mir-2	ENST00000523698	142	-30.86	142	-30.86	7177	25	862	795
zikv-mir-2	ENST00000517876	142	-30.86	142	-30.86	7178	25	2708	1305
zikv-mir-2	ENST00000521450	142	-30.86	142	-30.86	7183	25	1158	675
zikv-mir-2	ENST00000403027	142	-30.86	142	-30.86	7184	25	2604	1201
zikv-mir-2	ENST00000524105	142	-30.86	142	-30.86	7186	25	904	780
zikv-mir-2	ENST00000285896	142	-30.86	142	-30.86	7187	25	2528	1124
zikv-mir-2	ENST00000520671	142	-30.86	142	-30.86	7189	25	923	854
zikv-mir-2	ENST00000521583	142	-30.86	142	-30.86	7190	25	1151	955
zikv-mir-2	ENST00000519404	142	-30.86	142	-30.86	7192	25	945	856
zikv-mir-2	ENST00000521729	142	-30.86	142	-30.86	7194	25	1068	870
zikv-mir-2	ENST00000381184	299	-44.06	154	-22.31	7201	25	918	 719 545
zikv-mir-2	ENST00000482405	154	-22.31	154	-22.31	7202	25	842	638
zikv-mir-2	ENST00000381177	149	-20.73	149	-20.73	7207	25	756	144
zikv-mir-2	ENST00000397239	156	-19.74	156	-19.74	7208	25	3427	998
zikv-mir-2	ENST00000505224	156	-19.74	156	-19.74	7209	25	1372	626
zikv-mir-2	ENST00000244776	156	-19.74	156	-19.74	7210	25	1441	614
zikv-mir-2	ENST00000515770	156	-19.74	156	-19.74	7212	25	730	177
zikv-mir-2	ENST00000512145	156	-19.74	156	-19.74	7213	25	791	112
zikv-mir-2	ENST00000548602	163	-22.39	163	-22.39	7217	25	1666	114
zikv-mir-2	ENST00000551625	163	-22.39	163	-22.39	7218	25	2450	899
zikv-mir-2	ENST00000343810	163	-22.39	163	-22.39	7219	25	1928	395
zikv-mir-2	ENST00000550165	163	-22.39	163	-22.39	7220	25	1936	446
zikv-mir-2	ENST00000357123	163	-22.39	163	-22.39	7224	25	1428	218
zikv-mir-2	ENST00000553173	163	-22.39	163	-22.39	7226	25	1037	222
zikv-mir-2	ENST00000548334	163	-22.39	163	-22.39	7227	25	876	438
zikv-mir-2	ENST00000548596	163	-22.39	163	-22.39	7228	25	894	516
zikv-mir-2	ENST00000549528	163	-22.39	163	-22.39	7229	25	646	404
zikv-mir-2	ENST00000552206	163	-22.39	163	-22.39	7230	25	984	876
zikv-mir-2	ENST00000546244	163	-22.39	163	-22.39	7231	25	1662	114
zikv-mir-2	ENST00000417839	148	-26.93	148	-26.93	7232	25	3830	2860
zikv-mir-2	ENST00000255324	149	-22.69	149	-22.69	7249	25	5119	3942
zikv-mir-2	ENST00000418120	149	-22.69	149	-22.69	7252	25	2826	2121
zikv-mir-2	ENST00000339524	149	-22.69	149	-22.69	7253	25	2203	1152
zikv-mir-2	ENST00000381921	149	-22.69	149	-22.69	7254	25	4979	3931
zikv-mir-2	ENST00000372070	142	-30.2	142	-30.2	7257	25	1818	234
zikv-mir-2	ENST00000380075	149	-24.84	149	-24.84	7270	25	1967	1213
zikv-mir-2	ENST00000296098	149	-24.84	149	-24.84	7271	25	2027	1269
zikv-mir-2	ENST00000485306	149	-24.84	149	-24.84	7273	25	705	663
zikv-mir-2	ENST00000495172	140	-21.23	140	-21.23	7297	25	737	26
zikv-mir-2	ENST00000481242	148	-29.99	148	-29.99	7302	25	4816	844
zikv-mir-2	ENST00000399933	294	-44.4	148	-27.68	7309	25	6988	 5696 4433
zikv-mir-2	ENST00000381461	294	-44.4	148	-27.68	7310	25	6884	 5606 4343
zikv-mir-2	ENST00000540714	294	-44.4	148	-27.68	7311	25	4346	 3678 2415
zikv-mir-2	ENST00000259750	140	-31.16	140	-31.16	7321	25	6932	3336
zikv-mir-2	ENST00000304139	153	-26.51	153	-26.51	7322	25	2449	2197
zikv-mir-2	ENST00000270115	305	-49.09	165	-28.13	7323	25	2769	 555 599
zikv-mir-2	ENST00000388920	306	-58.65	159	-30.83	7324	25	3217	 456 421
zikv-mir-2	ENST00000309502	157	-23.91	157	-23.91	7328	25	2896	690
zikv-mir-2	ENST00000367236	157	-23.91	157	-23.91	7329	25	3407	1200
zikv-mir-2	ENST00000367235	157	-23.91	157	-23.91	7330	25	2219	463
zikv-mir-2	ENST00000337894	157	-23.91	157	-23.91	7334	25	2919	712
zikv-mir-2	ENST00000397944	150	-19.37	150	-19.37	7335	25	5325	798
zikv-mir-2	ENST00000326929	150	-19.37	150	-19.37	7338	25	2328	763
zikv-mir-2	ENST00000473647	150	-19.37	150	-19.37	7340	25	242	158
zikv-mir-2	ENST00000367493	150	-19.37	150	-19.37	7347	25	4854	763
zikv-mir-2	ENST00000345093	149	-20.45	149	-20.45	7349	25	3270	1199
zikv-mir-2	ENST00000547967	149	-20.45	149	-20.45	7350	25	2552	1430
zikv-mir-2	ENST00000394013	149	-20.45	149	-20.45	7351	25	2452	1330
zikv-mir-2	ENST00000552656	149	-20.45	149	-20.45	7352	25	1193	1068
zikv-mir-2	ENST00000249700	147	-20.77	147	-20.77	7361	25	9191	1469
zikv-mir-2	ENST00000539962	147	-20.77	147	-20.77	7362	25	3000	1515
zikv-mir-2	ENST00000435126	147	-20.77	147	-20.77	7364	25	1490	1255
zikv-mir-2	ENST00000532439	140	-27.03	140	-27.03	7383	25	821	437
zikv-mir-2	ENST00000526568	140	-27.03	140	-27.03	7385	25	1061	611
zikv-mir-2	ENST00000527979	140	-27.03	140	-27.03	7386	25	1521	1071
zikv-mir-2	ENST00000533400	140	-27.03	140	-27.03	7387	25	2001	926
zikv-mir-2	ENST00000436863	140	-27.03	140	-27.03	7388	25	1477	1027
zikv-mir-2	ENST00000525825	140	-27.03	140	-27.03	7389	25	1237	863
zikv-mir-2	ENST00000529871	140	-27.03	140	-27.03	7392	25	1392	745
zikv-mir-2	ENST00000528974	140	-27.03	140	-27.03	7393	25	1402	838
zikv-mir-2	ENST00000598974	140	-27.03	140	-27.03	7397	25	1344	907
zikv-mir-2	ENST00000593315	140	-27.03	140	-27.03	7398	25	1281	844
zikv-mir-2	ENST00000393136	140	-27.03	140	-27.03	7403	25	1264	827
zikv-mir-2	ENST00000577307	142	-19.66	142	-19.66	7406	25	3353	287
zikv-mir-2	ENST00000415796	141	-19.36	141	-19.36	7410	25	753	140
zikv-mir-2	ENST00000404767	150	-29.29	150	-29.29	7411	25	6959	4126
zikv-mir-2	ENST00000389470	150	-29.29	150	-29.29	7419	25	7485	4637
zikv-mir-2	ENST00000493747	144	-23.14	144	-23.14	7425	25	2202	1717
zikv-mir-2	ENST00000383710	159	-24.39	159	-24.39	7432	25	5471	3913
zikv-mir-2	ENST00000473635	159	-24.39	159	-24.39	7434	25	2095	538
zikv-mir-2	ENST00000357948	159	-24.39	159	-24.39	7435	25	5190	3635
zikv-mir-2	ENST00000283269	159	-24.39	159	-24.39	7437	25	4591	3658
zikv-mir-2	ENST00000466621	159	-24.39	159	-24.39	7438	25	570	297
zikv-mir-2	ENST00000469292	159	-24.39	159	-24.39	7439	25	427	354
zikv-mir-2	ENST00000462768	159	-24.39	159	-24.39	7440	25	288	215
zikv-mir-2	ENST00000463002	287	-56.3	146	-32.12	7443	25	610	 484 547
zikv-mir-2	ENST00000490424	146	-15.13	146	-15.13	7448	25	778	329
zikv-mir-2	ENST00000470591	161	-25.14	161	-25.14	7470	25	344	71
zikv-mir-2	ENST00000311506	141	-28.04	141	-28.04	7474	25	2537	1164
zikv-mir-2	ENST00000333483	141	-28.04	141	-28.04	7475	25	1556	1362
zikv-mir-2	ENST00000476379	152	-22.21	152	-22.21	7482	25	4451	795
zikv-mir-2	ENST00000273654	152	-22.21	152	-22.21	7487	25	4450	795
zikv-mir-2	ENST00000361384	141	-16.81	141	-16.81	7491	25	4464	3165
zikv-mir-2	ENST00000369305	141	-16.81	141	-16.81	7492	25	4241	2942
zikv-mir-2	ENST00000369222	141	-16.26	141	-16.26	7514	25	785	445
zikv-mir-2	ENST00000515726	149	-30.14	149	-30.14	7536	25	849	393
zikv-mir-2	ENST00000231498	147	-20.34	147	-20.34	7547	25	8143	3954
zikv-mir-2	ENST00000502533	147	-20.34	147	-20.34	7549	25	1896	1408
zikv-mir-2	ENST00000381843	147	-20.34	147	-20.34	7550	25	4200	3713
zikv-mir-2	ENST00000513532	147	-20.34	147	-20.34	7551	25	4088	3662
zikv-mir-2	ENST00000221347	1331	-212.19	156	-26.11	7562	25	16390	 5084 8687 12290 14024 3084 5519 9122 12725 1773
zikv-mir-2	ENST00000327355	316	-53.34	169	-31.05	7565	25	2792	 2440 935
zikv-mir-2	ENST00000555748	147	-22.29	147	-22.29	7567	25	866	566
zikv-mir-2	ENST00000555064	147	-22.29	147	-22.29	7568	25	621	379
zikv-mir-2	ENST00000555696	147	-22.29	147	-22.29	7569	25	548	367
zikv-mir-2	ENST00000557480	147	-22.29	147	-22.29	7570	25	555	438
zikv-mir-2	ENST00000556824	147	-22.29	147	-22.29	7571	25	464	402
zikv-mir-2	ENST00000557545	140	-17.41	140	-17.41	7575	25	449	235
zikv-mir-2	ENST00000255684	156	-28.16	156	-28.16	7577	25	1667	640
zikv-mir-2	ENST00000394618	156	-28.16	156	-28.16	7578	25	1618	622
zikv-mir-2	ENST00000340246	156	-28.16	156	-28.16	7579	25	1425	364
zikv-mir-2	ENST00000415491	156	-28.16	156	-28.16	7580	25	1816	762
zikv-mir-2	ENST00000425950	156	-28.16	156	-28.16	7581	25	1789	762
zikv-mir-2	ENST00000302541	141	-29.51	141	-29.51	7587	25	5077	96
zikv-mir-2	ENST00000425621	141	-23.53	141	-23.53	7588	25	2981	2135
zikv-mir-2	ENST00000397091	283	-48.31	142	-26.06	7598	25	5702	 1233 3296
zikv-mir-2	ENST00000532791	283	-48.31	142	-26.06	7599	25	5590	 1220 3277
zikv-mir-2	ENST00000397113	283	-48.31	142	-26.06	7601	25	3680	 801 2864
zikv-mir-2	ENST00000356207	283	-48.31	142	-26.06	7602	25	3824	 947 3010
zikv-mir-2	ENST00000335922	283	-48.31	142	-26.06	7603	25	4157	 1287 3344
zikv-mir-2	ENST00000326324	283	-48.31	142	-26.06	7604	25	3816	 941 3004
zikv-mir-2	ENST00000526570	437	-66.23	154	-26.06	7605	25	5528	 456 2769 4832
zikv-mir-2	ENST00000397103	283	-48.31	142	-26.06	7606	25	2953	 274 2343
zikv-mir-2	ENST00000531196	141	-22.25	141	-22.25	7607	25	842	764
zikv-mir-2	ENST00000397108	142	-26.06	142	-26.06	7608	25	2870	785
zikv-mir-2	ENST00000487647	142	-26.06	142	-26.06	7611	25	1608	367
zikv-mir-2	ENST00000470826	292	-41.74	150	-26.06	7618	25	2281	 1459 639
zikv-mir-2	ENST00000496296	292	-41.74	150	-26.06	7619	25	1898	 1780 960
zikv-mir-2	ENST00000527203	142	-26.06	142	-26.06	7620	25	556	253
zikv-mir-2	ENST00000533668	142	-26.06	142	-26.06	7621	25	571	162
zikv-mir-2	ENST00000525001	142	-26.06	142	-26.06	7622	25	1155	749
zikv-mir-2	ENST00000532386	142	-26.06	142	-26.06	7623	25	725	453
zikv-mir-2	ENST00000474970	142	-26.06	142	-26.06	7624	25	764	514
zikv-mir-2	ENST00000526742	142	-26.06	142	-26.06	7625	25	657	438
zikv-mir-2	ENST00000529552	142	-26.06	142	-26.06	7626	25	688	485
zikv-mir-2	ENST00000484370	142	-26.06	142	-26.06	7627	25	826	628
zikv-mir-2	ENST00000530568	142	-26.06	142	-26.06	7628	25	467	427
zikv-mir-2	ENST00000425967	283	-48.31	142	-26.06	7635	25	5375	 906 2969
zikv-mir-2	ENST00000447712	283	-48.31	142	-26.06	7636	25	5900	 1432 3495
zikv-mir-2	ENST00000341462	283	-48.31	142	-26.06	7637	25	5900	 1435 3495
zikv-mir-2	ENST00000368891	144	-27.57	144	-27.57	7640	25	2991	263
zikv-mir-2	ENST00000481909	290	-54.26	146	-27.57	7641	25	2482	 26 355
zikv-mir-2	ENST00000499023	142	-18.27	142	-18.27	7644	25	3351	616
zikv-mir-2	ENST00000302078	142	-18.27	142	-18.27	7648	25	1673	551
zikv-mir-2	ENST00000506192	142	-18.27	142	-18.27	7650	25	855	482
zikv-mir-2	ENST00000506918	142	-18.27	142	-18.27	7651	25	543	116
zikv-mir-2	ENST00000504341	142	-18.27	142	-18.27	7652	25	723	569
zikv-mir-2	ENST00000393905	142	-18.27	142	-18.27	7657	25	1719	489
zikv-mir-2	ENST00000463178	156	-37.12	156	-37.12	7658	25	2913	1012
zikv-mir-2	ENST00000428323	159	-22.01	159	-22.01	7660	25	2783	433
zikv-mir-2	ENST00000405960	159	-22.01	159	-22.01	7662	25	2880	474
zikv-mir-2	ENST00000464069	153	-27.04	153	-27.04	7663	25	551	159
zikv-mir-2	ENST00000473674	159	-22.01	159	-22.01	7664	25	855	52
zikv-mir-2	ENST00000483663	159	-22.01	159	-22.01	7665	25	932	196
zikv-mir-2	ENST00000457916	159	-22.01	159	-22.01	7666	25	936	200
zikv-mir-2	ENST00000468260	159	-22.01	159	-22.01	7668	25	922	271
zikv-mir-2	ENST00000456528	159	-22.01	159	-22.01	7669	25	794	428
zikv-mir-2	ENST00000419636	159	-22.01	159	-22.01	7670	25	616	295
zikv-mir-2	ENST00000399953	159	-22.01	159	-22.01	7671	25	3008	591
zikv-mir-2	ENST00000504087	580	-95.61	150	-30.01	7673	25	8794	 4555 3982 171 1259
zikv-mir-2	ENST00000515641	440	-72.32	150	-30.01	7674	25	4212	 3280 2707 171
zikv-mir-2	ENST00000192788	144	-23.43	144	-23.43	7675	25	9570	3137
zikv-mir-2	ENST00000452449	144	-23.43	144	-23.43	7676	25	4535	3030
zikv-mir-2	ENST00000473185	150	-17.71	150	-17.71	7684	25	1920	1666
zikv-mir-2	ENST00000255409	150	-17.71	150	-17.71	7685	25	1792	1538
zikv-mir-2	ENST00000404436	150	-17.71	150	-17.71	7686	25	921	717
zikv-mir-2	ENST00000478742	150	-17.71	150	-17.71	7687	25	825	774
zikv-mir-2	ENST00000399839	143	-21.31	143	-21.31	7715	25	3986	1339
zikv-mir-2	ENST00000330232	143	-21.31	143	-21.31	7716	25	3195	550
zikv-mir-2	ENST00000262607	143	-21.31	143	-21.31	7717	25	3925	1280
zikv-mir-2	ENST00000469063	143	-21.31	143	-21.31	7718	25	510	376
zikv-mir-2	ENST00000480276	292	-50.99	149	-26.01	7719	25	570	 76 393
zikv-mir-2	ENST00000399837	143	-21.31	143	-21.31	7722	25	1603	1135
zikv-mir-2	ENST00000449907	143	-21.31	143	-21.31	7723	25	2072	1111
zikv-mir-2	ENST00000490817	140	-29.85	140	-29.85	7724	25	1052	860
zikv-mir-2	ENST00000412329	280	-59.36	140	-29.85	7725	25	3971	 1036 3064
zikv-mir-2	ENST00000449518	280	-59.36	140	-29.85	7728	25	3968	 1033 3061
zikv-mir-2	ENST00000427053	280	-59.36	140	-29.85	7729	25	3845	 1021 2938
zikv-mir-2	ENST00000462241	280	-59.36	140	-29.85	7732	25	3588	 764 2681
zikv-mir-2	ENST00000415092	280	-59.36	140	-29.85	7733	25	3678	 854 2771
zikv-mir-2	ENST00000453510	280	-59.36	140	-29.85	7735	25	3832	 1008 2925
zikv-mir-2	ENST00000474440	140	-29.85	140	-29.85	7736	25	515	340
zikv-mir-2	ENST00000433244	140	-29.85	140	-29.85	7737	25	1479	55
zikv-mir-2	ENST00000452093	140	-29.51	140	-29.51	7739	25	1996	1089
zikv-mir-2	ENST00000472079	140	-29.51	140	-29.51	7740	25	1038	883
zikv-mir-2	ENST00000548133	280	-59.36	140	-29.85	7741	25	3949	 1000 3046
zikv-mir-2	ENST00000548962	280	-59.36	140	-29.85	7742	25	3720	 900 2817
zikv-mir-2	ENST00000550666	140	-29.85	140	-29.85	7743	25	1347	55
zikv-mir-2	ENST00000476629	165	-29.56	165	-29.56	7752	25	486	50
zikv-mir-2	ENST00000382199	140	-27.01	140	-27.01	7757	25	3688	1650
zikv-mir-2	ENST00000457616	140	-27.01	140	-27.01	7758	25	3426	1624
zikv-mir-2	ENST00000346192	140	-27.01	140	-27.01	7759	25	3291	1489
zikv-mir-2	ENST00000464166	140	-27.01	140	-27.01	7760	25	380	82
zikv-mir-2	ENST00000494906	140	-27.01	140	-27.01	7761	25	918	879
zikv-mir-2	ENST00000421047	140	-27.01	140	-27.01	7767	25	3358	1383
zikv-mir-2	ENST00000478789	599	-104.16	167	-29.81	7777	25	635	 202 433 10 225
zikv-mir-2	ENST00000483664	324	-58.51	167	-29.7	7778	25	582	 114 216
zikv-mir-2	ENST00000329630	604	-114.35	167	-30.65	7779	25	2257	 108 339 2197 131
zikv-mir-2	ENST00000490973	459	-83.7	167	-29.81	7780	25	675	 178 409 201
zikv-mir-2	ENST00000486297	324	-58.51	167	-29.7	7781	25	585	 157 259
zikv-mir-2	ENST00000476489	157	-29.7	157	-29.7	7782	25	2582	343
zikv-mir-2	ENST00000464630	157	-29.7	157	-29.7	7783	25	576	259
zikv-mir-2	ENST00000480389	297	-59.47	157	-29.77	7784	25	559	 526 302
zikv-mir-2	ENST00000498682	140	-29.77	140	-29.77	7785	25	1167	20
zikv-mir-2	ENST00000481877	157	-29.7	157	-29.7	7786	25	521	389
zikv-mir-2	ENST00000474836	157	-29.7	157	-29.7	7788	25	571	203
zikv-mir-2	ENST00000426263	285	-51.49	143	-30.22	7789	25	3318	 1187 1020
zikv-mir-2	ENST00000439722	142	-30.22	142	-30.22	7791	25	913	720
zikv-mir-2	ENST00000398107	285	-43.93	144	-22.07	7795	25	3888	 2313 1303
zikv-mir-2	ENST00000340539	285	-43.93	144	-22.07	7796	25	2604	 2379 1369
zikv-mir-2	ENST00000425369	285	-43.93	144	-22.07	7797	25	3740	 2165 1155
zikv-mir-2	ENST00000295210	141	-22.07	141	-22.07	7798	25	1627	904
zikv-mir-2	ENST00000453539	141	-22.07	141	-22.07	7799	25	1468	1029
zikv-mir-2	ENST00000254667	289	-40.19	149	-21.68	7822	25	5331	 717 2125
zikv-mir-2	ENST00000471218	149	-18.51	149	-18.51	7824	25	522	492
zikv-mir-2	ENST00000467366	149	-18.51	149	-18.51	7826	25	338	307
zikv-mir-2	ENST00000306042	289	-40.19	149	-21.68	7827	25	4957	 343 1751
zikv-mir-2	ENST00000495530	149	-18.51	149	-18.51	7829	25	987	284
zikv-mir-2	ENST00000479896	450	-61.85	161	-21.68	7830	25	5736	 1785 282 2530
zikv-mir-2	ENST00000463727	303	-50.19	161	-28.53	7832	25	3944	 2717 433
zikv-mir-2	ENST00000419012	289	-40.19	149	-21.68	7833	25	2293	 561 1969
zikv-mir-2	ENST00000379103	159	-23.08	159	-23.08	7835	25	1685	1594
zikv-mir-2	ENST00000460380	159	-23.08	159	-23.08	7836	25	2196	2149
zikv-mir-2	ENST00000580879	151	-23.86	151	-23.86	7858	25	583	66
zikv-mir-2	ENST00000581335	151	-23.86	151	-23.86	7859	25	566	453
zikv-mir-2	ENST00000540768	151	-23.86	151	-23.86	7860	25	1926	853
zikv-mir-2	ENST00000558455	156	-27.73	156	-27.73	7869	25	447	71
zikv-mir-2	ENST00000308580	296	-53.95	156	-27.73	7870	25	4668	 69 1079
zikv-mir-2	ENST00000560549	140	-26.22	140	-26.22	7871	25	1474	760
zikv-mir-2	ENST00000561438	140	-26.22	140	-26.22	7872	25	1139	302
zikv-mir-2	ENST00000544199	140	-26.22	140	-26.22	7880	25	2054	845
zikv-mir-2	ENST00000529681	291	-53.06	149	-29.79	7909	25	17911	 17679 15832
zikv-mir-2	ENST00000447027	291	-53.06	149	-29.79	7913	25	17924	 17688 15841
zikv-mir-2	ENST00000598490	142	-27.34	142	-27.34	7914	25	1641	835
zikv-mir-2	ENST00000595750	142	-27.34	142	-27.34	7915	25	746	550
zikv-mir-2	ENST00000499536	142	-27.34	142	-27.34	7916	25	1956	1234
zikv-mir-2	ENST00000341747	142	-27.34	142	-27.34	7917	25	1530	801
zikv-mir-2	ENST00000239367	146	-28.55	146	-28.55	7918	25	3260	178
zikv-mir-2	ENST00000367368	146	-28.55	146	-28.55	7920	25	1042	178
zikv-mir-2	ENST00000478392	288	-42.4	147	-22.51	7922	25	3338	 3149 272
zikv-mir-2	ENST00000443860	288	-46.82	147	-24.31	7923	25	2960	 2771 290
zikv-mir-2	ENST00000483351	147	-22.51	147	-22.51	7924	25	2602	2413
zikv-mir-2	ENST00000259569	152	-22.54	152	-22.54	7933	25	4576	1985
zikv-mir-2	ENST00000485372	152	-22.54	152	-22.54	7934	25	1000	864
zikv-mir-2	ENST00000296099	142	-30.44	142	-30.44	7946	25	795	158
zikv-mir-2	ENST00000383247	140	-16.28	140	-16.28	7947	25	1649	1514
zikv-mir-2	ENST00000399670	140	-16.28	140	-16.28	7948	25	1473	1382
zikv-mir-2	ENST00000367734	292	-53.17	147	-29.92	7950	25	2196	 779 1042
zikv-mir-2	ENST00000381174	147	-21.28	147	-21.28	7951	25	2315	437
zikv-mir-2	ENST00000419513	147	-21.28	147	-21.28	7952	25	979	435
zikv-mir-2	ENST00000509484	147	-21.28	147	-21.28	7953	25	574	276
zikv-mir-2	ENST00000426774	147	-21.28	147	-21.28	7956	25	2887	435
zikv-mir-2	ENST00000394329	295	-43.94	153	-23.24	7957	25	16123	 1546 12906
zikv-mir-2	ENST00000335110	142	-20.7	142	-20.7	7958	25	9669	7616
zikv-mir-2	ENST00000413199	142	-16.39	142	-16.39	7960	25	2791	2604
zikv-mir-2	ENST00000502927	142	-16.39	142	-16.39	7961	25	2657	2470
zikv-mir-2	ENST00000308191	160	-24.88	160	-24.88	7977	25	5390	4663
zikv-mir-2	ENST00000421203	140	-29.98	140	-29.98	7980	25	1544	1180
zikv-mir-2	ENST00000607532	150	-23.17	150	-23.17	7988	25	1877	1561
zikv-mir-2	ENST00000419999	151	-22.05	151	-22.05	8008	25	685	229
zikv-mir-2	ENST00000306108	151	-22.05	151	-22.05	8009	25	1836	1380
zikv-mir-2	ENST00000439947	151	-22.05	151	-22.05	8010	25	1584	1147
zikv-mir-2	ENST00000420009	160	-21.31	160	-21.31	8014	25	698	618
zikv-mir-2	ENST00000237289	479	-64.48	165	-23.65	8015	25	4432	 3753 472 2635
zikv-mir-2	ENST00000433680	143	-28.46	143	-28.46	8016	25	465	30
zikv-mir-2	ENST00000261609	1201	-206.75	161	-32.35	8024	25	15337	 8515 13060 13989 3095 5286 7864 7921 5097
zikv-mir-2	ENST00000566635	294	-63.59	154	-32.35	8025	25	2114	 1005 236
zikv-mir-2	ENST00000568206	140	-31.24	140	-31.24	8027	25	2018	1106
zikv-mir-2	ENST00000567869	733	-127.62	161	-30.81	8030	25	3523	 2516 738 1865 1922 2984
zikv-mir-2	ENST00000569335	291	-44.99	150	-22.6	8031	25	582	 227 116
zikv-mir-2	ENST00000252998	297	-57.81	154	-36.45	8036	25	2793	 2419 2685
zikv-mir-2	ENST00000556930	302	-41.35	152	-20.75	8038	25	4503	 2818 3367
zikv-mir-2	ENST00000491145	140	-24.11	140	-24.11	8057	25	2224	59
zikv-mir-2	ENST00000380230	289	-49.74	148	-25.14	8058	25	3113	 1018 1092
zikv-mir-2	ENST00000395723	148	-25.14	148	-25.14	8062	25	1250	716
zikv-mir-2	ENST00000487867	289	-49.74	148	-25.14	8063	25	3082	 716 790
zikv-mir-2	ENST00000488082	148	-25.14	148	-25.14	8064	25	495	244
zikv-mir-2	ENST00000357698	148	-25.14	148	-25.14	8065	25	3014	1018
zikv-mir-2	ENST00000395720	289	-49.74	148	-25.14	8066	25	1574	 1018 1092
zikv-mir-2	ENST00000435504	444	-64.39	151	-23.44	8068	25	12878	 7753 3895 3609
zikv-mir-2	ENST00000404843	293	-45.87	149	-23.44	8069	25	3299	 2488 2202
zikv-mir-2	ENST00000336112	444	-64.39	151	-23.44	8071	25	8889	 7703 3845 3559
zikv-mir-2	ENST00000272341	293	-45.87	149	-23.44	8072	25	3781	 3074 2788
zikv-mir-2	ENST00000492039	145	-20.9	145	-20.9	8093	25	1280	373
zikv-mir-2	ENST00000295121	285	-43.44	145	-22.54	8094	25	2626	 500 2237
zikv-mir-2	ENST00000406245	145	-20.9	145	-20.9	8096	25	1401	300
zikv-mir-2	ENST00000409164	145	-20.9	145	-20.9	8097	25	1517	422
zikv-mir-2	ENST00000340181	158	-25.42	158	-25.42	8099	25	1719	759
zikv-mir-2	ENST00000339796	158	-25.42	158	-25.42	8101	25	1800	1363
zikv-mir-2	ENST00000373738	158	-25.42	158	-25.42	8102	25	2157	1198
zikv-mir-2	ENST00000538992	158	-25.42	158	-25.42	8103	25	1186	391
zikv-mir-2	ENST00000406246	287	-53.86	146	-27.35	8105	25	2700	 2577 170
zikv-mir-2	ENST00000525693	146	-27.35	146	-27.35	8106	25	3183	3065
zikv-mir-2	ENST00000526283	146	-27.35	146	-27.35	8107	25	2004	1887
zikv-mir-2	ENST00000308639	287	-53.86	146	-27.35	8108	25	2681	 2564 166
zikv-mir-2	ENST00000529389	141	-26.51	141	-26.51	8112	25	992	36
zikv-mir-2	ENST00000526738	140	-30.88	140	-30.88	8115	25	1022	359
zikv-mir-2	ENST00000525858	141	-26.51	141	-26.51	8126	25	754	48
zikv-mir-2	ENST00000532776	141	-26.51	141	-26.51	8128	25	602	20
zikv-mir-2	ENST00000354185	144	-23.03	144	-23.03	8143	25	4711	2184
zikv-mir-2	ENST00000264414	280	-39.18	140	-20.03	8144	25	6741	 4764 5457
zikv-mir-2	ENST00000344951	280	-39.18	140	-20.03	8158	25	6586	 4611 5304
zikv-mir-2	ENST00000482485	145	-19.16	145	-19.16	8165	25	1075	14
zikv-mir-2	ENST00000477750	143	-25.58	143	-25.58	8175	25	1062	1006
zikv-mir-2	ENST00000392939	149	-18.43	149	-18.43	8192	25	1696	721
zikv-mir-2	ENST00000402541	153	-18.71	153	-18.71	8199	25	4358	1925
zikv-mir-2	ENST00000469431	141	-32.76	141	-32.76	8244	25	702	246
zikv-mir-2	ENST00000369301	576	-80.44	148	-25.22	8279	25	11051	 874 1317 6672 676
zikv-mir-2	ENST00000468890	141	-17.75	141	-17.75	8280	25	552	453
zikv-mir-2	ENST00000331923	158	-18.68	158	-18.68	8300	25	3995	3388
zikv-mir-2	ENST00000466846	158	-18.68	158	-18.68	8301	25	3879	3273
zikv-mir-2	ENST00000357186	140	-23.16	140	-23.16	8322	25	2011	848
zikv-mir-2	ENST00000433314	140	-22.67	140	-22.67	8341	25	3250	822
zikv-mir-2	ENST00000447711	140	-22.67	140	-22.67	8342	25	3478	1050
zikv-mir-2	ENST00000456093	140	-22.67	140	-22.67	8343	25	3318	890
zikv-mir-2	ENST00000438785	140	-22.67	140	-22.67	8344	25	1124	992
zikv-mir-2	ENST00000415966	140	-22.67	140	-22.67	8345	25	682	593
zikv-mir-2	ENST00000446482	144	-21.47	144	-21.47	8349	25	1499	289
zikv-mir-2	ENST00000479570	140	-16.28	140	-16.28	8353	25	4631	4533
zikv-mir-2	ENST00000490862	140	-16.28	140	-16.28	8354	25	1423	1325
zikv-mir-2	ENST00000434886	140	-16.28	140	-16.28	8355	25	1484	1386
zikv-mir-2	ENST00000430790	140	-16.28	140	-16.28	8356	25	1219	1121
zikv-mir-2	ENST00000416192	140	-16.28	140	-16.28	8357	25	1642	1544
zikv-mir-2	ENST00000399074	140	-16.28	140	-16.28	8358	25	1789	1691
zikv-mir-2	ENST00000422950	140	-16.28	140	-16.28	8359	25	1734	1636
zikv-mir-2	ENST00000475432	145	-25.99	145	-25.99	8363	25	2004	801
zikv-mir-2	ENST00000244302	145	-25.99	145	-25.99	8364	25	2101	801
zikv-mir-2	ENST00000377670	145	-25.99	145	-25.99	8365	25	5852	801
zikv-mir-2	ENST00000244303	145	-25.99	145	-25.99	8367	25	2250	723
zikv-mir-2	ENST00000528563	145	-25.99	145	-25.99	8368	25	1486	865
zikv-mir-2	ENST00000472815	145	-25.99	145	-25.99	8370	25	1709	687
zikv-mir-2	ENST00000291300	145	-25.99	145	-25.99	8372	25	2101	801
zikv-mir-2	ENST00000300862	303	-51.48	158	-25.99	8373	25	2551	 57 833
zikv-mir-2	ENST00000600383	145	-25.99	145	-25.99	8375	25	2101	647
zikv-mir-2	ENST00000525854	145	-25.99	145	-25.99	8376	25	767	647
zikv-mir-2	ENST00000531043	145	-25.99	145	-25.99	8378	25	544	289
zikv-mir-2	ENST00000420102	145	-25.99	145	-25.99	8381	25	2101	647
zikv-mir-2	ENST00000339613	145	-25.99	145	-25.99	8382	25	5908	857
zikv-mir-2	ENST00000484834	748	-134.34	157	-32.87	8384	25	5607	 2877 2382 3610 1177 232
zikv-mir-2	ENST00000566586	167	-23.83	167	-23.83	8397	25	11295	7581
zikv-mir-2	ENST00000570161	167	-23.83	167	-23.83	8398	25	11859	8141
zikv-mir-2	ENST00000219905	167	-23.83	167	-23.83	8403	25	12042	8322
zikv-mir-2	ENST00000389936	167	-23.83	167	-23.83	8404	25	11921	8205
zikv-mir-2	ENST00000545763	167	-23.83	167	-23.83	8405	25	11411	7695
zikv-mir-2	ENST00000448169	140	-27.15	140	-27.15	8413	25	2704	1570
zikv-mir-2	ENST00000437726	140	-27.15	140	-27.15	8416	25	1636	502
zikv-mir-2	ENST00000414514	140	-27.15	140	-27.15	8417	25	1636	502
zikv-mir-2	ENST00000426512	140	-27.15	140	-27.15	8418	25	1639	502
zikv-mir-2	ENST00000444225	140	-27.15	140	-27.15	8419	25	1549	502
zikv-mir-2	ENST00000392552	142	-17.72	142	-17.72	8424	25	6730	5204
zikv-mir-2	ENST00000510769	149	-20.56	149	-20.56	8429	25	2149	880
zikv-mir-2	ENST00000406486	287	-52.03	145	-29.22	8467	25	7864	 6022 5603
zikv-mir-2	ENST00000494730	282	-45.43	142	-22.81	8468	25	6082	 4624 2395
zikv-mir-2	ENST00000461374	147	-26.38	147	-26.38	8469	25	673	572
zikv-mir-2	ENST00000401395	287	-52.03	145	-29.22	8470	25	6386	 1553 1134
zikv-mir-2	ENST00000358431	287	-52.03	145	-29.22	8471	25	10490	 5661 5242
zikv-mir-2	ENST00000465599	143	-26.1	143	-26.1	8475	25	4500	973
zikv-mir-2	ENST00000468435	154	-21.3	154	-21.3	8486	25	3723	1969
zikv-mir-2	ENST00000276893	154	-21.3	154	-21.3	8488	25	3452	1698
zikv-mir-2	ENST00000484159	154	-21.3	154	-21.3	8493	25	3112	972
zikv-mir-2	ENST00000485617	154	-21.3	154	-21.3	8495	25	3460	187
zikv-mir-2	ENST00000334370	767	-135.63	173	-30.85	8499	25	10966	 5376 10064 6655 1345 1581
zikv-mir-2	ENST00000251268	607	-110.64	173	-30.85	8500	25	9549	 4942 6221 710 946
zikv-mir-2	ENST00000157812	146	-19.11	146	-19.11	8573	25	1591	823
zikv-mir-2	ENST00000593455	288	-44.37	146	-25.26	8574	25	1532	 658 992
zikv-mir-2	ENST00000455878	146	-19.11	146	-19.11	8575	25	1333	565
zikv-mir-2	ENST00000601697	146	-19.11	146	-19.11	8576	25	1623	648
zikv-mir-2	ENST00000596386	146	-19.11	146	-19.11	8577	25	929	636
zikv-mir-2	ENST00000409102	150	-19.47	150	-19.47	8579	25	1226	935
zikv-mir-2	ENST00000487419	150	-19.47	150	-19.47	8580	25	675	610
zikv-mir-2	ENST00000359333	440	-65.22	150	-23.4	8581	25	2383	 1340 115 292
zikv-mir-2	ENST00000409244	150	-19.47	150	-19.47	8583	25	1257	966
zikv-mir-2	ENST00000409541	150	-19.47	150	-19.47	8584	25	1907	865
zikv-mir-2	ENST00000410004	150	-19.47	150	-19.47	8585	25	2114	1071
zikv-mir-2	ENST00000482420	290	-45.75	147	-23.4	8586	25	510	 96 273
zikv-mir-2	ENST00000471161	150	-19.47	150	-19.47	8587	25	1724	681
zikv-mir-2	ENST00000265748	292	-50.37	150	-29.6	8588	25	4787	 3535 806
zikv-mir-2	ENST00000396068	292	-50.37	150	-29.6	8589	25	4661	 3409 791
zikv-mir-2	ENST00000460598	286	-53.5	144	-29.6	8592	25	569	 3 172
zikv-mir-2	ENST00000491782	150	-20.77	150	-20.77	8600	25	2078	962
zikv-mir-2	ENST00000357183	142	-20.04	142	-20.04	8602	25	958	908
zikv-mir-2	ENST00000392270	142	-20.04	142	-20.04	8603	25	743	700
zikv-mir-2	ENST00000541363	451	-68.91	158	-23.95	8616	25	8094	 4857 5494 1186
zikv-mir-2	ENST00000261845	287	-40.6	147	-21.05	8622	25	4238	 1469 2062
zikv-mir-2	ENST00000558841	140	-31.42	140	-31.42	8624	25	656	1
zikv-mir-2	ENST00000529022	151	-28.72	151	-28.72	8629	25	2243	69
zikv-mir-2	ENST00000292524	141	-29.92	141	-29.92	8630	25	5323	3307
zikv-mir-2	ENST00000530854	151	-28.72	151	-28.72	8631	25	730	410
zikv-mir-2	ENST00000525766	151	-28.72	151	-28.72	8632	25	661	36
zikv-mir-2	ENST00000528528	141	-29.92	141	-29.92	8634	25	1408	576
zikv-mir-2	ENST00000373371	149	-27.88	149	-27.88	8642	25	2172	1107
zikv-mir-2	ENST00000451404	149	-27.88	149	-27.88	8643	25	992	724
zikv-mir-2	ENST00000373352	149	-27.88	149	-27.88	8645	25	914	456
zikv-mir-2	ENST00000373360	149	-27.88	149	-27.88	8646	25	1937	1018
zikv-mir-2	ENST00000439597	149	-27.88	149	-27.88	8648	25	854	666
zikv-mir-2	ENST00000423934	149	-27.88	149	-27.88	8649	25	933	744
zikv-mir-2	ENST00000430147	149	-27.88	149	-27.88	8650	25	1030	535
zikv-mir-2	ENST00000484617	158	-25.14	158	-25.14	8651	25	478	110
zikv-mir-2	ENST00000489239	149	-27.88	149	-27.88	8652	25	859	677
zikv-mir-2	ENST00000477027	149	-27.88	149	-27.88	8653	25	730	87
zikv-mir-2	ENST00000485806	149	-27.88	149	-27.88	8654	25	971	811
zikv-mir-2	ENST00000225964	1511	-241.08	163	-31.45	8656	25	6727	 1931 2804 3283 1987 2371 2148 3553 4244 1751 3047
zikv-mir-2	ENST00000510710	295	-48.79	148	-27.97	8657	25	1147	 11 1090
zikv-mir-2	ENST00000511732	156	-23.85	156	-23.85	8659	25	789	108
zikv-mir-2	ENST00000494334	151	-16.92	151	-16.92	8660	25	396	17
zikv-mir-2	ENST00000476387	464	-79.82	163	-31.45	8661	25	600	 161 217 378
zikv-mir-2	ENST00000463440	142	-23.36	142	-23.36	8663	25	614	22
zikv-mir-2	ENST00000471344	142	-23.36	142	-23.36	8664	25	1192	576
zikv-mir-2	ENST00000295408	155	-27.64	155	-27.64	8682	25	3954	1724
zikv-mir-2	ENST00000409780	155	-27.64	155	-27.64	8683	25	3189	1153
zikv-mir-2	ENST00000439966	155	-27.64	155	-27.64	8684	25	2972	1303
zikv-mir-2	ENST00000421804	155	-27.64	155	-27.64	8687	25	3600	1595
zikv-mir-2	ENST00000392932	149	-18.43	149	-18.43	8690	25	1696	721
zikv-mir-2	ENST00000215855	162	-26.97	162	-26.97	8691	25	867	100
zikv-mir-2	ENST00000404334	162	-26.97	162	-26.97	8692	25	601	73
zikv-mir-2	ENST00000502492	142	-21.67	142	-21.67	8694	25	2319	922
zikv-mir-2	ENST00000510558	142	-21.67	142	-21.67	8696	25	1051	709
zikv-mir-2	ENST00000290330	142	-21.67	142	-21.67	8697	25	951	615
zikv-mir-2	ENST00000514089	142	-21.67	142	-21.67	8698	25	571	239
zikv-mir-2	ENST00000515572	142	-21.67	142	-21.67	8699	25	687	362
zikv-mir-2	ENST00000504000	142	-21.67	142	-21.67	8700	25	1899	89
zikv-mir-2	ENST00000509989	142	-21.67	142	-21.67	8701	25	677	390
zikv-mir-2	ENST00000573795	142	-21.67	142	-21.67	8702	25	583	299
zikv-mir-2	ENST00000576353	142	-21.67	142	-21.67	8703	25	700	491
zikv-mir-2	ENST00000507302	142	-21.67	142	-21.67	8704	25	742	642
zikv-mir-2	ENST00000514929	142	-21.67	142	-21.67	8705	25	775	675
zikv-mir-2	ENST00000489244	294	-44.06	147	-22.63	8711	25	5267	 4293 4479
zikv-mir-2	ENST00000393845	294	-44.06	147	-22.63	8724	25	10259	 9268 9454
zikv-mir-2	ENST00000307271	146	-26.05	146	-26.05	8736	25	4184	104
zikv-mir-2	ENST00000368887	156	-26.81	156	-26.81	8741	25	1705	136
zikv-mir-2	ENST00000493461	163	-31.27	163	-31.27	8745	25	3538	1238
zikv-mir-2	ENST00000372387	147	-25.92	147	-25.92	8750	25	1922	1054
zikv-mir-2	ENST00000236051	152	-26.65	152	-26.65	8752	25	1322	970
zikv-mir-2	ENST00000463906	152	-26.65	152	-26.65	8753	25	937	747
zikv-mir-2	ENST00000491223	140	-26.08	140	-26.08	8754	25	680	56
zikv-mir-2	ENST00000474566	142	-19.74	142	-19.74	8759	25	732	691
zikv-mir-2	ENST00000431635	292	-52.73	152	-26.65	8760	25	1503	 1142 75
zikv-mir-2	ENST00000383240	164	-25.37	164	-25.37	8765	25	2497	2428
zikv-mir-2	ENST00000383239	166	-31.72	166	-31.72	8766	25	5684	3917
zikv-mir-2	ENST00000539163	143	-24.05	143	-24.05	8785	25	2455	572
zikv-mir-2	ENST00000569525	731	-120.08	154	-26.42	8798	25	3877	 211 1597 2983 1231 2229
zikv-mir-2	ENST00000569084	577	-95.98	147	-26.42	8799	25	3693	 1330 2805 964 2051
zikv-mir-2	ENST00000568732	731	-120.08	154	-26.42	8800	25	3587	 234 1434 2820 1068 2066
zikv-mir-2	ENST00000568050	577	-95.98	147	-26.42	8801	25	2905	 773 2159 407 1405
zikv-mir-2	ENST00000568489	433	-69.25	147	-24.04	8802	25	2546	 143 1805 1051
zikv-mir-2	ENST00000566502	287	-46.44	147	-24.04	8803	25	925	 125 701
zikv-mir-2	ENST00000567086	291	-48.82	147	-26.42	8804	25	1782	 1438 1072
zikv-mir-2	ENST00000565026	291	-48.82	147	-26.42	8805	25	1623	 1335 969
zikv-mir-2	ENST00000566001	291	-48.82	147	-26.42	8806	25	1064	 761 395
zikv-mir-2	ENST00000398015	140	-23.89	140	-23.89	8813	25	4672	2542
zikv-mir-2	ENST00000493838	140	-23.89	140	-23.89	8818	25	2786	1753
zikv-mir-2	ENST00000367837	611	-98.32	164	-30.4	8820	25	7163	 1090 2431 899 1748
zikv-mir-2	ENST00000527005	297	-39.23	151	-21.17	8821	25	2224	 1743 1060
zikv-mir-2	ENST00000527578	611	-98.32	164	-30.4	8822	25	2618	 796 2137 605 1454
zikv-mir-2	ENST00000415177	611	-98.32	164	-30.4	8823	25	2636	 816 2157 625 1474
zikv-mir-2	ENST00000367826	611	-98.32	164	-30.4	8824	25	2703	 885 2226 694 1543
zikv-mir-2	ENST00000533274	611	-98.32	164	-30.4	8825	25	2102	 493 1834 302 1151
zikv-mir-2	ENST00000526100	310	-51.57	164	-30.4	8826	25	1600	 298 956
zikv-mir-2	ENST00000529169	146	-21.17	146	-21.17	8827	25	633	412
zikv-mir-2	ENST00000529641	314	-59.09	164	-30.4	8828	25	881	 543 352
zikv-mir-2	ENST00000527507	314	-59.09	164	-30.4	8829	25	629	 592 401
zikv-mir-2	ENST00000367824	611	-98.32	164	-30.4	8836	25	2102	 493 1834 302 1151
zikv-mir-2	ENST00000445176	310	-51.57	164	-30.4	8837	25	1585	 298 956
zikv-mir-2	ENST00000344754	141	-27.45	141	-27.45	8839	25	6720	2190
zikv-mir-2	ENST00000202578	141	-27.45	141	-27.45	8840	25	6645	2190
zikv-mir-2	ENST00000393110	141	-20.8	141	-20.8	8841	25	4262	2979
zikv-mir-2	ENST00000393106	141	-20.8	141	-20.8	8842	25	3915	2632
zikv-mir-2	ENST00000393108	141	-20.8	141	-20.8	8845	25	3934	2651
zikv-mir-2	ENST00000354888	141	-20.8	141	-20.8	8846	25	4282	3002
zikv-mir-2	ENST00000425223	141	-20.8	141	-20.8	8847	25	3852	2572
zikv-mir-2	ENST00000253754	146	-28.72	146	-28.72	8849	25	2282	147
zikv-mir-2	ENST00000463615	146	-28.72	146	-28.72	8850	25	582	122
zikv-mir-2	ENST00000379018	146	-28.72	146	-28.72	8852	25	1006	111
zikv-mir-2	ENST00000418373	142	-26.55	142	-26.55	8853	25	538	82
zikv-mir-2	ENST00000372371	433	-59.84	149	-22.26	8858	25	6640	 2801 1839 6406
zikv-mir-2	ENST00000472014	149	-22.26	149	-22.26	8859	25	699	516
zikv-mir-2	ENST00000473588	144	-19.58	144	-19.58	8860	25	1022	503
zikv-mir-2	ENST00000529333	146	-20.86	146	-20.86	8871	25	778	670
zikv-mir-2	ENST00000527470	146	-20.86	146	-20.86	8872	25	532	386
zikv-mir-2	ENST00000453748	146	-20.86	146	-20.86	8874	25	2080	651
zikv-mir-2	ENST00000534101	146	-20.86	146	-20.86	8876	25	754	477
zikv-mir-2	ENST00000350030	146	-20.86	146	-20.86	8877	25	3207	563
zikv-mir-2	ENST00000470768	146	-20.86	146	-20.86	8878	25	1036	451
zikv-mir-2	ENST00000537798	146	-20.86	146	-20.86	8887	25	2387	386
zikv-mir-2	ENST00000402363	146	-20.86	146	-20.86	8888	25	2645	651
zikv-mir-2	ENST00000399344	147	-18.86	147	-18.86	8892	25	2607	1708
zikv-mir-2	ENST00000383194	147	-18.86	147	-18.86	8893	25	2614	1715
zikv-mir-2	ENST00000471954	147	-18.86	147	-18.86	8894	25	817	540
zikv-mir-2	ENST00000494562	147	-18.86	147	-18.86	8895	25	847	622
zikv-mir-2	ENST00000466908	147	-18.86	147	-18.86	8896	25	641	495
zikv-mir-2	ENST00000497962	141	-21.15	141	-21.15	8902	25	580	27
zikv-mir-2	ENST00000471829	159	-28.11	159	-28.11	8910	25	874	686
zikv-mir-2	ENST00000487922	159	-28.11	159	-28.11	8911	25	862	763
zikv-mir-2	ENST00000488433	159	-28.11	159	-28.11	8916	25	4552	3360
zikv-mir-2	ENST00000467672	452	-80.95	155	-32.29	8919	25	3605	 336 2063 2987
zikv-mir-2	ENST00000444995	142	-24.97	142	-24.97	8920	25	1714	1223
zikv-mir-2	ENST00000402785	142	-24.97	142	-24.97	8921	25	1193	619
zikv-mir-2	ENST00000474163	142	-24.97	142	-24.97	8922	25	814	566
zikv-mir-2	ENST00000484509	143	-22.81	143	-22.81	8923	25	608	71
zikv-mir-2	ENST00000402859	142	-24.97	142	-24.97	8925	25	1661	1046
zikv-mir-2	ENST00000567106	142	-22.8	142	-22.8	8929	25	436	61
zikv-mir-2	ENST00000537871	153	-18.64	153	-18.64	8932	25	652	567
zikv-mir-2	ENST00000255688	153	-18.64	153	-18.64	8934	25	749	664
zikv-mir-2	ENST00000354445	153	-18.64	153	-18.64	8936	25	696	616
zikv-mir-2	ENST00000331128	154	-21.31	154	-21.31	8938	25	448	356
zikv-mir-2	ENST00000531409	299	-42.91	152	-22.25	8941	25	2080	 1211 1164
zikv-mir-2	ENST00000331105	143	-26.27	143	-26.27	8942	25	1720	1488
zikv-mir-2	ENST00000532164	143	-26.27	143	-26.27	8943	25	1662	1430
zikv-mir-2	ENST00000439903	143	-26.27	143	-26.27	8945	25	710	366
zikv-mir-2	ENST00000413681	140	-24.52	140	-24.52	8949	25	2951	2502
zikv-mir-2	ENST00000455480	282	-49.87	142	-25.35	8951	25	4071	 3053 2587
zikv-mir-2	ENST00000313698	282	-49.87	142	-25.35	8955	25	3959	 2938 2472
zikv-mir-2	ENST00000508303	140	-24.52	140	-24.52	8961	25	2326	1467
zikv-mir-2	ENST00000504803	282	-49.87	142	-25.35	8963	25	1674	 1216 750
zikv-mir-2	ENST00000546647	140	-24.52	140	-24.52	8964	25	774	675
zikv-mir-2	ENST00000547491	142	-25.35	142	-25.35	8968	25	1010	566
zikv-mir-2	ENST00000392636	140	-24.52	140	-24.52	8970	25	2691	2335
zikv-mir-2	ENST00000482399	288	-42.4	147	-22.51	8972	25	3338	 3149 272
zikv-mir-2	ENST00000445902	288	-46.82	147	-24.31	8973	25	2960	 2771 290
zikv-mir-2	ENST00000478934	147	-22.51	147	-22.51	8974	25	2602	2413
zikv-mir-2	ENST00000354955	144	-26.42	144	-26.42	8988	25	3310	314
zikv-mir-2	ENST00000503626	147	-15.21	147	-15.21	9005	25	5740	2666
zikv-mir-2	ENST00000400585	144	-27.72	144	-27.72	9012	25	4833	3560
zikv-mir-2	ENST00000400573	144	-27.72	144	-27.72	9014	25	9646	3555
zikv-mir-2	ENST00000262608	144	-27.72	144	-27.72	9016	25	5637	3551
zikv-mir-2	ENST00000369153	142	-28.26	142	-28.26	9019	25	1096	833
zikv-mir-2	ENST00000369152	142	-28.26	142	-28.26	9020	25	859	295
zikv-mir-2	ENST00000476344	142	-28.26	142	-28.26	9021	25	743	173
zikv-mir-2	ENST00000369150	142	-28.26	142	-28.26	9022	25	811	491
zikv-mir-2	ENST00000379802	904	-135.29	171	-27.18	9023	25	9796	 2922 3140 3898 9606 1019 3786
zikv-mir-2	ENST00000418664	904	-135.29	171	-27.18	9024	25	7812	 2880 3098 3856 7767 977 3744
zikv-mir-2	ENST00000506617	146	-26.23	146	-26.23	9025	25	754	196
zikv-mir-2	ENST00000400024	141	-22.06	141	-22.06	9028	25	2337	1760
zikv-mir-2	ENST00000402929	141	-22.06	141	-22.06	9030	25	3002	2425
zikv-mir-2	ENST00000541924	141	-22.06	141	-22.06	9031	25	1594	1435
zikv-mir-2	ENST00000538646	141	-22.06	141	-22.06	9032	25	1649	1490
zikv-mir-2	ENST00000544574	141	-22.06	141	-22.06	9033	25	725	566
zikv-mir-2	ENST00000535955	141	-22.06	141	-22.06	9034	25	434	275
zikv-mir-2	ENST00000538626	141	-22.06	141	-22.06	9035	25	582	423
zikv-mir-2	ENST00000543255	141	-22.06	141	-22.06	9039	25	762	603
zikv-mir-2	ENST00000272224	145	-26.56	145	-26.56	9041	25	4162	286
zikv-mir-2	ENST00000224784	148	-28.87	148	-28.87	9042	25	1349	870
zikv-mir-2	ENST00000458208	148	-28.87	148	-28.87	9048	25	1756	1279
zikv-mir-2	ENST00000560075	305	-57.26	165	-36.21	9059	25	817	 750 564
zikv-mir-2	ENST00000483742	293	-45.75	153	-24.78	9062	25	2152	 1760 1506
zikv-mir-2	ENST00000377432	449	-74.85	153	-30.24	9063	25	2611	 2219 314 1292
zikv-mir-2	ENST00000164139	604	-110.6	158	-33.77	9064	25	3198	 901 2806 800 1879
zikv-mir-2	ENST00000367604	291	-36.6	148	-19.3	9076	25	9621	 1175 257
zikv-mir-2	ENST00000012134	291	-36.6	148	-19.3	9077	25	9524	 1080 162
zikv-mir-2	ENST00000367603	291	-36.6	148	-19.3	9079	25	9723	 1278 360
zikv-mir-2	ENST00000323646	142	-25.98	142	-25.98	9096	25	2594	97
zikv-mir-2	ENST00000343110	156	-21	156	-21	9102	25	5747	1741
zikv-mir-2	ENST00000543809	144	-34.45	144	-34.45	9123	25	1667	985
zikv-mir-2	ENST00000324198	287	-44.99	145	-23.71	9140	25	9103	 6853 1545
zikv-mir-2	ENST00000321612	149	-24.19	149	-24.19	9158	25	3767	383
zikv-mir-2	ENST00000412050	146	-20.41	146	-20.41	9163	25	7664	1723
zikv-mir-2	ENST00000265997	146	-20.41	146	-20.41	9164	25	4851	1849
zikv-mir-2	ENST00000393700	148	-21.95	148	-21.95	9170	25	1388	395
zikv-mir-2	ENST00000369997	148	-21.95	148	-21.95	9172	25	1322	349
zikv-mir-2	ENST00000423624	148	-21.95	148	-21.95	9173	25	1304	334
zikv-mir-2	ENST00000442361	148	-21.95	148	-21.95	9175	25	817	74
zikv-mir-2	ENST00000464227	314	-51.47	166	-29.52	9177	25	424	 18 254
zikv-mir-2	ENST00000471056	148	-21.95	148	-21.95	9178	25	398	239
zikv-mir-2	ENST00000475904	314	-51.47	166	-29.52	9179	25	580	 264 500
zikv-mir-2	ENST00000412763	148	-21.95	148	-21.95	9180	25	1388	484
zikv-mir-2	ENST00000296550	145	-24.73	145	-24.73	9182	25	4265	4052
zikv-mir-2	ENST00000411937	145	-24.73	145	-24.73	9183	25	3611	3417
zikv-mir-2	ENST00000302176	145	-24.73	145	-24.73	9185	25	3543	3349
zikv-mir-2	ENST00000403657	285	-43.58	143	-22.13	9192	25	3540	 798 1648
zikv-mir-2	ENST00000473104	289	-46.34	146	-24.21	9193	25	2463	 28 333
zikv-mir-2	ENST00000405430	148	-21.83	148	-21.83	9194	25	2064	250
zikv-mir-2	ENST00000468321	289	-46.34	146	-24.21	9197	25	2739	 69 1232
zikv-mir-2	ENST00000479739	143	-22.13	143	-22.13	9198	25	2236	183
zikv-mir-2	ENST00000402632	146	-24.21	146	-24.21	9209	25	3151	57
zikv-mir-2	ENST00000415368	146	-24.21	146	-24.21	9210	25	494	215
zikv-mir-2	ENST00000602998	142	-21.45	142	-21.45	9211	25	502	96
zikv-mir-2	ENST00000462719	143	-22.13	143	-22.13	9213	25	569	300
zikv-mir-2	ENST00000465733	143	-22.13	143	-22.13	9214	25	551	368
zikv-mir-2	ENST00000472861	146	-24.21	146	-24.21	9216	25	441	219
zikv-mir-2	ENST00000447735	144	-21.47	144	-21.47	9218	25	1500	273
zikv-mir-2	ENST00000551533	144	-21.47	144	-21.47	9219	25	768	187
zikv-mir-2	ENST00000583369	161	-31.49	161	-31.49	9220	25	841	566
zikv-mir-2	ENST00000262613	161	-31.49	161	-31.49	9221	25	1969	566
zikv-mir-2	ENST00000398868	166	-23.94	166	-23.94	9232	25	7135	843
zikv-mir-2	ENST00000538786	166	-23.94	166	-23.94	9233	25	1920	794
zikv-mir-2	ENST00000332645	166	-23.94	166	-23.94	9236	25	6938	647
zikv-mir-2	ENST00000273038	143	-23.29	143	-23.29	9237	25	3725	2235
zikv-mir-2	ENST00000290231	148	-20.96	148	-20.96	9255	25	3220	1582
zikv-mir-2	ENST00000369146	157	-29.83	157	-29.83	9274	25	4416	3796
zikv-mir-2	ENST00000367166	149	-17.48	149	-17.48	9276	25	1424	191
zikv-mir-2	ENST00000475849	149	-17.48	149	-17.48	9282	25	590	307
zikv-mir-2	ENST00000480390	149	-17.48	149	-17.48	9283	25	649	157
zikv-mir-2	ENST00000466349	149	-17.48	149	-17.48	9284	25	474	313
zikv-mir-2	ENST00000381154	291	-51.42	148	-26.67	9285	25	5159	 4421 4351
zikv-mir-2	ENST00000431809	440	-82.67	149	-32.56	9292	25	1745	 768 1042 1354
zikv-mir-2	ENST00000397582	596	-114.75	156	-32.56	9293	25	1731	 46 735 1009 1321
zikv-mir-2	ENST00000414138	596	-114.75	156	-32.56	9294	25	1679	 31 715 989 1301
zikv-mir-2	ENST00000524468	156	-32.08	156	-32.08	9295	25	425	15
zikv-mir-2	ENST00000397583	440	-82.67	149	-32.56	9296	25	1928	 1083 1357 1512
zikv-mir-2	ENST00000454668	440	-82.67	149	-32.56	9297	25	1450	 685 959 1031
zikv-mir-2	ENST00000528736	144	-28.91	144	-28.91	9298	25	473	62
zikv-mir-2	ENST00000531112	440	-82.67	149	-32.56	9299	25	810	 220 494 727
zikv-mir-2	ENST00000344375	596	-114.75	156	-32.56	9300	25	1164	 3 692 966 1121
zikv-mir-2	ENST00000334258	293	-53.81	148	-27.88	9325	25	3275	 2191 2135
zikv-mir-2	ENST00000554873	293	-53.81	148	-27.88	9326	25	2826	 1852 1796
zikv-mir-2	ENST00000557275	293	-53.81	148	-27.88	9327	25	3138	 2191 2135
zikv-mir-2	ENST00000555759	293	-53.81	148	-27.88	9328	25	5493	 4062 4006
zikv-mir-2	ENST00000377046	294	-47.98	152	-24.51	9330	25	2237	 1931 892
zikv-mir-2	ENST00000352980	294	-47.98	152	-24.51	9331	25	2059	 1753 714
zikv-mir-2	ENST00000341318	294	-47.98	152	-24.51	9332	25	2296	 1992 953
zikv-mir-2	ENST00000530446	294	-47.98	152	-24.51	9334	25	1697	 1631 592
zikv-mir-2	ENST00000534104	142	-24.51	142	-24.51	9335	25	576	515
zikv-mir-2	ENST00000527544	142	-24.51	142	-24.51	9338	25	745	407
zikv-mir-2	ENST00000528198	142	-24.51	142	-24.51	9339	25	609	487
zikv-mir-2	ENST00000531880	142	-24.51	142	-24.51	9340	25	845	639
zikv-mir-2	ENST00000534650	294	-47.98	152	-24.51	9341	25	1875	 1570 531
zikv-mir-2	ENST00000534681	142	-24.51	142	-24.51	9343	25	583	433
zikv-mir-2	ENST00000533596	152	-23.47	152	-23.47	9346	25	709	404
zikv-mir-2	ENST00000467228	290	-42.25	146	-23.04	9370	25	2454	 1960 1804
zikv-mir-2	ENST00000512970	302	-48.89	158	-25.25	9373	25	4804	 3524 4023
zikv-mir-2	ENST00000457542	302	-48.89	158	-25.25	9374	25	7232	 3714 4213
zikv-mir-2	ENST00000505373	302	-48.89	158	-25.25	9375	25	4695	 3416 3915
zikv-mir-2	ENST00000456763	302	-48.89	158	-25.25	9376	25	7158	 3642 4141
zikv-mir-2	ENST00000502292	142	-19.44	142	-19.44	9378	25	2509	831
zikv-mir-2	ENST00000510535	147	-25.02	147	-25.02	9379	25	908	254
zikv-mir-2	ENST00000505061	444	-68.33	158	-25.25	9380	25	5931	 4091 4590 624
zikv-mir-2	ENST00000515164	142	-19.44	142	-19.44	9382	25	677	644
zikv-mir-2	ENST00000507147	142	-22.82	142	-22.82	9383	25	334	245
zikv-mir-2	ENST00000512433	158	-25.25	158	-25.25	9388	25	603	403
zikv-mir-2	ENST00000221214	302	-48.89	158	-25.25	9389	25	6879	 3363 3862
zikv-mir-2	ENST00000260357	302	-48.89	158	-25.25	9390	25	4695	 3416 3915
zikv-mir-2	ENST00000409798	145	-24.86	145	-24.86	9393	25	1470	1140
zikv-mir-2	ENST00000295119	145	-24.86	145	-24.86	9396	25	1633	1061
zikv-mir-2	ENST00000374930	145	-24.86	145	-24.86	9398	25	998	862
zikv-mir-2	ENST00000479162	145	-24.86	145	-24.86	9399	25	2828	2256
zikv-mir-2	ENST00000541912	145	-24.86	145	-24.86	9401	25	1624	1094
zikv-mir-2	ENST00000568225	583	-113.95	149	-36.24	9402	25	15267	 1282 6397 1151 445
zikv-mir-2	ENST00000323019	288	-54.47	144	-29.65	9410	25	3364	 652 2974
zikv-mir-2	ENST00000395704	288	-54.47	144	-29.65	9412	25	2879	 515 2837
zikv-mir-2	ENST00000577216	144	-29.65	144	-29.65	9414	25	543	256
zikv-mir-2	ENST00000579341	144	-29.65	144	-29.65	9416	25	563	522
zikv-mir-2	ENST00000395706	144	-29.65	144	-29.65	9418	25	2441	500
zikv-mir-2	ENST00000310054	151	-22.78	151	-22.78	9431	25	2782	1535
zikv-mir-2	ENST00000593545	151	-22.78	151	-22.78	9433	25	1479	854
zikv-mir-2	ENST00000593890	151	-22.78	151	-22.78	9436	25	510	235
zikv-mir-2	ENST00000542619	151	-22.78	151	-22.78	9437	25	1479	854
zikv-mir-2	ENST00000602531	143	-24.42	143	-24.42	9444	25	888	91
zikv-mir-2	ENST00000301825	329	-46.56	166	-24.84	9455	25	2819	 917 2065
zikv-mir-2	ENST00000456402	166	-24.84	166	-24.84	9457	25	1749	958
zikv-mir-2	ENST00000445129	166	-24.84	166	-24.84	9458	25	1658	860
zikv-mir-2	ENST00000582809	140	-23.3	140	-23.3	9477	25	3608	802
zikv-mir-2	ENST00000583843	140	-19.04	140	-19.04	9478	25	767	744
zikv-mir-2	ENST00000580705	140	-23.3	140	-23.3	9482	25	550	357
zikv-mir-2	ENST00000346027	140	-23.3	140	-23.3	9483	25	3449	817
zikv-mir-2	ENST00000326270	140	-23.3	140	-23.3	9484	25	3512	814
zikv-mir-2	ENST00000343388	140	-23.3	140	-23.3	9485	25	3227	596
zikv-mir-2	ENST00000578697	140	-23.3	140	-23.3	9488	25	530	12
zikv-mir-2	ENST00000542523	140	-23.3	140	-23.3	9495	25	2511	475
zikv-mir-2	ENST00000373731	147	-18.55	147	-18.55	9503	25	5619	1823
zikv-mir-2	ENST00000443316	318	-44.38	160	-23.44	9505	25	406	 136 166
zikv-mir-2	ENST00000498267	318	-44.38	160	-23.44	9506	25	547	 131 161
zikv-mir-2	ENST00000474988	147	-18.55	147	-18.55	9507	25	1618	869
zikv-mir-2	ENST00000481911	147	-18.55	147	-18.55	9508	25	1494	1174
zikv-mir-2	ENST00000449081	147	-18.55	147	-18.55	9509	25	4094	1064
zikv-mir-2	ENST00000265344	147	-18.55	147	-18.55	9510	25	1339	1280
zikv-mir-2	ENST00000536244	147	-18.55	147	-18.55	9512	25	1339	1280
zikv-mir-2	ENST00000544295	147	-18.55	147	-18.55	9513	25	1494	1174
zikv-mir-2	ENST00000456152	142	-22.24	142	-22.24	9519	25	2121	379
zikv-mir-2	ENST00000487592	142	-22.24	142	-22.24	9521	25	2137	312
zikv-mir-2	ENST00000493137	142	-22.24	142	-22.24	9522	25	1950	409
zikv-mir-2	ENST00000472130	142	-22.24	142	-22.24	9523	25	2111	409
zikv-mir-2	ENST00000495919	142	-22.24	142	-22.24	9524	25	2165	404
zikv-mir-2	ENST00000466275	142	-22.24	142	-22.24	9525	25	604	262
zikv-mir-2	ENST00000474613	142	-22.24	142	-22.24	9526	25	583	262
zikv-mir-2	ENST00000466113	142	-22.24	142	-22.24	9527	25	582	262
zikv-mir-2	ENST00000357816	291	-44.21	148	-26.94	9531	25	10055	 3450 1067
zikv-mir-2	ENST00000515384	143	-26.94	143	-26.94	9532	25	3197	1259
zikv-mir-2	ENST00000381853	143	-26.94	143	-26.94	9533	25	2827	691
zikv-mir-2	ENST00000357681	287	-49.26	146	-30.95	9534	25	8968	 1305 7607
zikv-mir-2	ENST00000341360	146	-30.95	146	-30.95	9535	25	4658	579
zikv-mir-2	ENST00000484746	141	-18.31	141	-18.31	9539	25	4697	3337
zikv-mir-2	ENST00000367218	287	-49.26	146	-30.95	9540	25	8905	 1066 7546
zikv-mir-2	ENST00000367219	287	-49.26	146	-30.95	9541	25	8869	 1066 7510
zikv-mir-2	ENST00000391954	287	-49.26	146	-30.95	9542	25	8797	 1066 7438
zikv-mir-2	ENST00000328194	162	-20.72	162	-20.72	9557	25	5031	2231
zikv-mir-2	ENST00000530044	162	-20.72	162	-20.72	9559	25	4060	1928
zikv-mir-2	ENST00000527700	162	-20.72	162	-20.72	9561	25	3593	1472
zikv-mir-2	ENST00000526707	162	-20.72	162	-20.72	9566	25	2861	1896
zikv-mir-2	ENST00000527896	162	-20.72	162	-20.72	9568	25	604	430
zikv-mir-2	ENST00000264712	436	-79.83	149	-31.05	9577	25	5338	 866 1308 4941
zikv-mir-2	ENST00000417737	436	-79.83	149	-31.05	9578	25	5452	 866 1308 5055
zikv-mir-2	ENST00000455394	436	-79.83	149	-31.05	9579	25	5462	 866 1308 5065
zikv-mir-2	ENST00000405914	293	-52.01	149	-31.05	9580	25	3180	 859 1301
zikv-mir-2	ENST00000504830	449	-77.44	162	-32.79	9591	25	8774	 2800 346 5920
zikv-mir-2	ENST00000352040	309	-58.91	162	-32.79	9592	25	4622	 2294 95
zikv-mir-2	ENST00000504582	162	-26.12	162	-26.12	9593	25	2743	2144
zikv-mir-2	ENST00000506952	302	-43.94	162	-26.12	9594	25	789	 442 510
zikv-mir-2	ENST00000515401	147	-32.79	147	-32.79	9595	25	1003	173
zikv-mir-2	ENST00000495073	140	-27.15	140	-27.15	9597	25	2871	502
zikv-mir-2	ENST00000480622	140	-27.15	140	-27.15	9598	25	2217	89
zikv-mir-2	ENST00000381801	146	-26.1	146	-26.1	9607	25	5659	1115
zikv-mir-2	ENST00000540661	146	-26.1	146	-26.1	9609	25	2337	672
zikv-mir-2	ENST00000381134	149	-37.77	149	-37.77	9610	25	1853	1312
zikv-mir-2	ENST00000540563	149	-37.77	149	-37.77	9614	25	1899	1200
zikv-mir-2	ENST00000545496	149	-37.77	149	-37.77	9615	25	2158	1612
zikv-mir-2	ENST00000380525	142	-25.46	142	-25.46	9628	25	2758	1331
zikv-mir-2	ENST00000531387	142	-25.46	142	-25.46	9629	25	2805	1378
zikv-mir-2	ENST00000397111	142	-25.46	142	-25.46	9630	25	2685	1258
zikv-mir-2	ENST00000278224	142	-25.46	142	-25.46	9632	25	2491	1063
zikv-mir-2	ENST00000526890	437	-72.14	154	-30.39	9635	25	5732	 2016 3270 1253
zikv-mir-2	ENST00000529772	142	-25.46	142	-25.46	9636	25	2637	1210
zikv-mir-2	ENST00000465240	142	-25.46	142	-25.46	9637	25	658	575
zikv-mir-2	ENST00000397114	142	-25.46	142	-25.46	9643	25	2778	1359
zikv-mir-2	ENST00000401769	142	-25.46	142	-25.46	9644	25	2637	1210
zikv-mir-2	ENST00000403045	141	-24.67	141	-24.67	9651	25	3745	1745
zikv-mir-2	ENST00000264436	141	-24.67	141	-24.67	9652	25	9267	1724
zikv-mir-2	ENST00000407644	141	-24.67	141	-24.67	9653	25	3741	1544
zikv-mir-2	ENST00000355733	141	-24.67	141	-24.67	9654	25	2654	1724
zikv-mir-2	ENST00000413157	425	-80.76	143	-28.66	9658	25	3776	 3171 1759 3621
zikv-mir-2	ENST00000430656	141	-24.67	141	-24.67	9659	25	2332	1625
zikv-mir-2	ENST00000524821	141	-24.81	141	-24.81	9665	25	2476	782
zikv-mir-2	ENST00000313465	141	-24.81	141	-24.81	9666	25	2186	978
zikv-mir-2	ENST00000534680	141	-24.81	141	-24.81	9667	25	1637	782
zikv-mir-2	ENST00000532827	141	-24.81	141	-24.81	9668	25	802	699
zikv-mir-2	ENST00000360359	144	-24.78	144	-24.78	9671	25	6336	3752
zikv-mir-2	ENST00000470698	148	-27.03	148	-27.03	9672	25	957	290
zikv-mir-2	ENST00000302068	144	-17.84	144	-17.84	9674	25	1975	758
zikv-mir-2	ENST00000509493	144	-17.84	144	-17.84	9678	25	1164	312
zikv-mir-2	ENST00000502545	144	-17.84	144	-17.84	9679	25	1320	676
zikv-mir-2	ENST00000473984	144	-17.84	144	-17.84	9680	25	665	608
zikv-mir-2	ENST00000370501	148	-20	148	-20	9681	25	4132	2180
zikv-mir-2	ENST00000482259	290	-44.77	148	-24.77	9682	25	2950	 998 1
zikv-mir-2	ENST00000426094	293	-60.79	153	-31.33	9687	25	2737	 1701 491
zikv-mir-2	ENST00000293872	153	-29.46	153	-29.46	9688	25	1456	420
zikv-mir-2	ENST00000337351	153	-29.46	153	-29.46	9689	25	2097	433
zikv-mir-2	ENST00000397783	153	-29.46	153	-29.46	9690	25	1504	433
zikv-mir-2	ENST00000490762	153	-29.46	153	-29.46	9693	25	2643	1487
zikv-mir-2	ENST00000464711	153	-29.46	153	-29.46	9694	25	2134	1227
zikv-mir-2	ENST00000397780	153	-29.46	153	-29.46	9696	25	1335	598
zikv-mir-2	ENST00000419516	153	-29.46	153	-29.46	9697	25	1211	474
zikv-mir-2	ENST00000495349	153	-29.46	153	-29.46	9698	25	1006	374
zikv-mir-2	ENST00000418978	153	-29.46	153	-29.46	9699	25	989	478
zikv-mir-2	ENST00000430864	153	-29.46	153	-29.46	9700	25	695	198
zikv-mir-2	ENST00000443357	153	-29.46	153	-29.46	9701	25	833	632
zikv-mir-2	ENST00000494366	140	-31.33	140	-31.33	9702	25	668	194
zikv-mir-2	ENST00000467552	140	-31.33	140	-31.33	9705	25	569	42
zikv-mir-2	ENST00000494545	140	-31.33	140	-31.33	9706	25	725	392
zikv-mir-2	ENST00000569785	285	-37.74	145	-22.06	9707	25	5464	 3404 819
zikv-mir-2	ENST00000421351	145	-28.11	145	-28.11	9708	25	4290	3962
zikv-mir-2	ENST00000428064	140	-22.75	140	-22.75	9714	25	637	441
zikv-mir-2	ENST00000332345	140	-22.75	140	-22.75	9715	25	1235	417
zikv-mir-2	ENST00000393310	140	-22.75	140	-22.75	9716	25	4392	465
zikv-mir-2	ENST00000410093	140	-22.75	140	-22.75	9717	25	1526	397
zikv-mir-2	ENST00000409441	140	-22.75	140	-22.75	9719	25	1627	498
zikv-mir-2	ENST00000422797	140	-22.75	140	-22.75	9720	25	1544	424
zikv-mir-2	ENST00000338045	281	-52.27	141	-29.52	9721	25	1876	 154 747
zikv-mir-2	ENST00000474038	141	-29.52	141	-29.52	9722	25	679	47
zikv-mir-2	ENST00000544547	140	-22.75	140	-22.75	9728	25	1767	496
zikv-mir-2	ENST00000542845	140	-22.75	140	-22.75	9729	25	1459	522
zikv-mir-2	ENST00000229708	444	-65.88	153	-23.16	9733	25	3142	 1856 1390 751
zikv-mir-2	ENST00000571637	307	-51.53	162	-26.22	9737	25	1126	 383 941
zikv-mir-2	ENST00000256861	437	-78.18	152	-32.55	9739	25	6722	 2894 6234 2987
zikv-mir-2	ENST00000298441	294	-51.37	152	-32.55	9740	25	2917	 2243 2336
zikv-mir-2	ENST00000476417	157	-29.71	157	-29.71	9745	25	6945	1780
zikv-mir-2	ENST00000420692	145	-31.96	145	-31.96	9752	25	2230	337
zikv-mir-2	ENST00000569591	284	-36.12	144	-20.79	9789	25	5190	 4638 3787
zikv-mir-2	ENST00000505956	151	-22.27	151	-22.27	9795	25	2154	1526
zikv-mir-2	ENST00000514900	294	-40.37	151	-22.27	9796	25	3249	 952 1389
zikv-mir-2	ENST00000503498	151	-22.27	151	-22.27	9797	25	5607	4984
zikv-mir-2	ENST00000326085	151	-22.27	151	-22.27	9799	25	2153	1526
zikv-mir-2	ENST00000339208	464	-56.11	159	-20.87	9800	25	8229	 1164 3300 2595
zikv-mir-2	ENST00000345615	464	-56.11	159	-20.87	9802	25	4841	 845 2981 2276
zikv-mir-2	ENST00000502449	464	-56.11	159	-20.87	9803	25	4050	 820 2821 2251
zikv-mir-2	ENST00000394378	464	-56.11	159	-20.87	9804	25	3859	 815 2951 2246
zikv-mir-2	ENST00000585472	464	-56.11	159	-20.87	9805	25	3787	 812 2948 2243
zikv-mir-2	ENST00000591288	464	-56.11	159	-20.87	9806	25	3406	 815 2567 1997
zikv-mir-2	ENST00000591427	159	-20.87	159	-20.87	9808	25	709	372
zikv-mir-2	ENST00000421408	464	-56.11	159	-20.87	9809	25	3649	 262 2260 1693
zikv-mir-2	ENST00000588194	159	-15.21	159	-15.21	9810	25	1769	485
zikv-mir-2	ENST00000378189	159	-15.21	159	-15.21	9812	25	4234	1834
zikv-mir-2	ENST00000394379	159	-15.21	159	-15.21	9813	25	1375	1342
zikv-mir-2	ENST00000346661	464	-56.11	159	-20.87	9816	25	8134	 1106 3242 2537
zikv-mir-2	ENST00000602377	140	-20.92	140	-20.92	9817	25	1991	1047
zikv-mir-2	ENST00000268797	140	-20.92	140	-20.92	9818	25	2126	1184
zikv-mir-2	ENST00000602522	140	-20.92	140	-20.92	9819	25	2951	2010
zikv-mir-2	ENST00000253413	142	-16.78	142	-16.78	9856	25	1402	593
zikv-mir-2	ENST00000399796	142	-16.78	142	-16.78	9857	25	1208	432
zikv-mir-2	ENST00000399798	142	-16.78	142	-16.78	9858	25	994	458
zikv-mir-2	ENST00000413576	142	-16.78	142	-16.78	9860	25	800	602
zikv-mir-2	ENST00000481365	142	-16.78	142	-16.78	9861	25	692	379
zikv-mir-2	ENST00000258821	141	-19.76	141	-19.76	9867	25	4779	2282
zikv-mir-2	ENST00000536101	295	-60.33	149	-32.94	9886	25	8051	 7123 1794
zikv-mir-2	ENST00000335473	295	-60.33	149	-32.94	9887	25	8565	 7114 1785
zikv-mir-2	ENST00000407587	295	-60.33	149	-32.94	9888	25	8090	 7036 1704
zikv-mir-2	ENST00000539302	295	-60.33	149	-32.94	9889	25	7774	 6778 1594
zikv-mir-2	ENST00000418374	295	-60.33	149	-32.94	9890	25	6363	 5435 106
zikv-mir-2	ENST00000543971	149	-27.39	149	-27.39	9894	25	1768	713
zikv-mir-2	ENST00000367481	452	-80.88	159	-30.52	9896	25	4431	 3299 178 307
zikv-mir-2	ENST00000321680	452	-80.88	159	-30.52	9897	25	3456	 3299 70 199
zikv-mir-2	ENST00000367480	452	-80.88	159	-30.52	9898	25	3297	 3140 70 199
zikv-mir-2	ENST00000546097	446	-71.24	153	-30.52	9901	25	2160	 1510 178 307
zikv-mir-2	ENST00000179882	303	-50.36	159	-28.66	9902	25	3940	 3193 46
zikv-mir-2	ENST00000502361	161	-28.53	161	-28.53	9913	25	1765	1088
zikv-mir-2	ENST00000593418	141	-30.28	141	-30.28	9922	25	801	168
zikv-mir-2	ENST00000358602	601	-85.72	159	-23.66	9924	25	10784	 959 5101 2129 1271
zikv-mir-2	ENST00000558247	601	-85.72	159	-23.66	9925	25	8456	 496 4635 1666 808
zikv-mir-2	ENST00000509867	770	-114.21	169	-28.49	9926	25	8105	 19 590 4732 1760 902
zikv-mir-2	ENST00000330838	601	-85.72	159	-23.66	9927	25	7734	 972 4361 2142 1284
zikv-mir-2	ENST00000513908	152	-18	152	-18	9929	25	852	815
zikv-mir-2	ENST00000560372	449	-67.72	159	-23.66	9932	25	3698	 295 1465 607
zikv-mir-2	ENST00000514252	148	-23.66	148	-23.66	9933	25	3259	642
zikv-mir-2	ENST00000381130	154	-22.1	154	-22.1	9936	25	1875	95
zikv-mir-2	ENST00000344895	144	-20.01	144	-20.01	9945	25	736	60
zikv-mir-2	ENST00000527065	147	-19.86	147	-19.86	9968	25	1051	844
zikv-mir-2	ENST00000251691	441	-75.04	154	-30.85	9969	25	14877	 3639 1590 7430
zikv-mir-2	ENST00000427699	144	-26.7	144	-26.7	9972	25	1881	1380
zikv-mir-2	ENST00000285238	460	-79.24	161	-29.81	9973	25	5716	 4043 2461 1380
zikv-mir-2	ENST00000502426	460	-79.24	161	-29.81	9974	25	5326	 4203 2472 1391
zikv-mir-2	ENST00000505699	460	-79.24	161	-29.81	9975	25	5271	 4148 2417 1336
zikv-mir-2	ENST00000513589	144	-26.7	144	-26.7	9977	25	582	410
zikv-mir-2	ENST00000571855	144	-26.7	144	-26.7	9978	25	1562	914
zikv-mir-2	ENST00000515070	144	-26.7	144	-26.7	9979	25	520	240
zikv-mir-2	ENST00000510633	155	-29.81	155	-29.81	9981	25	856	139
zikv-mir-2	ENST00000506464	155	-29.81	155	-29.81	9982	25	540	86
zikv-mir-2	ENST00000503337	307	-48.21	161	-25.48	9985	25	2277	 1157 152
zikv-mir-2	ENST00000370461	151	-29.95	151	-29.95	9991	25	4506	2135
zikv-mir-2	ENST00000372262	308	-52.76	159	-32.66	9993	25	3661	 1773 1741
zikv-mir-2	ENST00000474438	144	-27.9	144	-27.9	9994	25	1640	293
zikv-mir-2	ENST00000537909	308	-52.76	159	-32.66	9995	25	3249	 2015 1983
zikv-mir-2	ENST00000382348	140	-17.67	140	-17.67	9996	25	2277	2179
zikv-mir-2	ENST00000426947	140	-17.67	140	-17.67	9997	25	1083	992
zikv-mir-2	ENST00000498799	140	-17.67	140	-17.67	9998	25	400	309
zikv-mir-2	ENST00000333063	140	-17.67	140	-17.67	9999	25	2276	2179
zikv-mir-2	ENST00000159060	281	-43.15	141	-27.91	10007	25	2042	 870 615
zikv-mir-2	ENST00000432609	156	-30.78	156	-30.78	10011	25	2358	1391
zikv-mir-2	ENST00000484940	156	-30.78	156	-30.78	10012	25	1007	230
zikv-mir-2	ENST00000443102	156	-30.78	156	-30.78	10013	25	968	815
zikv-mir-2	ENST00000310447	147	-17.55	147	-17.55	10018	25	4225	792
zikv-mir-2	ENST00000350623	147	-17.55	147	-17.55	10020	25	1146	338
zikv-mir-2	ENST00000493642	147	-17.55	147	-17.55	10021	25	2166	546
zikv-mir-2	ENST00000296658	147	-23.83	147	-23.83	10028	25	2335	563
zikv-mir-2	ENST00000510532	147	-23.83	147	-23.83	10029	25	701	210
zikv-mir-2	ENST00000511963	147	-23.83	147	-23.83	10030	25	796	250
zikv-mir-2	ENST00000506821	147	-23.83	147	-23.83	10031	25	901	396
zikv-mir-2	ENST00000514202	147	-23.83	147	-23.83	10032	25	593	376
zikv-mir-2	ENST00000377307	285	-56.04	144	-30.47	10040	25	4673	 3954 1235
zikv-mir-2	ENST00000276826	285	-56.04	144	-30.47	10041	25	4697	 3978 1352
zikv-mir-2	ENST00000540274	141	-25.57	141	-25.57	10043	25	3468	1355
zikv-mir-2	ENST00000459937	149	-21.46	149	-21.46	10045	25	2576	472
zikv-mir-2	ENST00000464070	149	-21.46	149	-21.46	10046	25	1391	303
zikv-mir-2	ENST00000430372	152	-25.56	152	-25.56	10049	25	1579	429
zikv-mir-2	ENST00000487774	152	-24.99	152	-24.99	10055	25	844	372
zikv-mir-2	ENST00000486115	152	-24.99	152	-24.99	10056	25	578	398
zikv-mir-2	ENST00000375707	142	-19.96	142	-19.96	10057	25	466	247
zikv-mir-2	ENST00000341307	142	-20.59	142	-20.59	10063	25	2524	1982
zikv-mir-2	ENST00000377819	142	-20.59	142	-20.59	10066	25	4937	4392
zikv-mir-2	ENST00000339997	142	-20.59	142	-20.59	10067	25	4886	4335
zikv-mir-2	ENST00000537981	142	-20.59	142	-20.59	10073	25	2532	1987
zikv-mir-2	ENST00000356000	142	-20.59	142	-20.59	10076	25	2619	2094
zikv-mir-2	ENST00000534320	150	-22.21	150	-22.21	10077	25	5178	2255
zikv-mir-2	ENST00000264555	150	-22.21	150	-22.21	10078	25	5523	2255
zikv-mir-2	ENST00000533464	150	-22.21	150	-22.21	10079	25	5218	2208
zikv-mir-2	ENST00000413872	150	-22.21	150	-22.21	10080	25	5224	2214
zikv-mir-2	ENST00000416188	150	-22.21	150	-22.21	10081	25	5227	2217
zikv-mir-2	ENST00000251089	143	-20.06	143	-20.06	10099	25	4109	193
zikv-mir-2	ENST00000556298	143	-20.06	143	-20.06	10102	25	727	280
zikv-mir-2	ENST00000554941	143	-20.06	143	-20.06	10103	25	694	280
zikv-mir-2	ENST00000557497	143	-20.06	143	-20.06	10104	25	577	301
zikv-mir-2	ENST00000261839	162	-22.64	162	-22.64	10108	25	6971	2679
zikv-mir-2	ENST00000559434	162	-22.64	162	-22.64	10112	25	2517	1473
zikv-mir-2	ENST00000369085	143	-22.81	143	-22.81	10118	25	2571	1992
zikv-mir-2	ENST00000488419	140	-15.68	140	-15.68	10124	25	1828	1
zikv-mir-2	ENST00000450471	140	-15.68	140	-15.68	10125	25	3659	1
zikv-mir-2	ENST00000434439	164	-25.95	164	-25.95	10126	25	2240	1898
zikv-mir-2	ENST00000393459	140	-26.87	140	-26.87	10130	25	3095	1970
zikv-mir-2	ENST00000466982	574	-108.62	148	-30.96	10134	25	2756	 1483 1430 1529 2243
zikv-mir-2	ENST00000470252	140	-26.87	140	-26.87	10135	25	2541	1417
zikv-mir-2	ENST00000224807	140	-26.87	140	-26.87	10136	25	3089	1965
zikv-mir-2	ENST00000269228	146	-29.35	146	-29.35	10141	25	5157	1704
zikv-mir-2	ENST00000591051	146	-29.35	146	-29.35	10143	25	3171	431
zikv-mir-2	ENST00000540608	146	-29.35	146	-29.35	10147	25	2790	1063
zikv-mir-2	ENST00000412552	146	-29.35	146	-29.35	10151	25	3171	431
zikv-mir-2	ENST00000255945	146	-18.5	146	-18.5	10152	25	2058	1189
zikv-mir-2	ENST00000461940	146	-18.5	146	-18.5	10153	25	1569	1139
zikv-mir-2	ENST00000254963	154	-31.6	154	-31.6	10159	25	3151	1538
zikv-mir-2	ENST00000399701	154	-31.6	154	-31.6	10160	25	3009	1396
zikv-mir-2	ENST00000542646	154	-31.6	154	-31.6	10161	25	2126	1328
zikv-mir-2	ENST00000245796	316	-62.71	159	-32.97	10163	25	5188	 4268 2452
zikv-mir-2	ENST00000418251	316	-62.71	159	-32.97	10165	25	5600	 4692 2879
zikv-mir-2	ENST00000441564	316	-62.71	159	-32.97	10166	25	11234	 4155 2342
zikv-mir-2	ENST00000409656	157	-29.74	157	-29.74	10167	25	2394	1329
zikv-mir-2	ENST00000493329	157	-29.74	157	-29.74	10168	25	606	177
zikv-mir-2	ENST00000487574	157	-29.74	157	-29.74	10169	25	670	30
zikv-mir-2	ENST00000460725	159	-32.97	159	-32.97	10171	25	2763	2168
zikv-mir-2	ENST00000464559	159	-32.97	159	-32.97	10173	25	2424	1829
zikv-mir-2	ENST00000361722	142	-25.83	142	-25.83	10195	25	4121	2325
zikv-mir-2	ENST00000339824	162	-30.11	162	-30.11	10196	25	4429	3358
zikv-mir-2	ENST00000425217	316	-48.37	162	-30.11	10199	25	17008	 2598 16086
zikv-mir-2	ENST00000302438	162	-30.11	162	-30.11	10200	25	1938	1721
zikv-mir-2	ENST00000217939	145	-27.54	145	-27.54	10201	25	9793	2097
zikv-mir-2	ENST00000506538	159	-24.53	159	-24.53	10205	25	7048	2588
zikv-mir-2	ENST00000513710	159	-24.53	159	-24.53	10206	25	2922	2019
zikv-mir-2	ENST00000357559	148	-20.88	148	-20.88	10213	25	8711	1058
zikv-mir-2	ENST00000305586	148	-20.88	148	-20.88	10214	25	3277	1222
zikv-mir-2	ENST00000475315	148	-20.88	148	-20.88	10215	25	2341	775
zikv-mir-2	ENST00000491062	148	-20.88	148	-20.88	10218	25	1768	542
zikv-mir-2	ENST00000468861	148	-20.88	148	-20.88	10219	25	1989	636
zikv-mir-2	ENST00000445140	148	-20.88	148	-20.88	10220	25	2651	688
zikv-mir-2	ENST00000472339	148	-20.88	148	-20.88	10221	25	2130	682
zikv-mir-2	ENST00000480918	148	-20.88	148	-20.88	10223	25	1996	718
zikv-mir-2	ENST00000473375	148	-20.88	148	-20.88	10226	25	483	12
zikv-mir-2	ENST00000476672	166	-21.08	166	-21.08	10229	25	976	926
zikv-mir-2	ENST00000481383	140	-14.92	140	-14.92	10231	25	909	576
zikv-mir-2	ENST00000379205	141	-30.82	141	-30.82	10255	25	3521	343
zikv-mir-2	ENST00000508457	141	-30.82	141	-30.82	10256	25	3358	189
zikv-mir-2	ENST00000271628	146	-25.01	146	-25.01	10258	25	2085	1151
zikv-mir-2	ENST00000457312	146	-25.01	146	-25.01	10259	25	826	692
zikv-mir-2	ENST00000381309	143	-20.27	143	-20.27	10263	25	4655	3808
zikv-mir-2	ENST00000480996	140	-17.93	140	-17.93	10265	25	405	278
zikv-mir-2	ENST00000442236	143	-20.27	143	-20.27	10274	25	3021	2998
zikv-mir-2	ENST00000428870	143	-20.27	143	-20.27	10276	25	3039	2493
zikv-mir-2	ENST00000328902	439	-75.53	148	-39.39	10277	25	3440	 3368 3110 704
zikv-mir-2	ENST00000493969	145	-39.39	145	-39.39	10278	25	876	441
zikv-mir-2	ENST00000262848	140	-18.92	140	-18.92	10279	25	6031	1585
zikv-mir-2	ENST00000462736	140	-18.92	140	-18.92	10280	25	539	348
zikv-mir-2	ENST00000373324	457	-73.81	161	-29.11	10284	25	3044	 15 572 408
zikv-mir-2	ENST00000323301	457	-73.81	161	-29.11	10285	25	3376	 7 823 659
zikv-mir-2	ENST00000486587	155	-20.89	155	-20.89	10286	25	827	1
zikv-mir-2	ENST00000485704	296	-46.52	153	-29.11	10287	25	413	 360 241
zikv-mir-2	ENST00000373322	296	-46.52	153	-29.11	10288	25	2849	 296 132
zikv-mir-2	ENST00000300417	457	-73.81	161	-29.11	10293	25	3146	 34 591 427
zikv-mir-2	ENST00000393125	160	-21.04	160	-21.04	10295	25	2994	1467
zikv-mir-2	ENST00000428631	160	-21.04	160	-21.04	10300	25	2778	1251
zikv-mir-2	ENST00000525187	160	-21.04	160	-21.04	10302	25	2822	977
zikv-mir-2	ENST00000530497	302	-47.52	160	-26.48	10303	25	5059	 977 5006
zikv-mir-2	ENST00000527687	160	-21.04	160	-21.04	10304	25	698	620
zikv-mir-2	ENST00000282499	302	-47.52	160	-26.48	10307	25	5508	 1423 5452
zikv-mir-2	ENST00000393127	302	-47.52	160	-26.48	10308	25	5621	 1423 5565
zikv-mir-2	ENST00000372748	148	-23.31	148	-23.31	10309	25	2862	279
zikv-mir-2	ENST00000482722	148	-23.31	148	-23.31	10310	25	2887	142
zikv-mir-2	ENST00000488463	148	-23.31	148	-23.31	10313	25	1005	233
zikv-mir-2	ENST00000417105	148	-23.31	148	-23.31	10314	25	677	147
zikv-mir-2	ENST00000496215	148	-23.31	148	-23.31	10315	25	668	331
zikv-mir-2	ENST00000461118	148	-23.31	148	-23.31	10317	25	1158	751
zikv-mir-2	ENST00000409592	430	-73.2	150	-27.61	10320	25	7288	 5140 637 5186
zikv-mir-2	ENST00000258390	430	-73.2	150	-27.61	10321	25	7260	 5112 609 5158
zikv-mir-2	ENST00000492251	290	-45.59	150	-26.54	10323	25	405	 138 184
zikv-mir-2	ENST00000492369	140	-27.61	140	-27.61	10327	25	3837	609
zikv-mir-2	ENST00000543715	140	-27.61	140	-27.61	10328	25	563	121
zikv-mir-2	ENST00000471810	140	-27.61	140	-27.61	10329	25	563	510
zikv-mir-2	ENST00000253247	148	-25.28	148	-25.28	10333	25	2947	2
zikv-mir-2	ENST00000329082	141	-27.56	141	-27.56	10345	25	3216	1280
zikv-mir-2	ENST00000542321	141	-27.56	141	-27.56	10346	25	3038	1111
zikv-mir-2	ENST00000554387	141	-27.56	141	-27.56	10347	25	3172	1246
zikv-mir-2	ENST00000557301	141	-27.56	141	-27.56	10348	25	1664	1139
zikv-mir-2	ENST00000557420	141	-27.56	141	-27.56	10349	25	989	593
zikv-mir-2	ENST00000556658	141	-27.56	141	-27.56	10350	25	1889	1502
zikv-mir-2	ENST00000556087	143	-27.65	143	-27.65	10351	25	1752	1223
zikv-mir-2	ENST00000543599	141	-27.56	141	-27.56	10356	25	3174	1237
zikv-mir-2	ENST00000425933	141	-27.56	141	-27.56	10357	25	3078	1141
zikv-mir-2	ENST00000538818	141	-27.56	141	-27.56	10358	25	3172	1246
zikv-mir-2	ENST00000511912	145	-25.17	145	-25.17	10360	25	3282	343
zikv-mir-2	ENST00000436096	145	-25.17	145	-25.17	10363	25	590	152
zikv-mir-2	ENST00000231368	150	-32.91	150	-32.91	10368	25	12752	2091
zikv-mir-2	ENST00000395770	150	-32.91	150	-32.91	10369	25	3888	1706
zikv-mir-2	ENST00000474122	142	-31	142	-31	10370	25	562	369
zikv-mir-2	ENST00000473914	142	-31	142	-31	10371	25	700	4
zikv-mir-2	ENST00000343242	147	-22.34	147	-22.34	10373	25	3368	1871
zikv-mir-2	ENST00000403150	146	-27.37	146	-27.37	10374	25	2773	321
zikv-mir-2	ENST00000473852	142	-20.27	142	-20.27	10398	25	2677	276
zikv-mir-2	ENST00000513000	315	-47.26	171	-30.51	10403	25	8831	 6800 86
zikv-mir-2	ENST00000509777	144	-16.75	144	-16.75	10405	25	4334	96
zikv-mir-2	ENST00000506788	144	-16.75	144	-16.75	10413	25	563	62
zikv-mir-2	ENST00000503927	144	-16.75	144	-16.75	10419	25	583	97
zikv-mir-2	ENST00000514964	144	-16.75	144	-16.75	10420	25	434	86
zikv-mir-2	ENST00000496520	301	-64.81	154	-34.79	10427	25	1702	 438 361
zikv-mir-2	ENST00000479045	301	-64.81	154	-34.79	10428	25	1395	 440 363
zikv-mir-2	ENST00000399936	301	-64.81	154	-34.79	10429	25	1554	 726 649
zikv-mir-2	ENST00000494937	301	-64.81	154	-34.79	10430	25	2030	 850 773
zikv-mir-2	ENST00000399937	301	-64.81	154	-34.79	10431	25	1516	 688 611
zikv-mir-2	ENST00000479058	301	-64.81	154	-34.79	10432	25	1878	 964 887
zikv-mir-2	ENST00000497581	301	-65.45	154	-34.79	10433	25	1139	 384 307
zikv-mir-2	ENST00000476836	304	-68.86	154	-34.79	10434	25	2093	 1179 1100
zikv-mir-2	ENST00000383330	301	-64.81	154	-34.79	10435	25	1628	 800 723
zikv-mir-2	ENST00000488461	301	-64.81	154	-34.79	10436	25	1092	 688 611
zikv-mir-2	ENST00000476230	308	-70.82	154	-36.03	10437	25	802	 419 498
zikv-mir-2	ENST00000474720	301	-64.81	154	-34.79	10438	25	1016	 744 667
zikv-mir-2	ENST00000484935	301	-64.81	154	-34.79	10439	25	733	 561 484
zikv-mir-2	ENST00000310441	855	-154.15	145	-34.35	10440	25	8869	 5739 6973 1601 5155 3965 5042
zikv-mir-2	ENST00000444191	289	-45.13	145	-23.09	10441	25	3624	 495 1732
zikv-mir-2	ENST00000369984	855	-154.15	145	-34.35	10442	25	8375	 5248 6485 978 4532 3342 4419
zikv-mir-2	ENST00000354233	855	-154.15	145	-34.35	10444	25	8213	 5093 6327 1162 4509 3319 4396
zikv-mir-2	ENST00000447498	142	-33.11	142	-33.11	10477	25	444	46
zikv-mir-2	ENST00000357847	142	-33.11	142	-33.11	10478	25	1395	23
zikv-mir-2	ENST00000367596	141	-22.95	141	-22.95	10479	25	559	229
zikv-mir-2	ENST00000494282	296	-37.18	151	-21.42	10480	25	3393	 1586 1303
zikv-mir-2	ENST00000275235	292	-41.05	152	-23.59	10481	25	1202	 1160 695
zikv-mir-2	ENST00000344492	142	-33.11	142	-33.11	10484	25	1229	13
zikv-mir-2	ENST00000367598	142	-33.11	142	-33.11	10485	25	1620	57
zikv-mir-2	ENST00000338970	288	-45.14	144	-28.64	10500	25	855	 274 686
zikv-mir-2	ENST00000396203	288	-45.14	144	-28.64	10502	25	916	 337 749
zikv-mir-2	ENST00000416518	288	-45.14	144	-28.64	10503	25	812	 323 733
zikv-mir-2	ENST00000435633	286	-55.52	144	-28.64	10504	25	966	 587 167
zikv-mir-2	ENST00000479563	288	-45.14	144	-28.64	10505	25	794	 215 627
zikv-mir-2	ENST00000481798	144	-28.64	144	-28.64	10507	25	604	160
zikv-mir-2	ENST00000461368	144	-28.64	144	-28.64	10508	25	170	111
zikv-mir-2	ENST00000351718	141	-16.2	141	-16.2	10520	25	6228	1717
zikv-mir-2	ENST00000379024	141	-16.2	141	-16.2	10521	25	5782	1660
zikv-mir-2	ENST00000425651	141	-16.2	141	-16.2	10522	25	3915	1307
zikv-mir-2	ENST00000379028	141	-16.2	141	-16.2	10532	25	6659	1778
zikv-mir-2	ENST00000413765	141	-16.2	141	-16.2	10533	25	6287	1721
zikv-mir-2	ENST00000379022	141	-16.2	141	-16.2	10534	25	4182	1778
zikv-mir-2	ENST00000297477	146	-16.39	146	-16.39	10535	25	6276	1107
zikv-mir-2	ENST00000319018	146	-16.39	146	-16.39	10537	25	4374	784
zikv-mir-2	ENST00000468535	146	-16.39	146	-16.39	10539	25	2843	1668
zikv-mir-2	ENST00000409134	293	-42.76	152	-23.37	10546	25	4964	 3770 4674
zikv-mir-2	ENST00000338981	444	-68.41	149	-24.43	10562	25	10036	 8223 1148 7899
zikv-mir-2	ENST00000493168	148	-21.54	148	-21.54	10563	25	787	279
zikv-mir-2	ENST00000426564	444	-68.41	149	-24.43	10564	25	9118	 7305 215 6981
zikv-mir-2	ENST00000453031	296	-47.3	149	-24.86	10565	25	909	 323 88
zikv-mir-2	ENST00000477612	143	-31.25	143	-31.25	10582	25	635	2
zikv-mir-2	ENST00000466192	142	-26.53	142	-26.53	10587	25	2194	447
zikv-mir-2	ENST00000469852	142	-26.53	142	-26.53	10588	25	901	16
zikv-mir-2	ENST00000357573	146	-27.99	146	-27.99	10604	25	2175	172
zikv-mir-2	ENST00000358201	146	-27.99	146	-27.99	10605	25	2821	710
zikv-mir-2	ENST00000562590	146	-27.99	146	-27.99	10607	25	2211	642
zikv-mir-2	ENST00000568703	146	-27.99	146	-27.99	10608	25	1045	272
zikv-mir-2	ENST00000567483	146	-27.99	146	-27.99	10609	25	841	91
zikv-mir-2	ENST00000561803	146	-27.99	146	-27.99	10612	25	593	172
zikv-mir-2	ENST00000564473	146	-27.99	146	-27.99	10613	25	553	135
zikv-mir-2	ENST00000562475	146	-27.99	146	-27.99	10614	25	560	156
zikv-mir-2	ENST00000570030	146	-27.99	146	-27.99	10615	25	583	174
zikv-mir-2	ENST00000564579	146	-27.99	146	-27.99	10616	25	557	155
zikv-mir-2	ENST00000563577	146	-27.99	146	-27.99	10617	25	589	127
zikv-mir-2	ENST00000375790	141	-23.01	141	-23.01	10618	25	3846	1443
zikv-mir-2	ENST00000419761	141	-23.01	141	-23.01	10621	25	3638	1235
zikv-mir-2	ENST00000430726	284	-51.42	144	-29.13	10630	25	2881	 779 1312
zikv-mir-2	ENST00000488460	284	-51.42	144	-29.13	10632	25	2143	 557 974
zikv-mir-2	ENST00000550381	284	-51.42	144	-29.13	10635	25	2942	 816 1349
zikv-mir-2	ENST00000552452	284	-51.42	144	-29.13	10636	25	2305	 816 1349
zikv-mir-2	ENST00000530506	141	-25.16	141	-25.16	10654	25	1297	687
zikv-mir-2	ENST00000373542	282	-42.25	141	-21.89	10664	25	6020	 2060 3666
zikv-mir-2	ENST00000373545	282	-42.25	141	-21.89	10665	25	6173	 2339 3819
zikv-mir-2	ENST00000373539	282	-42.25	141	-21.89	10666	25	4476	 2278 3935
zikv-mir-2	ENST00000339490	282	-42.25	141	-21.89	10667	25	6121	 2201 3768
zikv-mir-2	ENST00000541944	282	-42.25	141	-21.89	10668	25	5944	 2201 3591
zikv-mir-2	ENST00000439858	141	-21.65	141	-21.65	10669	25	1786	1731
zikv-mir-2	ENST00000432792	141	-21.65	141	-21.65	10670	25	1850	1795
zikv-mir-2	ENST00000262809	150	-36	150	-36	10674	25	4027	2066
zikv-mir-2	ENST00000594635	150	-36	150	-36	10675	25	4074	2115
zikv-mir-2	ENST00000610152	150	-36	150	-36	10676	25	529	421
zikv-mir-2	ENST00000454497	281	-47.45	141	-25.16	10681	25	7069	 5993 6078
zikv-mir-2	ENST00000361976	142	-25.54	142	-25.54	10691	25	4925	2975
zikv-mir-2	ENST00000369080	290	-45.11	148	-25.54	10693	25	2882	 333 1747
zikv-mir-2	ENST00000307720	281	-51.46	141	-26.35	10696	25	1823	 1038 686
zikv-mir-2	ENST00000512699	281	-51.46	141	-26.35	10697	25	594	 436 84
zikv-mir-2	ENST00000507213	141	-25.11	141	-25.11	10698	25	789	9
zikv-mir-2	ENST00000532090	432	-66.54	147	-29.03	10699	25	4811	 1829 2735 2051
zikv-mir-2	ENST00000505726	142	-15.54	142	-15.54	10703	25	2639	1
zikv-mir-2	ENST00000374782	298	-71.89	158	-38.34	10710	25	3505	 3078 3120
zikv-mir-2	ENST00000269392	298	-71.89	158	-38.34	10711	25	3673	 3249 3291
zikv-mir-2	ENST00000570817	298	-71.89	158	-38.34	10712	25	1160	 666 708
zikv-mir-2	ENST00000573053	298	-71.89	158	-38.34	10713	25	1747	 1324 1366
zikv-mir-2	ENST00000450824	298	-71.89	158	-38.34	10714	25	3543	 3171 3213
zikv-mir-2	ENST00000575907	298	-71.89	158	-38.34	10715	25	3444	 3072 3114
zikv-mir-2	ENST00000571292	298	-71.89	158	-38.34	10716	25	619	 426 468
zikv-mir-2	ENST00000335987	432	-70.21	146	-25.52	10727	25	3034	 1566 1625 1606
zikv-mir-2	ENST00000532448	576	-96.66	146	-26.45	10729	25	1774	 1436 1495 106 1476
zikv-mir-2	ENST00000568193	600	-112.1	165	-33.46	10740	25	15255	 6381 1404 5460 7465
zikv-mir-2	ENST00000564962	600	-112.1	165	-33.46	10741	25	14797	 5929 952 5008 7013
zikv-mir-2	ENST00000565557	600	-112.1	165	-33.46	10742	25	14689	 5821 844 4900 6905
zikv-mir-2	ENST00000565080	600	-112.1	165	-33.46	10743	25	14736	 5868 891 4947 6952
zikv-mir-2	ENST00000561589	600	-112.1	165	-33.46	10744	25	14646	 5778 801 4857 6862
zikv-mir-2	ENST00000561919	600	-112.1	165	-33.46	10745	25	14751	 5883 906 4962 6967
zikv-mir-2	ENST00000567302	600	-112.1	165	-33.46	10746	25	14683	 5815 838 4894 6899
zikv-mir-2	ENST00000565268	600	-112.1	165	-33.46	10747	25	14787	 5919 942 4998 7003
zikv-mir-2	ENST00000568204	598	-109.77	165	-33.46	10748	25	13713	 5869 892 4948 6953
zikv-mir-2	ENST00000567558	148	-25.31	148	-25.31	10750	25	2115	961
zikv-mir-2	ENST00000568537	143	-24.78	143	-24.78	10754	25	316	210
zikv-mir-2	ENST00000534269	150	-16.27	150	-16.27	10761	25	4239	1598
zikv-mir-2	ENST00000403131	140	-29.74	140	-29.74	10778	25	2922	2156
zikv-mir-2	ENST00000317668	140	-29.74	140	-29.74	10779	25	3824	2156
zikv-mir-2	ENST00000487138	427	-85.03	145	-31.29	10780	25	4455	 1137 1371 2828
zikv-mir-2	ENST00000431567	140	-29.74	140	-29.74	10782	25	3767	2099
zikv-mir-2	ENST00000495540	147	-30.06	147	-30.06	10786	25	526	444
zikv-mir-2	ENST00000462029	147	-30.06	147	-30.06	10787	25	574	219
zikv-mir-2	ENST00000317620	287	-59.8	147	-30.06	10788	25	4728	 2718 2156
zikv-mir-2	ENST00000542147	287	-59.8	147	-30.06	10789	25	3547	 2527 1965
zikv-mir-2	ENST00000451065	153	-31.12	153	-31.12	10795	25	898	650
zikv-mir-2	ENST00000367214	146	-20.15	146	-20.15	10811	25	3451	700
zikv-mir-2	ENST00000332127	146	-20.15	146	-20.15	10814	25	5015	560
zikv-mir-2	ENST00000495527	288	-41.24	146	-21.09	10815	25	8404	 4019 1991
zikv-mir-2	ENST00000545588	288	-41.24	146	-21.09	10819	25	7979	 3530 1502
zikv-mir-2	ENST00000521288	452	-88.83	158	-32.85	10820	25	6108	 5333 2860 68
zikv-mir-2	ENST00000502852	140	-32.85	140	-32.85	10821	25	1552	57
zikv-mir-2	ENST00000359850	452	-88.83	158	-32.85	10822	25	6117	 5342 2869 77
zikv-mir-2	ENST00000537561	312	-55.98	158	-29.28	10823	25	5943	 5168 2695
zikv-mir-2	ENST00000456262	153	-24.39	153	-24.39	10826	25	3579	3330
zikv-mir-2	ENST00000418113	153	-24.39	153	-24.39	10827	25	4027	3780
zikv-mir-2	ENST00000404929	153	-24.39	153	-24.39	10828	25	3762	3515
zikv-mir-2	ENST00000405894	153	-24.39	153	-24.39	10829	25	3684	3437
zikv-mir-2	ENST00000321660	143	-33.49	143	-33.49	10833	25	1580	965
zikv-mir-2	ENST00000361131	140	-16.05	140	-16.05	10844	25	2152	2044
zikv-mir-2	ENST00000530157	140	-15.21	140	-15.21	10854	25	1082	976
zikv-mir-2	ENST00000527752	140	-15.21	140	-15.21	10855	25	766	660
zikv-mir-2	ENST00000282469	158	-29.6	158	-29.6	10869	25	3026	73
zikv-mir-2	ENST00000509059	158	-29.6	158	-29.6	10870	25	4707	73
zikv-mir-2	ENST00000356031	158	-29.6	158	-29.6	10871	25	5681	73
zikv-mir-2	ENST00000505847	158	-29.6	158	-29.6	10872	25	671	28
zikv-mir-2	ENST00000505088	158	-29.6	158	-29.6	10873	25	583	16
zikv-mir-2	ENST00000510777	153	-24.77	153	-24.77	10874	25	800	1
zikv-mir-2	ENST00000503074	141	-26.74	141	-26.74	10877	25	6246	1447
zikv-mir-2	ENST00000506526	149	-19.68	149	-19.68	10881	25	3146	859
zikv-mir-2	ENST00000493421	145	-16.98	145	-16.98	10884	25	2542	1240
zikv-mir-2	ENST00000383235	157	-19.49	157	-19.49	10885	25	2959	1405
zikv-mir-2	ENST00000350026	444	-70.68	158	-25.15	10887	25	7971	 3317 5820 5768
zikv-mir-2	ENST00000346085	444	-70.68	158	-25.15	10888	25	9639	 3356 5859 5807
zikv-mir-2	ENST00000414678	585	-96.86	158	-26.18	10889	25	6653	 1882 4385 1620 4333
zikv-mir-2	ENST00000319584	299	-51.33	158	-26.18	10891	25	2202	 1741 1479
zikv-mir-2	ENST00000478761	141	-26.18	141	-26.18	10894	25	936	664
zikv-mir-2	ENST00000400790	590	-100.47	158	-29.6	10895	25	2887	 517 2012 694 1682
zikv-mir-2	ENST00000367148	585	-96.86	158	-26.18	10896	25	8246	 3475 5978 3213 5926
zikv-mir-2	ENST00000275248	585	-96.86	158	-26.18	10897	25	8224	 3453 5956 3191 5904
zikv-mir-2	ENST00000584516	140	-34.31	140	-34.31	10898	25	5709	4548
zikv-mir-2	ENST00000578382	613	-131.69	161	-34.31	10899	25	9407	 7396 3904 7290 4877
zikv-mir-2	ENST00000583560	158	-32.61	158	-32.61	10907	25	769	487
zikv-mir-2	ENST00000582012	158	-32.61	158	-32.61	10908	25	365	10
zikv-mir-2	ENST00000580724	158	-32.61	158	-32.61	10909	25	353	1
zikv-mir-2	ENST00000583140	315	-64.77	161	-33.32	10918	25	583	 338 232
zikv-mir-2	ENST00000579052	315	-64.77	161	-33.32	10919	25	556	 240 134
zikv-mir-2	ENST00000577296	315	-64.77	161	-33.32	10920	25	494	 240 134
zikv-mir-2	ENST00000477596	145	-16.54	145	-16.54	10940	25	802	641
zikv-mir-2	ENST00000397041	311	-55.47	156	-34	10950	25	4675	 3410 1748
zikv-mir-2	ENST00000397035	155	-21.47	155	-21.47	10951	25	4182	1748
zikv-mir-2	ENST00000574999	156	-34	156	-34	10952	25	776	683
zikv-mir-2	ENST00000359983	155	-21.47	155	-21.47	10955	25	3290	1620
zikv-mir-2	ENST00000352011	155	-21.47	155	-21.47	10956	25	3274	1675
zikv-mir-2	ENST00000397043	155	-21.47	155	-21.47	10957	25	3197	1744
zikv-mir-2	ENST00000572694	155	-21.47	155	-21.47	10962	25	894	753
zikv-mir-2	ENST00000397039	155	-21.47	155	-21.47	10964	25	4162	1771
zikv-mir-2	ENST00000309890	311	-55.47	156	-34	10965	25	4799	 3534 1771
zikv-mir-2	ENST00000344642	144	-19.36	144	-19.36	10966	25	4012	1394
zikv-mir-2	ENST00000484271	158	-34.69	158	-34.69	10967	25	940	201
zikv-mir-2	ENST00000223293	149	-23.3	149	-23.3	10970	25	1449	171
zikv-mir-2	ENST00000512986	155	-25.73	155	-25.73	10976	25	2173	182
zikv-mir-2	ENST00000379346	155	-25.73	155	-25.73	10979	25	5670	28
zikv-mir-2	ENST00000406334	289	-43.95	145	-23.05	10981	25	2306	 1615 1054
zikv-mir-2	ENST00000372476	287	-50.51	146	-27.44	10996	25	3882	 1896 1718
zikv-mir-2	ENST00000488437	146	-27.44	146	-27.44	10999	25	651	541
zikv-mir-2	ENST00000473014	155	-20.13	155	-20.13	11002	25	3087	995
zikv-mir-2	ENST00000433781	287	-50.51	146	-27.44	11007	25	2673	 970 792
zikv-mir-2	ENST00000583796	142	-17.85	142	-17.85	11024	25	1485	506
zikv-mir-2	ENST00000301919	162	-16.2	162	-16.2	11040	25	4087	1772
zikv-mir-2	ENST00000530788	162	-16.2	162	-16.2	11041	25	948	715
zikv-mir-2	ENST00000200652	146	-16.65	146	-16.65	11052	25	2201	824
zikv-mir-2	ENST00000425923	146	-16.65	146	-16.65	11054	25	463	1
zikv-mir-2	ENST00000263657	161	-21.5	161	-21.5	11088	25	2286	624
zikv-mir-2	ENST00000484086	146	-20.84	146	-20.84	11093	25	631	305
zikv-mir-2	ENST00000420967	141	-21.57	141	-21.57	11094	25	559	176
zikv-mir-2	ENST00000392542	144	-20.32	144	-20.32	11096	25	2442	465
zikv-mir-2	ENST00000535092	151	-19.93	151	-19.93	11097	25	574	314
zikv-mir-2	ENST00000472603	158	-26.03	158	-26.03	11098	25	681	371
zikv-mir-2	ENST00000357814	146	-25.3	146	-25.3	11101	25	1875	227
zikv-mir-2	ENST00000580301	146	-25.3	146	-25.3	11102	25	1860	232
zikv-mir-2	ENST00000583834	146	-25.3	146	-25.3	11103	25	1993	216
zikv-mir-2	ENST00000581136	146	-25.3	146	-25.3	11104	25	1011	220
zikv-mir-2	ENST00000580632	146	-25.3	146	-25.3	11105	25	799	159
zikv-mir-2	ENST00000582870	146	-25.3	146	-25.3	11107	25	896	361
zikv-mir-2	ENST00000584022	146	-25.3	146	-25.3	11108	25	1103	224
zikv-mir-2	ENST00000578822	146	-25.3	146	-25.3	11109	25	839	339
zikv-mir-2	ENST00000583757	146	-25.3	146	-25.3	11110	25	583	235
zikv-mir-2	ENST00000582524	146	-25.3	146	-25.3	11111	25	573	261
zikv-mir-2	ENST00000583476	146	-25.3	146	-25.3	11112	25	583	233
zikv-mir-2	ENST00000579218	146	-25.3	146	-25.3	11113	25	583	182
zikv-mir-2	ENST00000578798	146	-25.3	146	-25.3	11114	25	695	267
zikv-mir-2	ENST00000578862	146	-25.3	146	-25.3	11115	25	549	147
zikv-mir-2	ENST00000580216	146	-25.3	146	-25.3	11116	25	611	390
zikv-mir-2	ENST00000583989	146	-25.3	146	-25.3	11117	25	463	152
zikv-mir-2	ENST00000581466	146	-25.3	146	-25.3	11118	25	497	310
zikv-mir-2	ENST00000577428	146	-25.3	146	-25.3	11119	25	555	253
zikv-mir-2	ENST00000584409	146	-25.3	146	-25.3	11120	25	545	263
zikv-mir-2	ENST00000585240	146	-25.3	146	-25.3	11121	25	554	238
zikv-mir-2	ENST00000582359	146	-25.3	146	-25.3	11122	25	694	290
zikv-mir-2	ENST00000583689	146	-25.3	146	-25.3	11123	25	563	263
zikv-mir-2	ENST00000578947	146	-25.3	146	-25.3	11124	25	394	220
zikv-mir-2	ENST00000582168	146	-25.3	146	-25.3	11125	25	863	244
zikv-mir-2	ENST00000582993	146	-25.3	146	-25.3	11126	25	565	263
zikv-mir-2	ENST00000582118	146	-25.3	146	-25.3	11127	25	560	301
zikv-mir-2	ENST00000510413	285	-45.99	145	-29.79	11152	25	10032	 7824 3471
zikv-mir-2	ENST00000503716	145	-29.79	145	-29.79	11154	25	3712	1629
zikv-mir-2	ENST00000357115	285	-45.99	145	-29.79	11155	25	9899	 7816 3430
zikv-mir-2	ENST00000509835	145	-29.79	145	-29.79	11156	25	5578	3497
zikv-mir-2	ENST00000507224	285	-45.99	145	-29.79	11159	25	8826	 7834 3481
zikv-mir-2	ENST00000535741	285	-45.99	145	-29.79	11165	25	10313	 8013 3660
zikv-mir-2	ENST00000586837	161	-36.44	161	-36.44	11204	25	838	11
zikv-mir-2	ENST00000369287	285	-44.7	145	-25.47	11207	25	7245	 4025 342
zikv-mir-2	ENST00000369285	292	-44.68	152	-25.45	11211	25	2035	 1614 449
zikv-mir-2	ENST00000369286	292	-44.68	152	-25.45	11212	25	1928	 1507 342
zikv-mir-2	ENST00000431830	158	-22.51	158	-22.51	11230	25	884	768
zikv-mir-2	ENST00000432391	158	-22.51	158	-22.51	11231	25	740	624
zikv-mir-2	ENST00000448335	158	-22.51	158	-22.51	11232	25	805	747
zikv-mir-2	ENST00000451970	158	-22.51	158	-22.51	11233	25	521	476
zikv-mir-2	ENST00000494315	158	-22.51	158	-22.51	11234	25	989	938
zikv-mir-2	ENST00000547641	158	-22.51	158	-22.51	11236	25	581	477
zikv-mir-2	ENST00000597960	155	-20.96	155	-20.96	11237	25	1781	1245
zikv-mir-2	ENST00000544835	155	-20.96	155	-20.96	11238	25	1286	757
zikv-mir-2	ENST00000596558	155	-20.96	155	-20.96	11239	25	1756	1231
zikv-mir-2	ENST00000222308	155	-20.96	155	-20.96	11240	25	1710	1185
zikv-mir-2	ENST00000608443	155	-20.96	155	-20.96	11241	25	1849	1324
zikv-mir-2	ENST00000601844	155	-20.96	155	-20.96	11242	25	1548	1075
zikv-mir-2	ENST00000596015	155	-20.96	155	-20.96	11243	25	612	430
zikv-mir-2	ENST00000606531	155	-20.96	155	-20.96	11244	25	460	302
zikv-mir-2	ENST00000453489	155	-20.96	155	-20.96	11251	25	1672	1231
zikv-mir-2	ENST00000610101	155	-20.96	155	-20.96	11252	25	1286	757
zikv-mir-2	ENST00000607197	592	-110.67	158	-35.97	11260	25	10014	 2521 4338 3174 8297
zikv-mir-2	ENST00000229447	152	-26.77	152	-26.77	11263	25	7513	1989
zikv-mir-2	ENST00000344419	294	-56.04	152	-29.27	11264	25	8742	 1877 819
zikv-mir-2	ENST00000392256	140	-22.91	140	-22.91	11266	25	882	819
zikv-mir-2	ENST00000422583	142	-29.27	142	-29.27	11270	25	551	488
zikv-mir-2	ENST00000449913	146	-15.68	146	-15.68	11272	25	3062	2723
zikv-mir-2	ENST00000511802	289	-39.36	146	-23.68	11274	25	4734	 4071 4486
zikv-mir-2	ENST00000503788	146	-15.68	146	-15.68	11275	25	2874	2539
zikv-mir-2	ENST00000274140	597	-82.04	168	-24.29	11276	25	9569	 9350 2803 3218 8454
zikv-mir-2	ENST00000510792	146	-15.68	146	-15.68	11281	25	1963	1901
zikv-mir-2	ENST00000606497	143	-23.68	143	-23.68	11285	25	1334	109
zikv-mir-2	ENST00000308342	280	-48.85	140	-27.43	11286	25	2003	 1122 1440
zikv-mir-2	ENST00000530101	140	-27.43	140	-27.43	11293	25	2416	1505
zikv-mir-2	ENST00000533236	140	-21.42	140	-21.42	11294	25	911	878
zikv-mir-2	ENST00000469739	141	-24.77	141	-24.77	11298	25	3196	1990
zikv-mir-2	ENST00000321105	141	-24.77	141	-24.77	11299	25	4056	2850
zikv-mir-2	ENST00000584582	141	-24.77	141	-24.77	11300	25	3661	2716
zikv-mir-2	ENST00000582981	141	-24.77	141	-24.77	11301	25	3239	2790
zikv-mir-2	ENST00000580095	141	-24.77	141	-24.77	11302	25	2929	2560
zikv-mir-2	ENST00000542570	141	-24.77	141	-24.77	11315	25	3156	2707
zikv-mir-2	ENST00000540524	141	-24.77	141	-24.77	11316	25	1951	1486
zikv-mir-2	ENST00000216361	147	-24.84	147	-24.84	11318	25	2397	851
zikv-mir-2	ENST00000553772	147	-24.84	147	-24.84	11319	25	554	314
zikv-mir-2	ENST00000396618	147	-24.84	147	-24.84	11320	25	2536	511
zikv-mir-2	ENST00000475087	147	-24.84	147	-24.84	11321	25	1997	822
zikv-mir-2	ENST00000556908	147	-24.84	147	-24.84	11322	25	775	601
zikv-mir-2	ENST00000555881	147	-24.84	147	-24.84	11323	25	782	277
zikv-mir-2	ENST00000460581	147	-24.84	147	-24.84	11324	25	2688	665
zikv-mir-2	ENST00000553833	147	-24.84	147	-24.84	11325	25	635	609
zikv-mir-2	ENST00000557065	147	-24.84	147	-24.84	11326	25	654	237
zikv-mir-2	ENST00000217961	172	-26.73	172	-26.73	11331	25	6521	1102
zikv-mir-2	ENST00000292562	145	-16.2	145	-16.2	11333	25	2807	2367
zikv-mir-2	ENST00000530353	143	-21.86	143	-21.86	11335	25	2342	1791
zikv-mir-2	ENST00000486901	448	-81.03	164	-33.51	11339	25	3586	 1884 1687 2053
zikv-mir-2	ENST00000374695	729	-137.02	164	-33.74	11340	25	14327	 12625 12428 8228 3374 12794
zikv-mir-2	ENST00000453796	141	-33.74	141	-33.74	11346	25	621	393
zikv-mir-2	ENST00000430507	141	-33.74	141	-33.74	11354	25	2433	2232
zikv-mir-2	ENST00000525445	298	-57.05	151	-34.42	11355	25	1588	 353 543
zikv-mir-2	ENST00000348655	298	-57.05	151	-34.42	11356	25	1801	 655 845
zikv-mir-2	ENST00000397574	298	-57.05	151	-34.42	11357	25	1968	 739 929
zikv-mir-2	ENST00000533182	151	-34.42	151	-34.42	11358	25	1776	690
zikv-mir-2	ENST00000469048	151	-34.42	151	-34.42	11360	25	1634	655
zikv-mir-2	ENST00000330243	298	-57.05	151	-34.42	11362	25	1992	 795 985
zikv-mir-2	ENST00000532326	151	-34.42	151	-34.42	11363	25	1604	723
zikv-mir-2	ENST00000525750	147	-22.63	147	-22.63	11364	25	656	104
zikv-mir-2	ENST00000532788	151	-34.42	151	-34.42	11365	25	1019	804
zikv-mir-2	ENST00000527160	298	-57.05	151	-34.42	11366	25	617	 66 332
zikv-mir-2	ENST00000532096	298	-57.05	151	-34.42	11367	25	1049	 655 845
zikv-mir-2	ENST00000533190	151	-34.42	151	-34.42	11368	25	806	767
zikv-mir-2	ENST00000397570	298	-57.05	151	-34.42	11369	25	1885	 739 929
zikv-mir-2	ENST00000397566	298	-57.05	151	-34.42	11370	25	2051	 818 1008
zikv-mir-2	ENST00000397562	151	-34.42	151	-34.42	11371	25	1761	690
zikv-mir-2	ENST00000449260	140	-19.16	140	-19.16	11372	25	2127	471
zikv-mir-2	ENST00000552882	140	-19.16	140	-19.16	11373	25	2516	881
zikv-mir-2	ENST00000550464	140	-19.16	140	-19.16	11374	25	1867	233
zikv-mir-2	ENST00000548747	140	-19.16	140	-19.16	11375	25	2757	1123
zikv-mir-2	ENST00000548493	140	-19.16	140	-19.16	11376	25	2204	570
zikv-mir-2	ENST00000549404	140	-19.16	140	-19.16	11379	25	1355	122
zikv-mir-2	ENST00000546543	140	-19.16	140	-19.16	11383	25	912	328
zikv-mir-2	ENST00000556802	140	-19.16	140	-19.16	11384	25	754	196
zikv-mir-2	ENST00000548689	140	-19.16	140	-19.16	11385	25	576	416
zikv-mir-2	ENST00000550590	167	-19.31	167	-19.31	11386	25	801	664
zikv-mir-2	ENST00000549430	167	-19.31	167	-19.31	11387	25	646	589
zikv-mir-2	ENST00000360714	140	-19.16	140	-19.16	11391	25	2203	548
zikv-mir-2	ENST00000536427	140	-19.16	140	-19.16	11392	25	2077	548
zikv-mir-2	ENST00000539511	140	-19.16	140	-19.16	11393	25	1924	290
zikv-mir-2	ENST00000376510	140	-20.03	140	-20.03	11394	25	1803	401
zikv-mir-2	ENST00000472663	140	-20.03	140	-20.03	11395	25	612	269
zikv-mir-2	ENST00000468633	140	-20.03	140	-20.03	11396	25	444	162
zikv-mir-2	ENST00000275015	283	-41.88	143	-22.59	11397	25	2556	 1084 777
zikv-mir-2	ENST00000477930	143	-19.29	143	-19.29	11399	25	901	811
zikv-mir-2	ENST00000598274	166	-27.73	166	-27.73	11428	25	225	137
zikv-mir-2	ENST00000392547	142	-22.73	142	-22.73	11429	25	4587	1525
zikv-mir-2	ENST00000272746	142	-22.73	142	-22.73	11430	25	3028	1589
zikv-mir-2	ENST00000359761	142	-22.73	142	-22.73	11431	25	2003	1573
zikv-mir-2	ENST00000392546	142	-22.73	142	-22.73	11432	25	2180	1757
zikv-mir-2	ENST00000409891	142	-22.73	142	-22.73	11433	25	2568	1628
zikv-mir-2	ENST00000467149	282	-42.77	142	-22.73	11434	25	745	 721 228
zikv-mir-2	ENST00000371117	318	-60.84	177	-37.82	11446	25	16282	 4076 12291
zikv-mir-2	ENST00000340994	177	-37.82	177	-37.82	11447	25	11589	4061
zikv-mir-2	ENST00000237380	140	-21.24	140	-21.24	11451	25	10868	6584
zikv-mir-2	ENST00000478304	141	-36.32	141	-36.32	11455	25	988	412
zikv-mir-2	ENST00000383328	141	-36.32	141	-36.32	11456	25	1620	312
zikv-mir-2	ENST00000383327	141	-36.32	141	-36.32	11457	25	1557	237
zikv-mir-2	ENST00000547578	141	-36.32	141	-36.32	11466	25	1804	412
zikv-mir-2	ENST00000404234	303	-54.12	157	-27.31	11484	25	3444	 347 2793
zikv-mir-2	ENST00000360929	302	-53.15	157	-26.81	11485	25	6307	 307 2560
zikv-mir-2	ENST00000248933	303	-54.12	157	-27.31	11486	25	3248	 246 2692
zikv-mir-2	ENST00000343706	157	-26.81	157	-26.81	11487	25	2898	163
zikv-mir-2	ENST00000403121	157	-26.81	157	-26.81	11488	25	3078	212
zikv-mir-2	ENST00000402979	303	-54.12	157	-27.31	11489	25	3306	 212 2658
zikv-mir-2	ENST00000494013	145	-26.34	145	-26.34	11491	25	563	205
zikv-mir-2	ENST00000529632	303	-54.12	157	-27.31	11492	25	6532	 347 2793
zikv-mir-2	ENST00000411842	146	-27.31	146	-27.31	11493	25	983	389
zikv-mir-2	ENST00000367204	154	-30.12	154	-30.12	11497	25	3579	1752
zikv-mir-2	ENST00000272193	154	-30.12	154	-30.12	11500	25	1754	1510
zikv-mir-2	ENST00000504604	140	-18.31	140	-18.31	11507	25	693	87
zikv-mir-2	ENST00000305242	443	-54.31	154	-20.29	11522	25	3572	 2771 2863 1054
zikv-mir-2	ENST00000480504	144	-15.41	144	-15.41	11524	25	783	218
zikv-mir-2	ENST00000434029	144	-15.41	144	-15.41	11525	25	1737	643
zikv-mir-2	ENST00000537576	443	-54.31	154	-20.29	11527	25	3004	 2369 2461 652
zikv-mir-2	ENST00000545014	299	-38.9	154	-20.29	11528	25	2521	 1600 1692
zikv-mir-2	ENST00000239715	144	-15.41	144	-15.41	11529	25	1737	643
zikv-mir-2	ENST00000358647	142	-21.36	142	-21.36	11543	25	2291	2198
zikv-mir-2	ENST00000245407	303	-36.92	159	-20.27	11559	25	3237	 2850 871
zikv-mir-2	ENST00000437841	144	-16.65	144	-16.65	11560	25	850	464
zikv-mir-2	ENST00000415928	144	-16.65	144	-16.65	11561	25	720	419
zikv-mir-2	ENST00000461013	614	-91.98	159	-29.44	11562	25	10435	 10051 7786 3646 8072
zikv-mir-2	ENST00000448810	144	-16.65	144	-16.65	11563	25	852	1
zikv-mir-2	ENST00000475308	159	-20.27	159	-20.27	11566	25	3693	3307
zikv-mir-2	ENST00000435065	144	-16.65	144	-16.65	11567	25	1746	722
zikv-mir-2	ENST00000430334	296	-51.6	151	-32.8	11568	25	5263	 1914 3918
zikv-mir-2	ENST00000580404	145	-32.8	145	-32.8	11569	25	2628	1286
zikv-mir-2	ENST00000579197	296	-51.6	151	-32.8	11570	25	4995	 1650 3654
zikv-mir-2	ENST00000581448	151	-18.8	151	-18.8	11571	25	3292	1514
zikv-mir-2	ENST00000446609	151	-18.8	151	-18.8	11577	25	2825	1704
zikv-mir-2	ENST00000582035	151	-18.8	151	-18.8	11578	25	1834	700
zikv-mir-2	ENST00000580205	151	-18.8	151	-18.8	11579	25	2385	1251
zikv-mir-2	ENST00000421073	296	-51.6	151	-32.8	11586	25	4995	 1650 3654
zikv-mir-2	ENST00000265018	317	-51.24	164	-28.18	11587	25	6622	 6555 1991
zikv-mir-2	ENST00000288607	140	-23.72	140	-23.72	11597	25	1391	115
zikv-mir-2	ENST00000382275	145	-16.32	145	-16.32	11606	25	3087	2382
zikv-mir-2	ENST00000507958	145	-16.32	145	-16.32	11607	25	3542	2853
zikv-mir-2	ENST00000506372	145	-16.32	145	-16.32	11608	25	2432	2268
zikv-mir-2	ENST00000502796	145	-16.32	145	-16.32	11609	25	2386	2228
zikv-mir-2	ENST00000515257	145	-16.32	145	-16.32	11610	25	1476	1354
zikv-mir-2	ENST00000274170	145	-16.32	145	-16.32	11616	25	2885	2374
zikv-mir-2	ENST00000381042	150	-18.63	150	-18.63	11617	25	3372	792
zikv-mir-2	ENST00000444736	150	-18.63	150	-18.63	11619	25	2752	688
zikv-mir-2	ENST00000537427	150	-18.63	150	-18.63	11620	25	2559	495
zikv-mir-2	ENST00000274867	153	-29.78	153	-29.78	11624	25	6194	415
zikv-mir-2	ENST00000398904	153	-29.78	153	-29.78	11625	25	6220	441
zikv-mir-2	ENST00000494405	153	-29.78	153	-29.78	11627	25	702	521
zikv-mir-2	ENST00000538976	153	-29.78	153	-29.78	11630	25	6221	441
zikv-mir-2	ENST00000261636	283	-37.07	142	-21.25	11632	25	3241	 2855 2597
zikv-mir-2	ENST00000551828	150	-26.42	150	-26.42	11637	25	776	149
zikv-mir-2	ENST00000548070	150	-26.42	150	-26.42	11642	25	590	188
zikv-mir-2	ENST00000483943	286	-51.81	145	-31.59	11656	25	1935	 695 1261
zikv-mir-2	ENST00000379719	150	-18.3	150	-18.3	11670	25	6191	961
zikv-mir-2	ENST00000531235	150	-18.3	150	-18.3	11675	25	283	225
zikv-mir-2	ENST00000220062	150	-23.34	150	-23.34	11677	25	2636	352
zikv-mir-2	ENST00000421977	150	-23.34	150	-23.34	11678	25	1523	183
zikv-mir-2	ENST00000457498	141	-18.03	141	-18.03	11684	25	2558	2311
zikv-mir-2	ENST00000486090	141	-18.03	141	-18.03	11685	25	2768	2084
zikv-mir-2	ENST00000478195	141	-31.17	141	-31.17	11692	25	2316	93
zikv-mir-2	ENST00000492105	141	-31.17	141	-31.17	11693	25	2772	172
zikv-mir-2	ENST00000472578	141	-31.17	141	-31.17	11694	25	2687	166
zikv-mir-2	ENST00000480780	141	-31.17	141	-31.17	11695	25	3194	408
zikv-mir-2	ENST00000416548	141	-31.17	141	-31.17	11696	25	3278	757
zikv-mir-2	ENST00000477761	141	-31.17	141	-31.17	11699	25	1009	161
zikv-mir-2	ENST00000470552	141	-31.17	141	-31.17	11700	25	1027	298
zikv-mir-2	ENST00000463248	141	-31.17	141	-31.17	11701	25	1020	584
zikv-mir-2	ENST00000477261	141	-31.17	141	-31.17	11702	25	754	376
zikv-mir-2	ENST00000412959	141	-31.17	141	-31.17	11703	25	640	461
zikv-mir-2	ENST00000548778	141	-31.17	141	-31.17	11704	25	2956	832
zikv-mir-2	ENST00000229214	140	-21.09	140	-21.09	11705	25	4075	3
zikv-mir-2	ENST00000550898	140	-21.09	140	-21.09	11709	25	694	18
zikv-mir-2	ENST00000308219	441	-86.82	158	-32.4	11710	25	4089	 1738 1912 3080
zikv-mir-2	ENST00000529433	441	-86.82	158	-32.4	11711	25	3211	 1736 1910 3173
zikv-mir-2	ENST00000528841	441	-86.82	158	-32.4	11712	25	3586	 1736 1910 3548
zikv-mir-2	ENST00000531197	441	-86.82	158	-32.4	11713	25	3163	 1736 1910 3125
zikv-mir-2	ENST00000526678	301	-61.12	158	-32.4	11714	25	2091	 1418 1592
zikv-mir-2	ENST00000528710	441	-86.82	158	-32.4	11717	25	3528	 1725 1899 3114
zikv-mir-2	ENST00000382179	441	-86.82	158	-32.4	11718	25	3576	 1743 1917 3507
zikv-mir-2	ENST00000529951	301	-61.12	158	-32.4	11719	25	1934	 1037 1211
zikv-mir-2	ENST00000533606	283	-54.42	143	-28.72	11721	25	2319	 141 1306
zikv-mir-2	ENST00000526768	140	-25.7	140	-25.7	11722	25	1956	1892
zikv-mir-2	ENST00000308230	441	-86.82	158	-32.4	11724	25	3277	 1802 1976 3239
zikv-mir-2	ENST00000544817	301	-61.12	158	-32.4	11725	25	1764	 867 1041
zikv-mir-2	ENST00000233242	433	-71.5	147	-27.39	11726	25	14121	 5583 9372 5926
zikv-mir-2	ENST00000382247	281	-37.38	141	-22.52	11728	25	4548	 1201 1804
zikv-mir-2	ENST00000536863	281	-37.38	141	-22.52	11731	25	2589	 1201 1804
zikv-mir-2	ENST00000529857	146	-27.96	146	-27.96	11739	25	906	858
zikv-mir-2	ENST00000533035	146	-27.96	146	-27.96	11740	25	2180	501
zikv-mir-2	ENST00000308110	146	-27.96	146	-27.96	11741	25	2392	714
zikv-mir-2	ENST00000525768	146	-27.96	146	-27.96	11742	25	923	658
zikv-mir-2	ENST00000524647	146	-27.96	146	-27.96	11743	25	1817	259
zikv-mir-2	ENST00000529374	146	-27.96	146	-27.96	11744	25	1232	138
zikv-mir-2	ENST00000533555	146	-27.96	146	-27.96	11745	25	547	153
zikv-mir-2	ENST00000531905	291	-51.37	146	-27.96	11746	25	3420	 603 1299
zikv-mir-2	ENST00000530111	146	-27.96	146	-27.96	11747	25	692	51
zikv-mir-2	ENST00000525147	145	-23.41	145	-23.41	11749	25	482	92
zikv-mir-2	ENST00000465807	146	-16.37	146	-16.37	11773	25	1134	981
zikv-mir-2	ENST00000479235	147	-22.43	147	-22.43	11775	25	3121	2440
zikv-mir-2	ENST00000290795	296	-44.86	149	-22.43	11776	25	3599	 1700 2918
zikv-mir-2	ENST00000467032	147	-22.43	147	-22.43	11777	25	592	564
zikv-mir-2	ENST00000498128	149	-22.43	149	-22.43	11780	25	559	345
zikv-mir-2	ENST00000355105	296	-44.86	149	-22.43	11788	25	3736	 1839 3057
zikv-mir-2	ENST00000338682	147	-16.5	147	-16.5	11800	25	3938	2825
zikv-mir-2	ENST00000244289	162	-25.25	162	-25.25	11802	25	3813	294
zikv-mir-2	ENST00000524630	589	-83.92	157	-24.55	11814	25	6553	 3858 4645 4285 5064
zikv-mir-2	ENST00000529919	449	-67.56	157	-24.55	11815	25	4780	 3691 4478 4118
zikv-mir-2	ENST00000529526	589	-83.92	157	-24.55	11817	25	6099	 3772 4559 4199 4978
zikv-mir-2	ENST00000426142	589	-83.92	157	-24.55	11818	25	5800	 3473 4260 3900 4679
zikv-mir-2	ENST00000399050	589	-83.92	157	-24.55	11819	25	6313	 3986 4773 4413 5192
zikv-mir-2	ENST00000361391	589	-83.92	157	-24.55	11820	25	6232	 3905 4692 4332 5111
zikv-mir-2	ENST00000361332	589	-83.92	157	-24.55	11821	25	6295	 3968 4755 4395 5174
zikv-mir-2	ENST00000532463	589	-83.92	157	-24.55	11822	25	5749	 3422 4209 3849 4628
zikv-mir-2	ENST00000529986	589	-83.92	157	-24.55	11823	25	5727	 3400 4187 3827 4606
zikv-mir-2	ENST00000358694	589	-83.92	157	-24.55	11824	25	6135	 3808 4595 4235 5014
zikv-mir-2	ENST00000532787	589	-83.92	157	-24.55	11825	25	5751	 3424 4211 3851 4630
zikv-mir-2	ENST00000533667	589	-83.92	157	-24.55	11826	25	4990	 2663 3450 3090 3869
zikv-mir-2	ENST00000532649	589	-83.92	157	-24.55	11827	25	6026	 3699 4486 4126 4905
zikv-mir-2	ENST00000528621	589	-83.92	157	-24.55	11828	25	5907	 3580 4367 4007 4786
zikv-mir-2	ENST00000530748	589	-83.92	157	-24.55	11829	25	5925	 3598 4385 4025 4804
zikv-mir-2	ENST00000428599	589	-83.92	157	-24.55	11830	25	6016	 3689 4476 4116 4895
zikv-mir-2	ENST00000527467	589	-83.92	157	-24.55	11831	25	5071	 2744 3531 3171 3950
zikv-mir-2	ENST00000528232	589	-83.92	157	-24.55	11832	25	5745	 3418 4205 3845 4624
zikv-mir-2	ENST00000531014	589	-83.92	157	-24.55	11833	25	5053	 2726 3513 3153 3932
zikv-mir-2	ENST00000526772	589	-83.92	157	-24.55	11834	25	4966	 2639 3426 3066 3845
zikv-mir-2	ENST00000529873	589	-83.92	157	-24.55	11835	25	5931	 3604 4391 4031 4810
zikv-mir-2	ENST00000525902	589	-83.92	157	-24.55	11836	25	4984	 2657 3444 3084 3863
zikv-mir-2	ENST00000532844	589	-83.92	157	-24.55	11837	25	6012	 3685 4472 4112 4891
zikv-mir-2	ENST00000526357	589	-83.92	157	-24.55	11838	25	5994	 3667 4454 4094 4873
zikv-mir-2	ENST00000530094	589	-83.92	157	-24.55	11839	25	5814	 3487 4274 3914 4693
zikv-mir-2	ENST00000415361	589	-83.92	157	-24.55	11840	25	5832	 3505 4292 3932 4711
zikv-mir-2	ENST00000532245	589	-83.92	157	-24.55	11841	25	5655	 3328 4115 3755 4534
zikv-mir-2	ENST00000534579	589	-83.92	157	-24.55	11842	25	6024	 3697 4484 4124 4903
zikv-mir-2	ENST00000530068	147	-21.02	147	-21.02	11845	25	579	3
zikv-mir-2	ENST00000399039	589	-83.92	157	-24.55	11851	25	5188	 3691 4478 4118 4800
zikv-mir-2	ENST00000360682	589	-83.92	157	-24.55	11852	25	6286	 3958 4745 4385 5164
zikv-mir-2	ENST00000361796	589	-83.92	157	-24.55	11853	25	6244	 3916 4703 4343 5122
zikv-mir-2	ENST00000432196	163	-32.81	163	-32.81	11854	25	3123	1445
zikv-mir-2	ENST00000559089	601	-106.45	156	-29.81	11859	25	1464	 19 553 1396 665
zikv-mir-2	ENST00000561387	436	-71.78	149	-25.31	11860	25	7377	 7318 974 3387
zikv-mir-2	ENST00000502113	445	-80.78	152	-29.81	11862	25	1381	 476 1319 588
zikv-mir-2	ENST00000259939	159	-20.65	159	-20.65	11863	25	5036	489
zikv-mir-2	ENST00000424383	144	-32.62	144	-32.62	11876	25	3845	1848
zikv-mir-2	ENST00000561626	144	-32.62	144	-32.62	11877	25	3742	1745
zikv-mir-2	ENST00000541472	144	-32.62	144	-32.62	11878	25	2421	1361
zikv-mir-2	ENST00000319420	149	-29.22	149	-29.22	11885	25	2860	327
zikv-mir-2	ENST00000599897	150	-24.16	150	-24.16	11889	25	1983	281
zikv-mir-2	ENST00000262648	147	-32.04	147	-32.04	11892	25	6314	1025
zikv-mir-2	ENST00000396045	153	-22.9	153	-22.9	11902	25	2524	1459
zikv-mir-2	ENST00000310758	153	-22.9	153	-22.9	11903	25	4022	2957
zikv-mir-2	ENST00000396040	153	-22.9	153	-22.9	11904	25	1982	1018
zikv-mir-2	ENST00000442504	153	-22.9	153	-22.9	11905	25	3154	3019
zikv-mir-2	ENST00000497024	153	-22.9	153	-22.9	11906	25	877	818
zikv-mir-2	ENST00000341056	153	-22.9	153	-22.9	11921	25	2485	1415
zikv-mir-2	ENST00000361983	162	-36.72	162	-36.72	11922	25	2534	364
zikv-mir-2	ENST00000605935	293	-36.57	150	-18.29	11925	25	3836	 3282 548
zikv-mir-2	ENST00000606599	150	-18.29	150	-18.29	11926	25	525	54
zikv-mir-2	ENST00000361428	293	-36.57	150	-18.29	11927	25	8006	 3247 513
zikv-mir-2	ENST00000318149	293	-36.57	150	-18.29	11928	25	3432	 3247 513
zikv-mir-2	ENST00000451188	143	-22.63	143	-22.63	11931	25	4895	2187
zikv-mir-2	ENST00000399231	286	-36.54	144	-19.73	11936	25	12225	 6307 10089
zikv-mir-2	ENST00000356338	286	-36.54	144	-19.73	11937	25	11971	 6056 9838
zikv-mir-2	ENST00000399233	286	-36.54	144	-19.73	11946	25	12211	 6298 10080
zikv-mir-2	ENST00000358212	286	-36.54	144	-19.73	11947	25	12051	 6138 9920
zikv-mir-2	ENST00000506319	145	-20.66	145	-20.66	11951	25	4043	1686
zikv-mir-2	ENST00000508041	166	-26.58	166	-26.58	11952	25	725	1
zikv-mir-2	ENST00000381588	171	-28.51	171	-28.51	11955	25	3867	119
zikv-mir-2	ENST00000427025	305	-51.78	156	-27.76	11962	25	7500	 1517 2853
zikv-mir-2	ENST00000343505	305	-51.78	156	-27.76	11963	25	6535	 1080 2416
zikv-mir-2	ENST00000367197	145	-27.57	145	-27.57	11973	25	843	10
zikv-mir-2	ENST00000422072	145	-27.57	145	-27.57	11974	25	671	35
zikv-mir-2	ENST00000472340	149	-20.23	149	-20.23	11975	25	796	101
zikv-mir-2	ENST00000270861	164	-24.82	164	-24.82	11991	25	3841	726
zikv-mir-2	ENST00000515069	164	-24.82	164	-24.82	11994	25	3431	678
zikv-mir-2	ENST00000513090	164	-24.82	164	-24.82	11995	25	3123	564
zikv-mir-2	ENST00000507249	164	-24.82	164	-24.82	11996	25	3195	658
zikv-mir-2	ENST00000514379	164	-24.82	164	-24.82	11997	25	3060	561
zikv-mir-2	ENST00000492607	152	-16.27	152	-16.27	12002	25	1265	642
zikv-mir-2	ENST00000326442	152	-16.27	152	-16.27	12003	25	1129	508
zikv-mir-2	ENST00000447204	152	-16.27	152	-16.27	12004	25	1430	809
zikv-mir-2	ENST00000429904	152	-16.27	152	-16.27	12005	25	1206	599
zikv-mir-2	ENST00000450753	152	-16.27	152	-16.27	12006	25	1006	400
zikv-mir-2	ENST00000434545	152	-16.27	152	-16.27	12007	25	1303	687
zikv-mir-2	ENST00000306100	300	-38.86	151	-20.97	12026	25	4831	 1367 3952
zikv-mir-2	ENST00000379164	300	-38.86	151	-20.97	12027	25	4757	 1295 3880
zikv-mir-2	ENST00000427802	151	-17.89	151	-17.89	12028	25	2920	1333
zikv-mir-2	ENST00000511170	151	-17.89	151	-17.89	12030	25	558	292
zikv-mir-2	ENST00000536695	151	-17.89	151	-17.89	12031	25	2541	927
zikv-mir-2	ENST00000439211	290	-55	146	-30.15	12032	25	3917	 1844 275
zikv-mir-2	ENST00000505337	146	-24.85	146	-24.85	12033	25	1719	1435
zikv-mir-2	ENST00000511032	146	-24.85	146	-24.85	12034	25	1474	1297
zikv-mir-2	ENST00000504396	146	-24.85	146	-24.85	12035	25	1447	1369
zikv-mir-2	ENST00000283206	154	-24.04	154	-24.04	12043	25	5212	2816
zikv-mir-2	ENST00000456504	171	-33.51	171	-33.51	12061	25	4493	3747
zikv-mir-2	ENST00000357742	171	-33.51	171	-33.51	12063	25	3965	3260
zikv-mir-2	ENST00000373715	148	-17.23	148	-17.23	12068	25	4222	941
zikv-mir-2	ENST00000477442	147	-17.1	147	-17.1	12069	25	1095	790
zikv-mir-2	ENST00000339436	305	-36.46	158	-19.36	12070	25	1518	 1140 813
zikv-mir-2	ENST00000452633	140	-20.68	140	-20.68	12071	25	2985	1400
zikv-mir-2	ENST00000483748	140	-20.68	140	-20.68	12073	25	3035	1457
zikv-mir-2	ENST00000542534	140	-20.68	140	-20.68	12076	25	3366	1781
zikv-mir-2	ENST00000458483	140	-20.68	140	-20.68	12077	25	2734	1149
zikv-mir-2	ENST00000434248	429	-53.74	145	-20.33	12078	25	8665	 3129 1032 8631
zikv-mir-2	ENST00000221355	289	-37.54	145	-20.33	12079	25	3538	 3321 1224
zikv-mir-2	ENST00000372470	457	-70.57	166	-26.12	12084	25	1950	 767 676 111
zikv-mir-2	ENST00000413998	457	-70.57	166	-26.12	12085	25	1743	 725 634 69
zikv-mir-2	ENST00000307522	291	-52.15	151	-27.83	12089	25	3213	 225 2057
zikv-mir-2	ENST00000519811	143	-29.31	143	-29.31	12094	25	5482	1343
zikv-mir-2	ENST00000521477	143	-29.31	143	-29.31	12100	25	381	154
zikv-mir-2	ENST00000520482	161	-31	161	-31	12101	25	2883	808
zikv-mir-2	ENST00000262585	143	-29.31	143	-29.31	12111	25	5438	1311
zikv-mir-2	ENST00000402746	142	-25.65	142	-25.65	12122	25	2355	230
zikv-mir-2	ENST00000399654	142	-25.65	142	-25.65	12123	25	2762	776
zikv-mir-2	ENST00000406869	142	-25.65	142	-25.65	12124	25	2991	1005
zikv-mir-2	ENST00000496548	140	-21.87	140	-21.87	12126	25	639	37
zikv-mir-2	ENST00000450235	142	-28.42	142	-28.42	12128	25	850	77
zikv-mir-2	ENST00000445959	142	-25.65	142	-25.65	12139	25	831	292
zikv-mir-2	ENST00000429625	142	-25.65	142	-25.65	12140	25	750	345
zikv-mir-2	ENST00000455998	142	-25.65	142	-25.65	12141	25	557	429
zikv-mir-2	ENST00000429779	142	-25.65	142	-25.65	12142	25	555	531
zikv-mir-2	ENST00000265854	142	-25.65	142	-25.65	12143	25	2500	531
zikv-mir-2	ENST00000286175	153	-25.23	153	-25.23	12144	25	1370	232
zikv-mir-2	ENST00000392283	153	-25.23	153	-25.23	12145	25	1194	117
zikv-mir-2	ENST00000465823	153	-25.23	153	-25.23	12146	25	1222	239
zikv-mir-2	ENST00000409361	153	-25.23	153	-25.23	12149	25	897	99
zikv-mir-2	ENST00000497263	153	-25.23	153	-25.23	12152	25	694	29
zikv-mir-2	ENST00000457063	140	-21.88	140	-21.88	12154	25	596	1
zikv-mir-2	ENST00000492074	153	-25.23	153	-25.23	12155	25	592	120
zikv-mir-2	ENST00000470442	153	-25.23	153	-25.23	12156	25	705	9
zikv-mir-2	ENST00000487879	153	-25.23	153	-25.23	12158	25	616	7
zikv-mir-2	ENST00000475801	155	-28.23	155	-28.23	12159	25	1746	244
zikv-mir-2	ENST00000473335	155	-28.23	155	-28.23	12160	25	1919	259
zikv-mir-2	ENST00000463532	155	-28.23	155	-28.23	12163	25	4569	2555
zikv-mir-2	ENST00000397770	284	-44.66	144	-25.46	12179	25	2390	 571 1251
zikv-mir-2	ENST00000168869	284	-44.66	144	-25.46	12180	25	2236	 486 1097
zikv-mir-2	ENST00000316163	284	-44.66	144	-25.46	12181	25	2376	 567 1247
zikv-mir-2	ENST00000477143	284	-44.66	144	-25.46	12182	25	4294	 1038 3173
zikv-mir-2	ENST00000359740	284	-44.66	144	-25.46	12183	25	1371	 520 1200
zikv-mir-2	ENST00000481672	144	-25.46	144	-25.46	12184	25	772	243
zikv-mir-2	ENST00000493449	144	-25.46	144	-25.46	12185	25	2104	1332
zikv-mir-2	ENST00000397768	144	-25.46	144	-25.46	12187	25	918	579
zikv-mir-2	ENST00000275767	295	-51.09	150	-25.84	12192	25	1997	 313 548
zikv-mir-2	ENST00000496262	148	-28.51	148	-28.51	12198	25	840	776
zikv-mir-2	ENST00000480686	304	-45.5	154	-24.73	12209	25	3835	 1041 725
zikv-mir-2	ENST00000474956	140	-19.76	140	-19.76	12210	25	3303	964
zikv-mir-2	ENST00000376339	146	-19.41	146	-19.41	12213	25	2308	1704
zikv-mir-2	ENST00000425661	146	-19.41	146	-19.41	12214	25	1057	439
zikv-mir-2	ENST00000458388	146	-19.41	146	-19.41	12215	25	602	408
zikv-mir-2	ENST00000412696	146	-19.41	146	-19.41	12216	25	1238	620
zikv-mir-2	ENST00000415364	146	-19.41	146	-19.41	12217	25	711	526
zikv-mir-2	ENST00000376338	289	-45.05	146	-25.64	12218	25	2991	 522 1879
zikv-mir-2	ENST00000498742	146	-19.41	146	-19.41	12219	25	1757	1154
zikv-mir-2	ENST00000425285	146	-19.41	146	-19.41	12220	25	642	458
zikv-mir-2	ENST00000454342	146	-19.41	146	-19.41	12221	25	553	359
zikv-mir-2	ENST00000372025	296	-45.17	151	-26.05	12231	25	2439	 187 1021
zikv-mir-2	ENST00000496366	145	-19.12	145	-19.12	12232	25	722	39
zikv-mir-2	ENST00000466164	144	-23.82	144	-23.82	12234	25	2228	911
zikv-mir-2	ENST00000568990	144	-23.82	144	-23.82	12235	25	2517	1121
zikv-mir-2	ENST00000487120	144	-23.82	144	-23.82	12236	25	2159	842
zikv-mir-2	ENST00000565339	144	-23.82	144	-23.82	12237	25	1818	501
zikv-mir-2	ENST00000567852	145	-27.51	145	-27.51	12240	25	834	79
zikv-mir-2	ENST00000388833	145	-27.51	145	-27.51	12242	25	2429	62
zikv-mir-2	ENST00000562633	145	-27.51	145	-27.51	12243	25	474	59
zikv-mir-2	ENST00000561654	145	-27.51	145	-27.51	12244	25	547	58
zikv-mir-2	ENST00000569504	144	-23.82	144	-23.82	12245	25	2009	444
zikv-mir-2	ENST00000485708	156	-19.98	156	-19.98	12249	25	544	420
zikv-mir-2	ENST00000478655	156	-19.98	156	-19.98	12250	25	727	401
zikv-mir-2	ENST00000372360	156	-19.98	156	-19.98	12251	25	510	399
zikv-mir-2	ENST00000464716	156	-19.98	156	-19.98	12252	25	452	390
zikv-mir-2	ENST00000476545	156	-19.98	156	-19.98	12253	25	815	386
zikv-mir-2	ENST00000360830	156	-19.98	156	-19.98	12254	25	514	381
zikv-mir-2	ENST00000475468	145	-34.73	145	-34.73	12256	25	623	152
zikv-mir-2	ENST00000482069	156	-19.98	156	-19.98	12257	25	539	429
zikv-mir-2	ENST00000465692	156	-19.98	156	-19.98	12258	25	778	359
zikv-mir-2	ENST00000440692	156	-19.98	156	-19.98	12260	25	2814	504
zikv-mir-2	ENST00000435275	156	-19.98	156	-19.98	12261	25	656	504
zikv-mir-2	ENST00000007414	153	-19.5	153	-19.5	12262	25	3640	1966
zikv-mir-2	ENST00000583167	294	-41.35	153	-21.85	12263	25	4497	 2824 1708
zikv-mir-2	ENST00000579728	153	-19.5	153	-19.5	12264	25	4104	2432
zikv-mir-2	ENST00000392507	153	-19.5	153	-19.5	12271	25	3349	2030
zikv-mir-2	ENST00000594701	141	-34.09	141	-34.09	12276	25	2777	141
zikv-mir-2	ENST00000342315	438	-55.52	149	-20.6	12277	25	3613	 2366 1119 2164
zikv-mir-2	ENST00000392583	587	-73.89	149	-20.6	12278	25	4734	 3260 3492 1112 2157
zikv-mir-2	ENST00000552756	147	-16.8	147	-16.8	12280	25	879	749
zikv-mir-2	ENST00000551603	147	-16.8	147	-16.8	12281	25	744	641
zikv-mir-2	ENST00000548941	147	-16.8	147	-16.8	12282	25	521	63
zikv-mir-2	ENST00000299308	724	-117.63	147	-29.83	12285	25	10906	 5459 1170 8169 1769 10626
zikv-mir-2	ENST00000534945	445	-65.24	159	-29.83	12286	25	5790	 4142 1113 3749
zikv-mir-2	ENST00000535886	145	-24.47	145	-24.47	12287	25	2055	472
zikv-mir-2	ENST00000229758	140	-27.58	140	-27.58	12289	25	2037	34
zikv-mir-2	ENST00000596206	145	-30.57	145	-30.57	12291	25	264	164
zikv-mir-2	ENST00000451907	164	-25.37	164	-25.37	12300	25	2497	2428
zikv-mir-2	ENST00000452371	166	-31.72	166	-31.72	12301	25	5511	3750
zikv-mir-2	ENST00000506254	319	-50.93	179	-32.6	12304	25	2454	 1043 2388
zikv-mir-2	ENST00000339837	140	-18.33	140	-18.33	12305	25	1863	1808
zikv-mir-2	ENST00000413939	140	-18.33	140	-18.33	12306	25	1711	1657
zikv-mir-2	ENST00000509291	143	-23.5	143	-23.5	12312	25	763	340
zikv-mir-2	ENST00000511003	143	-23.5	143	-23.5	12317	25	688	392
zikv-mir-2	ENST00000406164	140	-18.33	140	-18.33	12318	25	2037	1976
zikv-mir-2	ENST00000406824	319	-50.93	179	-32.6	12319	25	2449	 1043 2388
zikv-mir-2	ENST00000302053	441	-65.8	149	-27.85	12320	25	3678	 2187 2124 1392
zikv-mir-2	ENST00000403106	145	-18.72	145	-18.72	12321	25	2248	1392
zikv-mir-2	ENST00000317361	731	-126.11	166	-28.63	12322	25	2493	 274 1059 106 163 1881
zikv-mir-2	ENST00000399774	283	-50.84	143	-26.64	12323	25	2167	 764 1586
zikv-mir-2	ENST00000399765	283	-50.84	143	-26.64	12324	25	1879	 480 1302
zikv-mir-2	ENST00000494097	143	-24.2	143	-24.2	12325	25	2429	2077
zikv-mir-2	ENST00000342111	143	-24.2	143	-24.2	12326	25	854	779
zikv-mir-2	ENST00000399767	283	-50.84	143	-26.64	12331	25	2126	 694 1516
zikv-mir-2	ENST00000510923	140	-20.43	140	-20.43	12346	25	813	736
zikv-mir-2	ENST00000396478	161	-20.79	161	-20.79	12352	25	3113	2334
zikv-mir-2	ENST00000274382	146	-31.91	146	-31.91	12353	25	4023	511
zikv-mir-2	ENST00000512378	146	-31.91	146	-31.91	12354	25	529	481
zikv-mir-2	ENST00000594395	140	-18.47	140	-18.47	12358	25	2044	233
zikv-mir-2	ENST00000601715	140	-18.47	140	-18.47	12360	25	446	233
zikv-mir-2	ENST00000455521	140	-18.47	140	-18.47	12364	25	3600	266
zikv-mir-2	ENST00000531837	144	-28.96	144	-28.96	12375	25	2682	24
zikv-mir-2	ENST00000423565	153	-24.01	153	-24.01	12385	25	4500	2297
zikv-mir-2	ENST00000354475	153	-24.01	153	-24.01	12386	25	4588	2385
zikv-mir-2	ENST00000466182	153	-24.01	153	-24.01	12387	25	3594	3334
zikv-mir-2	ENST00000344400	153	-24.01	153	-24.01	12394	25	4506	2302
zikv-mir-2	ENST00000400788	163	-37.64	163	-37.64	12395	25	4043	2602
zikv-mir-2	ENST00000358517	431	-80.66	145	-30.1	12398	25	7136	 1055 2913 2767
zikv-mir-2	ENST00000475490	145	-23.69	145	-23.69	12399	25	1476	385
zikv-mir-2	ENST00000367328	431	-80.66	145	-30.1	12400	25	7237	 1156 3014 2868
zikv-mir-2	ENST00000310955	453	-85	158	-36.78	12419	25	1675	 254 1197 1180
zikv-mir-2	ENST00000372462	453	-85	158	-36.78	12420	25	1777	 356 1299 1282
zikv-mir-2	ENST00000482046	295	-48.22	149	-26.22	12422	25	422	 81 64
zikv-mir-2	ENST00000424728	432	-61.5	147	-22.5	12423	25	20788	 10948 2586 18362
zikv-mir-2	ENST00000343098	432	-61.5	147	-22.5	12428	25	21054	 11215 2853 18629
zikv-mir-2	ENST00000263956	149	-25.05	149	-25.05	12430	25	4282	737
zikv-mir-2	ENST00000409364	149	-25.05	149	-25.05	12436	25	1736	695
zikv-mir-2	ENST00000470386	149	-25.05	149	-25.05	12437	25	713	322
zikv-mir-2	ENST00000459970	140	-24.73	140	-24.73	12444	25	604	460
zikv-mir-2	ENST00000244741	140	-24.73	140	-24.73	12445	25	2180	412
zikv-mir-2	ENST00000373711	140	-24.73	140	-24.73	12446	25	793	440
zikv-mir-2	ENST00000478800	140	-24.73	140	-24.73	12447	25	616	485
zikv-mir-2	ENST00000448526	140	-24.73	140	-24.73	12449	25	1157	394
zikv-mir-2	ENST00000405375	140	-24.73	140	-24.73	12450	25	2261	501
zikv-mir-2	ENST00000272190	144	-20.03	144	-20.03	12453	25	1447	874
zikv-mir-2	ENST00000367195	144	-20.03	144	-20.03	12454	25	1456	880
zikv-mir-2	ENST00000528409	144	-27.57	144	-27.57	12464	25	658	26
zikv-mir-2	ENST00000215906	289	-45.18	146	-23.33	12475	25	3357	 2485 2345
zikv-mir-2	ENST00000370196	157	-27.3	157	-27.3	12476	25	3910	756
zikv-mir-2	ENST00000562221	153	-25.97	153	-25.97	12490	25	654	80
zikv-mir-2	ENST00000259698	446	-70.6	153	-25.97	12491	25	5471	 3280 4173 5076
zikv-mir-2	ENST00000538035	153	-25.97	153	-25.97	12495	25	3256	3103
zikv-mir-2	ENST00000371431	162	-19.98	162	-19.98	12501	25	977	152
zikv-mir-2	ENST00000371423	162	-19.98	162	-19.98	12505	25	796	152
zikv-mir-2	ENST00000371425	162	-19.98	162	-19.98	12506	25	657	16
zikv-mir-2	ENST00000394594	162	-19.98	162	-19.98	12507	25	468	16
zikv-mir-2	ENST00000278618	151	-25.9	151	-25.9	12510	25	2955	308
zikv-mir-2	ENST00000525660	151	-25.9	151	-25.9	12511	25	1252	139
zikv-mir-2	ENST00000512012	143	-25.28	143	-25.28	12522	25	1669	68
zikv-mir-2	ENST00000503195	143	-25.28	143	-25.28	12537	25	579	68
zikv-mir-2	ENST00000464815	143	-25.07	143	-25.07	12541	25	1724	921
zikv-mir-2	ENST00000303375	1297	-227.78	150	-27.87	12553	25	5988	 1591 3948 4409 1540 4006 813 3817 743 4173
zikv-mir-2	ENST00000584265	577	-94.89	150	-27.87	12554	25	2025	 1307 1256 529 459
zikv-mir-2	ENST00000583597	720	-132.89	147	-27.46	12556	25	3238	 1242 1703 1300 1111 1467
zikv-mir-2	ENST00000446119	432	-79.26	147	-27.46	12558	25	3201	 1624 1221 1388
zikv-mir-2	ENST00000396604	142	-24.66	142	-24.66	12561	25	2696	1614
zikv-mir-2	ENST00000396602	142	-24.66	142	-24.66	12562	25	2947	1395
zikv-mir-2	ENST00000530463	142	-24.66	142	-24.66	12563	25	2022	1381
zikv-mir-2	ENST00000396597	142	-24.66	142	-24.66	12566	25	1954	1280
zikv-mir-2	ENST00000299606	142	-24.66	142	-24.66	12570	25	2562	1253
zikv-mir-2	ENST00000330120	156	-27.98	156	-27.98	12578	25	2533	267
zikv-mir-2	ENST00000352591	296	-40.48	155	-21.59	12579	25	3170	 1973 1112
zikv-mir-2	ENST00000161559	296	-40.48	155	-21.59	12580	25	3519	 2324 1463
zikv-mir-2	ENST00000403444	296	-40.48	155	-21.59	12581	25	3427	 2240 1432
zikv-mir-2	ENST00000403461	141	-21.59	141	-21.59	12582	25	1263	1046
zikv-mir-2	ENST00000488639	141	-21.59	141	-21.59	12583	25	429	14
zikv-mir-2	ENST00000358394	141	-21.59	141	-21.59	12584	25	1484	1225
zikv-mir-2	ENST00000599389	141	-21.59	141	-21.59	12586	25	1342	1240
zikv-mir-2	ENST00000485605	141	-21.59	141	-21.59	12587	25	678	598
zikv-mir-2	ENST00000351134	296	-40.48	155	-21.59	12593	25	2675	 1480 619
zikv-mir-2	ENST00000308072	141	-21.59	141	-21.59	12594	25	1427	1240
zikv-mir-2	ENST00000361484	146	-15.68	146	-15.68	12595	25	2592	1309
zikv-mir-2	ENST00000446342	160	-33.11	160	-33.11	12601	25	2658	363
zikv-mir-2	ENST00000383325	148	-18.98	148	-18.98	12603	25	5460	2951
zikv-mir-2	ENST00000476736	148	-18.98	148	-18.98	12607	25	377	9
zikv-mir-2	ENST00000549812	148	-18.98	148	-18.98	12616	25	5268	2907
zikv-mir-2	ENST00000373302	141	-29.7	141	-29.7	12629	25	3909	2150
zikv-mir-2	ENST00000373299	141	-29.7	141	-29.7	12630	25	3759	2000
zikv-mir-2	ENST00000520429	142	-22.85	142	-22.85	12636	25	2473	1068
zikv-mir-2	ENST00000369220	142	-22.85	142	-22.85	12637	25	2118	720
zikv-mir-2	ENST00000326298	142	-22.85	142	-22.85	12638	25	2212	814
zikv-mir-2	ENST00000520371	142	-22.85	142	-22.85	12639	25	2186	808
zikv-mir-2	ENST00000523961	142	-22.85	142	-22.85	12640	25	1152	656
zikv-mir-2	ENST00000523799	142	-22.85	142	-22.85	12641	25	1035	698
zikv-mir-2	ENST00000486428	142	-22.85	142	-22.85	12642	25	849	460
zikv-mir-2	ENST00000523985	142	-22.85	142	-22.85	12643	25	958	648
zikv-mir-2	ENST00000484049	142	-22.85	142	-22.85	12644	25	1412	743
zikv-mir-2	ENST00000518714	142	-22.85	142	-22.85	12645	25	1426	757
zikv-mir-2	ENST00000524049	142	-22.85	142	-22.85	12646	25	759	640
zikv-mir-2	ENST00000519617	142	-22.85	142	-22.85	12647	25	246	164
zikv-mir-2	ENST00000482541	147	-17.62	147	-17.62	12651	25	1704	577
zikv-mir-2	ENST00000527396	153	-24.04	153	-24.04	12654	25	425	105
zikv-mir-2	ENST00000367474	148	-32.68	148	-32.68	12658	25	6089	452
zikv-mir-2	ENST00000404514	143	-31.15	143	-31.15	12660	25	3125	2483
zikv-mir-2	ENST00000489006	303	-59.97	160	-31.15	12661	25	2756	 332 2114
zikv-mir-2	ENST00000383159	452	-83.11	160	-31.15	12662	25	13065	 10641 3587 12423
zikv-mir-2	ENST00000549232	452	-83.11	160	-31.15	12667	25	13125	 10701 3587 12483
zikv-mir-2	ENST00000343257	155	-20.12	155	-20.12	12669	25	3172	2227
zikv-mir-2	ENST00000504376	144	-26.94	144	-26.94	12674	25	4160	989
zikv-mir-2	ENST00000382254	144	-26.94	144	-26.94	12675	25	4164	1365
zikv-mir-2	ENST00000522262	286	-49.27	144	-26.94	12676	25	3028	 801 27
zikv-mir-2	ENST00000517378	144	-26.94	144	-26.94	12678	25	2843	736
zikv-mir-2	ENST00000303790	162	-23.5	162	-23.5	12692	25	2458	2034
zikv-mir-2	ENST00000380961	442	-71.49	152	-25.07	12700	25	4674	 191 3221 1586
zikv-mir-2	ENST00000217964	290	-46.42	147	-24.95	12702	25	5866	 3537 1902
zikv-mir-2	ENST00000407597	290	-46.42	147	-24.95	12706	25	5596	 3265 1630
zikv-mir-2	ENST00000424279	290	-46.42	147	-24.95	12707	25	5451	 3120 1485
zikv-mir-2	ENST00000536365	143	-21.47	143	-21.47	12708	25	2101	1613
zikv-mir-2	ENST00000511906	142	-25.22	142	-25.22	12712	25	5716	1934
zikv-mir-2	ENST00000222902	153	-25.24	153	-25.24	12717	25	582	416
zikv-mir-2	ENST00000416943	153	-25.24	153	-25.24	12718	25	585	419
zikv-mir-2	ENST00000359775	141	-19.4	141	-19.4	12720	25	7380	4915
zikv-mir-2	ENST00000523468	141	-21.25	141	-21.25	12722	25	571	448
zikv-mir-2	ENST00000370187	142	-16.79	142	-16.79	12728	25	6134	4842
zikv-mir-2	ENST00000408038	142	-16.79	142	-16.79	12730	25	5982	4690
zikv-mir-2	ENST00000393441	142	-16.79	142	-16.79	12734	25	5993	4725
zikv-mir-2	ENST00000383630	149	-14.64	149	-14.64	12748	25	2146	5
zikv-mir-2	ENST00000548951	149	-14.64	149	-14.64	12761	25	1774	23
zikv-mir-2	ENST00000547083	149	-14.64	149	-14.64	12762	25	2045	23
zikv-mir-2	ENST00000549967	149	-14.64	149	-14.64	12764	25	2300	23
zikv-mir-2	ENST00000333796	143	-32.51	143	-32.51	12765	25	1910	1800
zikv-mir-2	ENST00000526355	149	-15.69	149	-15.69	12766	25	16205	2378
zikv-mir-2	ENST00000282249	149	-15.69	149	-15.69	12767	25	3047	2392
zikv-mir-2	ENST00000347596	149	-15.69	149	-15.69	12768	25	2532	2068
zikv-mir-2	ENST00000470809	141	-26.22	141	-26.22	12769	25	640	615
zikv-mir-2	ENST00000361297	320	-54.09	167	-27.24	12770	25	5738	 4642 3592
zikv-mir-2	ENST00000372008	141	-26.22	141	-26.22	12771	25	2528	273
zikv-mir-2	ENST00000372009	167	-27.24	167	-27.24	12778	25	5110	4072
zikv-mir-2	ENST00000505802	307	-42.78	167	-24.01	12779	25	3513	 896 2238
zikv-mir-2	ENST00000285116	148	-24.99	148	-24.99	12780	25	2905	2718
zikv-mir-2	ENST00000381196	142	-24.02	142	-24.02	12785	25	9911	2410
zikv-mir-2	ENST00000471274	142	-24.02	142	-24.02	12789	25	1205	44
zikv-mir-2	ENST00000356435	142	-24.02	142	-24.02	12793	25	9472	1972
zikv-mir-2	ENST00000360074	142	-24.02	142	-24.02	12794	25	9430	1930
zikv-mir-2	ENST00000358503	142	-24.02	142	-24.02	12795	25	9403	1930
zikv-mir-2	ENST00000540109	142	-24.02	142	-24.02	12800	25	6210	1972
zikv-mir-2	ENST00000555189	140	-25.56	140	-25.56	12810	25	576	479
zikv-mir-2	ENST00000460005	140	-25.56	140	-25.56	12811	25	1315	630
zikv-mir-2	ENST00000216453	140	-25.56	140	-25.56	12813	25	465	241
zikv-mir-2	ENST00000464362	141	-30.31	141	-30.31	12819	25	4277	1534
zikv-mir-2	ENST00000496385	141	-30.31	141	-30.31	12824	25	2772	1300
zikv-mir-2	ENST00000485283	141	-23.71	141	-23.71	12840	25	669	43
zikv-mir-2	ENST00000466232	454	-83.14	159	-33.02	12844	25	566	 335 261 173
zikv-mir-2	ENST00000468644	454	-83.14	159	-33.02	12845	25	555	 283 209 121
zikv-mir-2	ENST00000006777	305	-50.21	159	-27.69	12846	25	1802	 378 304
zikv-mir-2	ENST00000454791	596	-104.65	159	-33.02	12847	25	1831	 444 370 282 231
zikv-mir-2	ENST00000476218	142	-21.51	142	-21.51	12848	25	181	95
zikv-mir-2	ENST00000468304	289	-49.11	147	-27.6	12849	25	803	 114 63
zikv-mir-2	ENST00000318622	596	-104.65	159	-33.02	12852	25	1878	 449 375 287 236
zikv-mir-2	ENST00000371505	283	-38.03	143	-21.2	12876	25	3067	 3023 1781
zikv-mir-2	ENST00000367467	280	-52.26	140	-27.37	12880	25	7711	 560 3606
zikv-mir-2	ENST00000319778	142	-21.21	142	-21.21	12884	25	4057	1544
zikv-mir-2	ENST00000375110	142	-21.21	142	-21.21	12885	25	3909	1396
zikv-mir-2	ENST00000263062	142	-21.21	142	-21.21	12886	25	2913	1511
zikv-mir-2	ENST00000479380	142	-21.21	142	-21.21	12889	25	817	52
zikv-mir-2	ENST00000495790	142	-21.58	142	-21.58	12890	25	7386	2401
zikv-mir-2	ENST00000402010	150	-24.27	150	-24.27	12913	25	4728	4059
zikv-mir-2	ENST00000315032	150	-24.27	150	-24.27	12914	25	4701	4032
zikv-mir-2	ENST00000377809	150	-24.27	150	-24.27	12915	25	4683	4014
zikv-mir-2	ENST00000413835	150	-24.27	150	-24.27	12916	25	4566	3897
zikv-mir-2	ENST00000377810	150	-24.27	150	-24.27	12917	25	4536	3867
zikv-mir-2	ENST00000287814	290	-40.76	147	-21.61	12918	25	1650	 965 1595
zikv-mir-2	ENST00000435503	140	-24.21	140	-24.21	12920	25	780	133
zikv-mir-2	ENST00000472934	140	-24.21	140	-24.21	12922	25	1738	1094
zikv-mir-2	ENST00000450601	140	-24.21	140	-24.21	12923	25	1126	479
zikv-mir-2	ENST00000479292	140	-24.21	140	-24.21	12925	25	806	320
zikv-mir-2	ENST00000454298	140	-24.21	140	-24.21	12926	25	871	483
zikv-mir-2	ENST00000458066	140	-24.21	140	-24.21	12927	25	611	398
zikv-mir-2	ENST00000359541	164	-28.95	164	-28.95	12936	25	3992	1769
zikv-mir-2	ENST00000470115	144	-21.19	144	-21.19	12943	25	653	446
zikv-mir-2	ENST00000493511	164	-28.95	164	-28.95	12944	25	663	554
zikv-mir-2	ENST00000264720	164	-28.95	164	-28.95	12948	25	3842	1626
zikv-mir-2	ENST00000268766	160	-25.56	160	-25.56	12958	25	3581	2217
zikv-mir-2	ENST00000543014	160	-25.56	160	-25.56	12959	25	2055	1717
zikv-mir-2	ENST00000431227	154	-23.22	154	-23.22	12965	25	2394	528
zikv-mir-2	ENST00000448228	154	-23.22	154	-23.22	12967	25	2096	571
zikv-mir-2	ENST00000533852	154	-23.22	154	-23.22	12968	25	2043	623
zikv-mir-2	ENST00000526708	154	-23.22	154	-23.22	12977	25	994	725
zikv-mir-2	ENST00000529617	154	-23.22	154	-23.22	12978	25	933	743
zikv-mir-2	ENST00000524571	154	-23.22	154	-23.22	12980	25	928	519
zikv-mir-2	ENST00000314529	149	-27.2	149	-27.2	13003	25	3291	1293
zikv-mir-2	ENST00000418905	149	-27.2	149	-27.2	13004	25	2022	1051
zikv-mir-2	ENST00000431350	301	-52.15	154	-33.45	13006	25	5663	 2567 89
zikv-mir-2	ENST00000360843	301	-52.15	154	-33.45	13007	25	5726	 2630 89
zikv-mir-2	ENST00000359766	154	-18.7	154	-18.7	13008	25	4321	2556
zikv-mir-2	ENST00000521943	154	-18.7	154	-18.7	13009	25	2605	2193
zikv-mir-2	ENST00000434911	297	-34.33	154	-18.7	13010	25	2156	 1964 109
zikv-mir-2	ENST00000409443	147	-33.45	147	-33.45	13011	25	2783	156
zikv-mir-2	ENST00000453628	143	-15.63	143	-15.63	13015	25	539	72
zikv-mir-2	ENST00000442919	301	-52.15	154	-33.45	13018	25	5730	 2634 156
zikv-mir-2	ENST00000524172	143	-24.33	143	-24.33	13033	25	810	312
zikv-mir-2	ENST00000518772	143	-24.33	143	-24.33	13037	25	796	262
zikv-mir-2	ENST00000369135	899	-175.67	164	-35.22	13038	25	8878	 2968 7361 2929 2022 2198 7496
zikv-mir-2	ENST00000554012	141	-34.61	141	-34.61	13044	25	1391	1113
zikv-mir-2	ENST00000556450	141	-34.61	141	-34.61	13045	25	872	683
zikv-mir-2	ENST00000557043	141	-34.61	141	-34.61	13046	25	980	911
zikv-mir-2	ENST00000554119	312	-59.04	162	-33.01	13047	25	913	 460 416
zikv-mir-2	ENST00000556156	312	-59.04	162	-33.01	13050	25	882	 475 431
zikv-mir-2	ENST00000555202	146	-17.94	146	-17.94	13051	25	717	642
zikv-mir-2	ENST00000402399	141	-34.61	141	-34.61	13052	25	1395	1118
zikv-mir-2	ENST00000337752	142	-24.38	142	-24.38	13055	25	2025	765
zikv-mir-2	ENST00000407797	146	-21.5	146	-21.5	13057	25	1080	457
zikv-mir-2	ENST00000272203	432	-77.76	147	-31.72	13074	25	7401	 1116 4251 431
zikv-mir-2	ENST00000414478	432	-77.76	147	-31.72	13075	25	5091	 1176 4311 431
zikv-mir-2	ENST00000379558	1469	-214.03	156	-25.69	13080	25	12691	 5099 982 1845 7601 10050 4483 6118 4354 10857 7374
zikv-mir-2	ENST00000465300	148	-22.26	148	-22.26	13081	25	1932	229
zikv-mir-2	ENST00000475900	309	-46.51	157	-26.47	13084	25	7450	 1258 3723
zikv-mir-2	ENST00000403861	302	-47.95	154	-25.69	13085	25	3381	 982 1680
zikv-mir-2	ENST00000404648	154	-25.96	154	-25.96	13110	25	1760	983
zikv-mir-2	ENST00000492082	154	-25.96	154	-25.96	13111	25	2031	1285
zikv-mir-2	ENST00000465913	154	-25.96	154	-25.96	13112	25	1573	291
zikv-mir-2	ENST00000405164	154	-25.96	154	-25.96	13113	25	1539	801
zikv-mir-2	ENST00000336098	154	-25.96	154	-25.96	13114	25	1659	782
zikv-mir-2	ENST00000407946	154	-25.96	154	-25.96	13115	25	1636	793
zikv-mir-2	ENST00000472801	575	-92.86	153	-26.87	13122	25	4616	 2406 3175 123 3663
zikv-mir-2	ENST00000478758	435	-70.92	153	-26.87	13123	25	2214	 1397 2166 132
zikv-mir-2	ENST00000465061	583	-96.98	153	-26.87	13124	25	1762	 945 179 1714 143
zikv-mir-2	ENST00000475767	435	-70.92	153	-26.87	13125	25	1875	 1058 1827 149
zikv-mir-2	ENST00000411774	435	-70.92	153	-26.87	13126	25	2071	 1254 2023 259
zikv-mir-2	ENST00000376501	142	-39.86	142	-39.86	13128	25	664	307
zikv-mir-2	ENST00000400384	599	-113.43	156	-34.44	13143	25	4770	 2840 289 1530 1380
zikv-mir-2	ENST00000540640	156	-34.44	156	-34.44	13144	25	1576	1369
zikv-mir-2	ENST00000592595	599	-113.43	156	-34.44	13145	25	4330	 2400 225 1466 1316
zikv-mir-2	ENST00000588540	753	-124.79	169	-32.95	13146	25	3144	 2510 241 1482 1332 1870
zikv-mir-2	ENST00000587823	291	-46.04	148	-24.7	13148	25	848	 154 4
zikv-mir-2	ENST00000358353	297	-67.68	151	-34.51	13176	25	3635	 174 2605
zikv-mir-2	ENST00000531177	146	-34.51	146	-34.51	13177	25	2816	2465
zikv-mir-2	ENST00000349570	297	-67.68	151	-34.51	13178	25	2318	 118 1967
zikv-mir-2	ENST00000529337	151	-33.17	151	-33.17	13184	25	427	118
zikv-mir-2	ENST00000397542	297	-67.68	151	-34.51	13185	25	3489	 16 2447
zikv-mir-2	ENST00000283195	572	-76.24	150	-24.84	13240	25	11711	 5987 3755 5660 792
zikv-mir-2	ENST00000549080	158	-26.79	158	-26.79	13246	25	871	382
zikv-mir-2	ENST00000267116	145	-25.12	145	-25.12	13255	25	8688	6825
zikv-mir-2	ENST00000369980	142	-27.33	142	-27.33	13262	25	3666	2507
zikv-mir-2	ENST00000369974	142	-27.33	142	-27.33	13263	25	3319	2166
zikv-mir-2	ENST00000455690	142	-27.33	142	-27.33	13266	25	784	688
zikv-mir-2	ENST00000393682	142	-27.33	142	-27.33	13275	25	3432	2282
zikv-mir-2	ENST00000264852	451	-79.45	157	-30.63	13301	25	5080	 2126 1018 4405
zikv-mir-2	ENST00000491730	149	-30.63	149	-30.63	13302	25	1645	759
zikv-mir-2	ENST00000483946	149	-30.63	149	-30.63	13303	25	566	137
zikv-mir-2	ENST00000492863	151	-19.89	151	-19.89	13309	25	733	628
zikv-mir-2	ENST00000393830	451	-79.45	157	-30.63	13312	25	5016	 2051 943 4345
zikv-mir-2	ENST00000352456	149	-20.4	149	-20.4	13313	25	3426	1070
zikv-mir-2	ENST00000595018	149	-20.4	149	-20.4	13314	25	2794	1047
zikv-mir-2	ENST00000599719	149	-20.4	149	-20.4	13316	25	1473	1338
zikv-mir-2	ENST00000392006	149	-20.4	149	-20.4	13318	25	3555	1451
zikv-mir-2	ENST00000378215	149	-20.4	149	-20.4	13319	25	2864	1068
zikv-mir-2	ENST00000595196	149	-20.4	149	-20.4	13320	25	3043	1265
zikv-mir-2	ENST00000602130	149	-20.4	149	-20.4	13321	25	2932	1331
zikv-mir-2	ENST00000593587	149	-20.4	149	-20.4	13323	25	2725	1072
zikv-mir-2	ENST00000263367	149	-20.4	149	-20.4	13325	25	2952	1205
zikv-mir-2	ENST00000599614	149	-20.4	149	-20.4	13328	25	2447	824
zikv-mir-2	ENST00000600596	149	-20.4	149	-20.4	13329	25	581	542
zikv-mir-2	ENST00000511125	166	-22.09	166	-22.09	13348	25	3293	1901
zikv-mir-2	ENST00000510948	166	-22.09	166	-22.09	13349	25	569	2
zikv-mir-2	ENST00000485440	145	-26.06	145	-26.06	13353	25	2275	865
zikv-mir-2	ENST00000445832	158	-26.09	158	-26.09	13354	25	2533	894
zikv-mir-2	ENST00000502891	158	-26.09	158	-26.09	13355	25	1702	1432
zikv-mir-2	ENST00000537817	158	-26.09	158	-26.09	13356	25	1270	1002
zikv-mir-2	ENST00000536407	158	-26.09	158	-26.09	13357	25	798	574
zikv-mir-2	ENST00000546272	158	-26.09	158	-26.09	13358	25	927	742
zikv-mir-2	ENST00000539736	158	-26.09	158	-26.09	13359	25	1033	864
zikv-mir-2	ENST00000288757	158	-26.09	158	-26.09	13364	25	1920	904
zikv-mir-2	ENST00000366211	158	-26.09	158	-26.09	13365	25	1339	1154
zikv-mir-2	ENST00000225927	297	-54.55	153	-30.39	13366	25	2544	 605 1471
zikv-mir-2	ENST00000591587	144	-24.16	144	-24.16	13368	25	1493	708
zikv-mir-2	ENST00000590358	298	-58.49	153	-30.39	13369	25	634	 581 179
zikv-mir-2	ENST00000592454	144	-24.16	144	-24.16	13370	25	582	409
zikv-mir-2	ENST00000283006	140	-16.29	140	-16.29	13374	25	1389	846
zikv-mir-2	ENST00000515001	140	-16.29	140	-16.29	13375	25	1305	763
zikv-mir-2	ENST00000502689	140	-16.29	140	-16.29	13378	25	692	577
zikv-mir-2	ENST00000315208	154	-29.57	154	-29.57	13380	25	3969	1646
zikv-mir-2	ENST00000537538	154	-29.57	154	-29.57	13381	25	3417	1092
zikv-mir-2	ENST00000435159	154	-29.57	154	-29.57	13382	25	4947	2618
zikv-mir-2	ENST00000373186	156	-25.87	156	-25.87	13384	25	4256	3316
zikv-mir-2	ENST00000373188	156	-25.87	156	-25.87	13385	25	3358	3312
zikv-mir-2	ENST00000308559	156	-25.87	156	-25.87	13392	25	4096	3249
zikv-mir-2	ENST00000373175	156	-25.87	156	-25.87	13393	25	3938	3091
zikv-mir-2	ENST00000261233	440	-67.06	153	-24.81	13400	25	8663	 6868 5206 8148
zikv-mir-2	ENST00000397010	162	-28.79	162	-28.79	13403	25	2017	1004
zikv-mir-2	ENST00000309576	162	-28.79	162	-28.79	13405	25	1870	857
zikv-mir-2	ENST00000397015	162	-28.79	162	-28.79	13406	25	1722	742
zikv-mir-2	ENST00000397012	162	-28.79	162	-28.79	13408	25	2006	993
zikv-mir-2	ENST00000397026	162	-28.79	162	-28.79	13409	25	2029	1021
zikv-mir-2	ENST00000497594	162	-28.79	162	-28.79	13410	25	1600	720
zikv-mir-2	ENST00000397000	162	-28.79	162	-28.79	13412	25	1122	688
zikv-mir-2	ENST00000477039	162	-28.79	162	-28.79	13413	25	1705	825
zikv-mir-2	ENST00000287820	162	-28.79	162	-28.79	13414	25	1850	825
zikv-mir-2	ENST00000397023	162	-28.79	162	-28.79	13415	25	2002	989
zikv-mir-2	ENST00000396999	162	-28.79	162	-28.79	13416	25	1329	763
zikv-mir-2	ENST00000539812	162	-28.79	162	-28.79	13417	25	1122	688
zikv-mir-2	ENST00000367188	329	-51.32	168	-26.3	13420	25	5227	 1906 807
zikv-mir-2	ENST00000370371	150	-22.41	150	-22.41	13423	25	2833	54
zikv-mir-2	ENST00000266070	150	-22.41	150	-22.41	13427	25	8544	24
zikv-mir-2	ENST00000395335	150	-22.41	150	-22.41	13428	25	7610	24
zikv-mir-2	ENST00000266071	150	-22.41	150	-22.41	13429	25	1961	24
zikv-mir-2	ENST00000401533	289	-51.19	148	-26.31	13437	25	4161	 3139 2659
zikv-mir-2	ENST00000407684	437	-70.17	148	-26.31	13438	25	5138	 1465 4135 3655
zikv-mir-2	ENST00000564978	286	-44.76	145	-24.82	13448	25	2350	 2298 1966
zikv-mir-2	ENST00000320805	578	-96.15	148	-29.45	13449	25	4569	 3682 3118 526 2786
zikv-mir-2	ENST00000568998	302	-50.76	157	-33.03	13453	25	720	 405 532
zikv-mir-2	ENST00000394440	143	-15.68	143	-15.68	13456	25	2520	1389
zikv-mir-2	ENST00000544079	143	-15.68	143	-15.68	13459	25	1935	1151
zikv-mir-2	ENST00000538252	143	-15.68	143	-15.68	13460	25	2039	1432
zikv-mir-2	ENST00000544185	143	-15.68	143	-15.68	13461	25	1619	1000
zikv-mir-2	ENST00000484928	150	-31.35	150	-31.35	13464	25	1530	648
zikv-mir-2	ENST00000004103	150	-31.35	150	-31.35	13465	25	1261	368
zikv-mir-2	ENST00000494349	150	-31.35	150	-31.35	13466	25	1504	123
zikv-mir-2	ENST00000475710	150	-31.35	150	-31.35	13467	25	925	253
zikv-mir-2	ENST00000295225	296	-52	156	-27.1	13492	25	2934	 91 1059
zikv-mir-2	ENST00000486055	156	-27.1	156	-27.1	13493	25	565	68
zikv-mir-2	ENST00000475491	156	-27.1	156	-27.1	13494	25	3658	57
zikv-mir-2	ENST00000461336	156	-27.1	156	-27.1	13495	25	567	48
zikv-mir-2	ENST00000377181	296	-52	156	-27.1	13496	25	2971	 48 1096
zikv-mir-2	ENST00000360990	140	-24.9	140	-24.9	13498	25	2732	858
zikv-mir-2	ENST00000380913	596	-113.22	158	-30.66	13517	25	7447	 6626 1492 2101 1770
zikv-mir-2	ENST00000512386	292	-69.71	146	-40.63	13544	25	567	 35 217
zikv-mir-2	ENST00000282605	431	-99.29	146	-40.63	13545	25	2748	 185 1214 1802
zikv-mir-2	ENST00000361895	431	-99.29	146	-40.63	13547	25	3212	 438 1467 1926
zikv-mir-2	ENST00000402835	431	-99.29	146	-40.63	13548	25	2797	 354 1383 1850
zikv-mir-2	ENST00000395003	431	-99.29	146	-40.63	13549	25	6463	 278 1307 1763
zikv-mir-2	ENST00000431355	146	-40.63	146	-40.63	13550	25	887	221
zikv-mir-2	ENST00000470876	144	-33.35	144	-33.35	13552	25	2997	598
zikv-mir-2	ENST00000430087	141	-25.31	141	-25.31	13553	25	1256	309
zikv-mir-2	ENST00000367187	305	-50.79	158	-26.86	13566	25	7686	 1440 3465
zikv-mir-2	ENST00000424712	305	-50.79	158	-26.86	13573	25	7318	 1334 3275
zikv-mir-2	ENST00000461988	286	-55.21	145	-33.77	13576	25	2522	 2309 806
zikv-mir-2	ENST00000471238	144	-25.02	144	-25.02	13579	25	600	374
zikv-mir-2	ENST00000394893	286	-55.21	145	-33.77	13580	25	2532	 2319 721
zikv-mir-2	ENST00000454934	286	-55.21	145	-33.77	13587	25	2295	 2083 580
zikv-mir-2	ENST00000447222	141	-21.44	141	-21.44	13588	25	2332	852
zikv-mir-2	ENST00000460892	141	-21.44	141	-21.44	13592	25	603	301
zikv-mir-2	ENST00000439269	145	-33.77	145	-33.77	13593	25	1858	1668
zikv-mir-2	ENST00000493973	145	-33.77	145	-33.77	13597	25	1028	815
zikv-mir-2	ENST00000545601	286	-55.21	145	-33.77	13598	25	1905	 1693 190
zikv-mir-2	ENST00000450476	141	-21.44	141	-21.44	13599	25	1888	408
zikv-mir-2	ENST00000419840	286	-55.21	145	-33.77	13600	25	2158	 1946 783
zikv-mir-2	ENST00000300107	145	-19.97	145	-19.97	13617	25	4695	1077
zikv-mir-2	ENST00000559152	145	-19.47	145	-19.47	13618	25	2228	839
zikv-mir-2	ENST00000558958	145	-19.97	145	-19.97	13620	25	1493	1077
zikv-mir-2	ENST00000244519	140	-31.34	140	-31.34	13625	25	3002	976
zikv-mir-2	ENST00000361232	140	-31.34	140	-31.34	13627	25	2294	889
zikv-mir-2	ENST00000480110	140	-31.34	140	-31.34	13631	25	4547	2264
zikv-mir-2	ENST00000487272	140	-31.34	140	-31.34	13634	25	883	739
zikv-mir-2	ENST00000483179	140	-31.34	140	-31.34	13635	25	1238	466
zikv-mir-2	ENST00000339789	140	-31.34	140	-31.34	13638	25	2930	905
zikv-mir-2	ENST00000226225	143	-24.72	143	-24.72	13641	25	3627	2220
zikv-mir-2	ENST00000244571	161	-34.12	161	-34.12	13646	25	3854	2813
zikv-mir-2	ENST00000491573	161	-34.12	161	-34.12	13647	25	735	612
zikv-mir-2	ENST00000452949	141	-28.29	141	-28.29	13664	25	922	184
zikv-mir-2	ENST00000416324	141	-28.29	141	-28.29	13665	25	709	183
zikv-mir-2	ENST00000430282	141	-28.29	141	-28.29	13666	25	761	235
zikv-mir-2	ENST00000372706	152	-19.21	152	-19.21	13671	25	2871	944
zikv-mir-2	ENST00000233616	299	-52.54	154	-30.07	13674	25	2895	 24 1988
zikv-mir-2	ENST00000409065	299	-52.54	154	-30.07	13675	25	2668	 1 1773
zikv-mir-2	ENST00000462189	145	-22.47	145	-22.47	13676	25	2400	1506
zikv-mir-2	ENST00000448666	154	-30.07	154	-30.07	13677	25	1616	10
zikv-mir-2	ENST00000462443	154	-30.07	154	-30.07	13678	25	532	24
zikv-mir-2	ENST00000414701	154	-30.07	154	-30.07	13680	25	520	7
zikv-mir-2	ENST00000486036	154	-30.07	154	-30.07	13681	25	811	14
zikv-mir-2	ENST00000452063	299	-52.54	154	-30.07	13682	25	2568	 24 1662
zikv-mir-2	ENST00000392185	142	-24.54	142	-24.54	13720	25	4198	2593
zikv-mir-2	ENST00000372530	281	-49.4	141	-25.35	13745	25	5033	 3831 883
zikv-mir-2	ENST00000443426	140	-28.27	140	-28.27	13746	25	774	33
zikv-mir-2	ENST00000244533	281	-49.4	141	-25.35	13747	25	5088	 3891 898
zikv-mir-2	ENST00000463024	281	-51.83	141	-27.78	13748	25	4542	 3344 1351
zikv-mir-2	ENST00000372512	141	-24.05	141	-24.05	13750	25	405	287
zikv-mir-2	ENST00000437104	141	-24.05	141	-24.05	13751	25	733	465
zikv-mir-2	ENST00000585524	140	-28.75	140	-28.75	13753	25	2129	23
zikv-mir-2	ENST00000431965	140	-28.75	140	-28.75	13755	25	1657	68
zikv-mir-2	ENST00000436348	140	-28.75	140	-28.75	13758	25	1125	68
zikv-mir-2	ENST00000590988	140	-28.75	140	-28.75	13762	25	583	17
zikv-mir-2	ENST00000503823	449	-81.16	161	-27.98	13773	25	5233	 1927 587 554
zikv-mir-2	ENST00000504154	449	-81.16	161	-27.98	13774	25	6390	 1623 283 250
zikv-mir-2	ENST00000273739	449	-81.16	161	-27.98	13775	25	5132	 1609 257 224
zikv-mir-2	ENST00000503837	449	-81.16	161	-27.98	13776	25	4752	 1383 31 1
zikv-mir-2	ENST00000300433	425	-63.53	143	-24.01	13785	25	2765	 2509 646 2608
zikv-mir-2	ENST00000215917	150	-21.94	150	-21.94	13790	25	4020	768
zikv-mir-2	ENST00000477945	150	-21.94	150	-21.94	13791	25	607	551
zikv-mir-2	ENST00000367225	140	-21.24	140	-21.24	13793	25	7773	4579
zikv-mir-2	ENST00000380861	288	-57.24	145	-32.71	13795	25	6647	 527 968
zikv-mir-2	ENST00000454666	288	-57.24	145	-32.71	13797	25	3476	 216 657
zikv-mir-2	ENST00000361786	140	-29.31	140	-29.31	13798	25	4486	82
zikv-mir-2	ENST00000555437	140	-29.31	140	-29.31	13799	25	566	53
zikv-mir-2	ENST00000481172	144	-23.14	144	-23.14	13811	25	2202	1717
zikv-mir-2	ENST00000589647	156	-27.62	156	-27.62	13823	25	1512	207
zikv-mir-2	ENST00000367321	143	-29.42	143	-29.42	13826	25	3604	2139
zikv-mir-2	ENST00000372457	186	-43.39	186	-43.39	13839	25	1924	840
zikv-mir-2	ENST00000372455	186	-43.39	186	-43.39	13840	25	1186	859
zikv-mir-2	ENST00000376317	282	-49.11	142	-24.56	13843	25	2814	 707 886
zikv-mir-2	ENST00000453382	282	-49.11	142	-24.56	13844	25	1937	 649 828
zikv-mir-2	ENST00000432913	282	-49.11	142	-24.56	13845	25	990	 643 822
zikv-mir-2	ENST00000376310	143	-20.68	143	-20.68	13846	25	806	641
zikv-mir-2	ENST00000538114	142	-24.55	142	-24.55	13848	25	1392	645
zikv-mir-2	ENST00000536904	282	-49.11	142	-24.56	13849	25	2244	 599 778
zikv-mir-2	ENST00000540849	282	-49.11	142	-24.56	13850	25	2148	 621 800
zikv-mir-2	ENST00000561971	143	-26.35	143	-26.35	13865	25	799	94
zikv-mir-2	ENST00000502973	145	-22.54	145	-22.54	13873	25	1159	723
zikv-mir-2	ENST00000293502	153	-26.47	153	-26.47	13874	25	1765	186
zikv-mir-2	ENST00000569862	155	-29.7	155	-29.7	13901	25	2957	1438
zikv-mir-2	ENST00000562513	140	-29.06	140	-29.06	13903	25	1669	379
zikv-mir-2	ENST00000564128	155	-29.7	155	-29.7	13911	25	2673	1948
zikv-mir-2	ENST00000562947	155	-29.7	155	-29.7	13912	25	797	518
zikv-mir-2	ENST00000564538	140	-29.06	140	-29.06	13916	25	501	379
zikv-mir-2	ENST00000262741	145	-28.03	145	-28.03	13937	25	5609	1660
zikv-mir-2	ENST00000372006	145	-28.03	145	-28.03	13938	25	5019	1070
zikv-mir-2	ENST00000488808	145	-28.03	145	-28.03	13939	25	3117	1669
zikv-mir-2	ENST00000423209	145	-28.03	145	-28.03	13940	25	1884	1457
zikv-mir-2	ENST00000540385	145	-28.03	145	-28.03	13943	25	1553	1125
zikv-mir-2	ENST00000420542	145	-28.03	145	-28.03	13944	25	5174	1227
zikv-mir-2	ENST00000354242	145	-28.03	145	-28.03	13945	25	4997	1050
zikv-mir-2	ENST00000340332	145	-28.03	145	-28.03	13946	25	4889	942
zikv-mir-2	ENST00000465161	575	-92.86	153	-26.87	13947	25	4617	 2406 3175 123 3664
zikv-mir-2	ENST00000492929	435	-70.92	153	-26.87	13948	25	2214	 1397 2166 132
zikv-mir-2	ENST00000473972	435	-70.92	153	-26.87	13949	25	1875	 1058 1827 149
zikv-mir-2	ENST00000439648	435	-70.92	153	-26.87	13950	25	2045	 1228 1997 233
zikv-mir-2	ENST00000477637	441	-77.72	153	-26.87	13951	25	1579	 945 179 143
zikv-mir-2	ENST00000565975	152	-21.03	152	-21.03	13954	25	1979	922
zikv-mir-2	ENST00000311008	152	-21.03	152	-21.03	13955	25	2208	1156
zikv-mir-2	ENST00000323081	152	-21.03	152	-21.03	13957	25	2102	1050
zikv-mir-2	ENST00000334536	152	-21.03	152	-21.03	13958	25	2027	1130
zikv-mir-2	ENST00000352260	152	-21.03	152	-21.03	13959	25	1948	1052
zikv-mir-2	ENST00000566059	152	-21.03	152	-21.03	13960	25	1615	761
zikv-mir-2	ENST00000561868	152	-21.03	152	-21.03	13962	25	441	391
zikv-mir-2	ENST00000360752	148	-18.3	148	-18.3	13965	25	3198	1
zikv-mir-2	ENST00000229824	458	-91.57	159	-31.88	13966	25	2747	 171 210 653
zikv-mir-2	ENST00000372242	287	-69.46	145	-36.4	13967	25	1846	 867 17
zikv-mir-2	ENST00000372243	287	-69.46	145	-36.4	13968	25	1579	 600 20
zikv-mir-2	ENST00000372244	287	-69.46	145	-36.4	13969	25	1472	 493 35
zikv-mir-2	ENST00000495630	287	-69.46	145	-36.4	13970	25	546	 377 24
zikv-mir-2	ENST00000476724	428	-95.36	146	-36.4	13971	25	2075	 618 1 378
zikv-mir-2	ENST00000468117	428	-95.36	146	-36.4	13972	25	2017	 560 35 320
zikv-mir-2	ENST00000372237	428	-95.36	146	-36.4	13973	25	2310	 853 113 613
zikv-mir-2	ENST00000372235	428	-95.36	146	-36.4	13974	25	890	 651 1 411
zikv-mir-2	ENST00000420706	140	-34.98	140	-34.98	13975	25	415	367
zikv-mir-2	ENST00000570983	142	-20.61	142	-20.61	13983	25	3096	1692
zikv-mir-2	ENST00000361658	296	-59.17	149	-31.5	13984	25	3908	 2206 1622
zikv-mir-2	ENST00000395544	296	-59.17	149	-31.5	13985	25	6010	 2187 1603
zikv-mir-2	ENST00000580130	147	-27.67	147	-27.67	13989	25	627	100
zikv-mir-2	ENST00000574854	147	-27.67	147	-27.67	13990	25	493	335
zikv-mir-2	ENST00000313654	595	-96.03	155	-30.63	14000	25	10661	 6622 7431 6678 9506
zikv-mir-2	ENST00000399516	595	-96.03	155	-30.63	14002	25	9834	 6213 7022 6269 9097
zikv-mir-2	ENST00000269217	595	-96.03	155	-30.63	14005	25	5671	 1759 2568 1815 4643
zikv-mir-2	ENST00000587184	595	-96.03	155	-30.63	14006	25	5007	 1386 2195 1442 4270
zikv-mir-2	ENST00000586751	453	-65.4	155	-24.17	14007	25	3494	 1159 1968 1215
zikv-mir-2	ENST00000588770	595	-96.03	155	-30.63	14008	25	4921	 959 1768 1015 3843
zikv-mir-2	ENST00000590104	142	-30.63	142	-30.63	14012	25	462	15
zikv-mir-2	ENST00000331664	737	-133.91	158	-28.5	14015	25	7044	 6243 1491 5065 2860 1167
zikv-mir-2	ENST00000261883	429	-64.39	146	-25.14	14017	25	4454	 2173 2973 3338
zikv-mir-2	ENST00000459703	147	-30.21	147	-30.21	14018	25	2455	802
zikv-mir-2	ENST00000244751	308	-50.8	161	-30.21	14019	25	3897	 1291 2247
zikv-mir-2	ENST00000393189	147	-30.21	147	-30.21	14021	25	2542	892
zikv-mir-2	ENST00000290246	140	-28.09	140	-28.09	14023	25	3669	760
zikv-mir-2	ENST00000372176	140	-28.09	140	-28.09	14025	25	3678	770
zikv-mir-2	ENST00000352077	140	-28.09	140	-28.09	14027	25	2157	559
zikv-mir-2	ENST00000425546	142	-22.41	142	-22.41	14029	25	1344	1132
zikv-mir-2	ENST00000488853	140	-28.09	140	-28.09	14032	25	1250	642
zikv-mir-2	ENST00000450812	140	-28.09	140	-28.09	14033	25	1168	718
zikv-mir-2	ENST00000469801	140	-28.09	140	-28.09	14035	25	874	683
zikv-mir-2	ENST00000460474	140	-28.09	140	-28.09	14036	25	749	610
zikv-mir-2	ENST00000497412	140	-28.09	140	-28.09	14037	25	777	665
zikv-mir-2	ENST00000396391	140	-28.09	140	-28.09	14040	25	3574	671
zikv-mir-2	ENST00000439931	140	-28.09	140	-28.09	14041	25	2635	769
zikv-mir-2	ENST00000445496	140	-28.09	140	-28.09	14042	25	2455	658
zikv-mir-2	ENST00000394684	148	-21.05	148	-21.05	14049	25	6149	1730
zikv-mir-2	ENST00000515332	149	-25.36	149	-25.36	14050	25	498	286
zikv-mir-2	ENST00000359079	148	-21.05	148	-21.05	14052	25	1887	1562
zikv-mir-2	ENST00000394686	148	-21.05	148	-21.05	14054	25	2127	1802
zikv-mir-2	ENST00000241463	141	-24.61	141	-24.61	14068	25	1543	527
zikv-mir-2	ENST00000475647	155	-25.48	155	-25.48	14069	25	415	8
zikv-mir-2	ENST00000253055	149	-29.39	149	-29.39	14079	25	3436	1546
zikv-mir-2	ENST00000594951	149	-29.39	149	-29.39	14081	25	682	405
zikv-mir-2	ENST00000594569	149	-29.39	149	-29.39	14085	25	562	140
zikv-mir-2	ENST00000373382	144	-17.69	144	-17.69	14087	25	3229	2963
zikv-mir-2	ENST00000263559	144	-17.69	144	-17.69	14094	25	2697	2436
zikv-mir-2	ENST00000395098	144	-17.69	144	-17.69	14095	25	2554	2293
zikv-mir-2	ENST00000391916	141	-31.38	141	-31.38	14103	25	2834	195
zikv-mir-2	ENST00000410105	141	-31.38	141	-31.38	14104	25	3085	195
zikv-mir-2	ENST00000573989	147	-26.15	147	-26.15	14118	25	436	387
zikv-mir-2	ENST00000407690	453	-67.32	157	-23.54	14120	25	3586	 1182 3021 392
zikv-mir-2	ENST00000407431	299	-46.5	157	-23.54	14122	25	2974	 1272 482
zikv-mir-2	ENST00000407148	299	-46.5	157	-23.54	14123	25	2789	 1087 297
zikv-mir-2	ENST00000405938	299	-46.5	157	-23.54	14124	25	2896	 1253 463
zikv-mir-2	ENST00000450493	157	-23.54	157	-23.54	14126	25	571	450
zikv-mir-2	ENST00000479489	142	-22.96	142	-22.96	14129	25	749	392
zikv-mir-2	ENST00000472918	142	-22.96	142	-22.96	14130	25	571	279
zikv-mir-2	ENST00000455080	142	-22.96	142	-22.96	14131	25	638	382
zikv-mir-2	ENST00000418876	142	-22.96	142	-22.96	14132	25	563	407
zikv-mir-2	ENST00000420242	142	-22.96	142	-22.96	14133	25	525	373
zikv-mir-2	ENST00000245414	146	-27.27	146	-27.27	14136	25	3579	820
zikv-mir-2	ENST00000472045	443	-78.14	153	-29.84	14137	25	5153	 2060 1881 1676
zikv-mir-2	ENST00000405885	146	-27.27	146	-27.27	14138	25	2061	779
zikv-mir-2	ENST00000459982	443	-78.14	153	-29.84	14140	25	1231	 1176 997 792
zikv-mir-2	ENST00000573295	294	-57.38	149	-34.73	14160	25	2552	 1618 992
zikv-mir-2	ENST00000300714	294	-57.38	149	-34.73	14161	25	2287	 1353 727
zikv-mir-2	ENST00000576090	294	-57.38	149	-34.73	14162	25	3642	 2710 2084
zikv-mir-2	ENST00000570854	142	-29.44	142	-29.44	14166	25	849	410
zikv-mir-2	ENST00000572050	142	-29.44	142	-29.44	14168	25	568	251
zikv-mir-2	ENST00000575961	142	-29.44	142	-29.44	14169	25	564	393
zikv-mir-2	ENST00000575891	142	-29.44	142	-29.44	14170	25	556	395
zikv-mir-2	ENST00000571601	142	-29.44	142	-29.44	14171	25	710	274
zikv-mir-2	ENST00000374769	294	-57.38	149	-34.73	14172	25	2453	 1521 895
zikv-mir-2	ENST00000337107	299	-56.36	152	-34.37	14185	25	897	 688 830
zikv-mir-2	ENST00000400277	152	-34.37	152	-34.37	14187	25	996	378
zikv-mir-2	ENST00000473526	299	-56.36	152	-34.37	14188	25	360	 93 283
zikv-mir-2	ENST00000266069	142	-20.47	142	-20.47	14201	25	1566	703
zikv-mir-2	ENST00000461023	289	-45.39	149	-22.81	14218	25	6340	 5076 2744
zikv-mir-2	ENST00000262320	146	-24.97	146	-24.97	14219	25	3643	772
zikv-mir-2	ENST00000354866	146	-24.97	146	-24.97	14220	25	3324	562
zikv-mir-2	ENST00000478260	432	-73.45	145	-32.5	14237	25	2653	 696 227 851
zikv-mir-2	ENST00000263650	435	-89.56	147	-35.31	14238	25	3889	 375 1932 2087
zikv-mir-2	ENST00000389989	435	-89.56	147	-35.31	14239	25	3619	 314 1667 1822
zikv-mir-2	ENST00000534454	288	-54.25	145	-32.5	14240	25	1731	 431 586
zikv-mir-2	ENST00000525498	435	-89.56	147	-35.31	14242	25	2733	 132 1566 1721
zikv-mir-2	ENST00000471998	435	-89.56	147	-35.31	14243	25	2182	 321 1025 1180
zikv-mir-2	ENST00000348039	435	-89.56	147	-35.31	14244	25	2798	 373 1726 1881
zikv-mir-2	ENST00000534491	437	-83.18	147	-35.31	14245	25	2224	 351 1908 2174
zikv-mir-2	ENST00000459995	147	-35.31	147	-35.31	14247	25	594	118
zikv-mir-2	ENST00000533234	147	-35.31	147	-35.31	14248	25	554	350
zikv-mir-2	ENST00000465323	147	-35.31	147	-35.31	14249	25	674	294
zikv-mir-2	ENST00000477622	147	-35.31	147	-35.31	14250	25	795	168
zikv-mir-2	ENST00000526122	147	-35.31	147	-35.31	14251	25	554	396
zikv-mir-2	ENST00000530372	147	-35.31	147	-35.31	14252	25	575	496
zikv-mir-2	ENST00000533721	147	-35.31	147	-35.31	14253	25	774	720
zikv-mir-2	ENST00000542243	435	-89.56	147	-35.31	14256	25	2182	 321 1025 1180
zikv-mir-2	ENST00000288548	140	-16.55	140	-16.55	14259	25	3043	2815
zikv-mir-2	ENST00000555004	298	-44	154	-22.26	14261	25	7774	 1538 4407
zikv-mir-2	ENST00000421193	144	-21.74	144	-21.74	14265	25	808	455
zikv-mir-2	ENST00000423807	141	-24.46	141	-24.46	14267	25	1570	277
zikv-mir-2	ENST00000419060	283	-53.13	142	-28.67	14268	25	2692	 63 1370
zikv-mir-2	ENST00000429848	142	-28.67	142	-28.67	14272	25	901	22
zikv-mir-2	ENST00000515560	304	-59.21	163	-32.67	14276	25	3183	 316 387
zikv-mir-2	ENST00000332884	151	-16.4	151	-16.4	14278	25	4944	1741
zikv-mir-2	ENST00000508453	151	-16.4	151	-16.4	14280	25	3125	1712
zikv-mir-2	ENST00000264977	293	-46.12	150	-28.97	14281	25	6795	 4681 2531
zikv-mir-2	ENST00000334546	145	-21.22	145	-21.22	14283	25	2196	379
zikv-mir-2	ENST00000265081	144	-20.7	144	-20.7	14287	25	4092	410
zikv-mir-2	ENST00000490848	579	-97.53	152	-32.02	14290	25	7218	 3189 2708 2966 5625
zikv-mir-2	ENST00000382448	140	-20.68	140	-20.68	14291	25	3331	1750
zikv-mir-2	ENST00000491746	579	-97.53	152	-32.02	14292	25	7227	 3015 2534 2792 5174
zikv-mir-2	ENST00000342159	140	-20.68	140	-20.68	14293	25	2966	1749
zikv-mir-2	ENST00000487292	140	-20.68	140	-20.68	14295	25	3178	1597
zikv-mir-2	ENST00000605067	149	-25.82	149	-25.82	14305	25	1427	394
zikv-mir-2	ENST00000603223	149	-25.82	149	-25.82	14306	25	2388	1355
zikv-mir-2	ENST00000379278	149	-25.82	149	-25.82	14307	25	1529	503
zikv-mir-2	ENST00000290122	299	-56.36	152	-34.37	14308	25	887	 688 830
zikv-mir-2	ENST00000400271	299	-56.36	152	-34.37	14310	25	357	 93 283
zikv-mir-2	ENST00000280605	143	-16.61	143	-16.61	14311	25	2791	556
zikv-mir-2	ENST00000368653	2525	-464.25	166	-37.41	14312	25	11417	 4169 3191 7439 2711 4534 7186 714 3443 5621 6716 7895 5990 4040 2405 4900 6349 7669
zikv-mir-2	ENST00000368654	2525	-464.25	166	-37.41	14313	25	12678	 5430 4452 8700 3972 5795 8447 1975 4704 6882 7977 9156 7251 5301 3666 6161 7610 8930
zikv-mir-2	ENST00000464771	145	-20.77	145	-20.77	14314	25	692	69
zikv-mir-2	ENST00000519083	160	-22.31	160	-22.31	14330	25	2594	1597
zikv-mir-2	ENST00000414028	160	-22.31	160	-22.31	14331	25	2485	1488
zikv-mir-2	ENST00000435918	160	-22.31	160	-22.31	14332	25	2217	1220
zikv-mir-2	ENST00000401605	285	-37.78	144	-22.15	14353	25	2322	 1179 1061
zikv-mir-2	ENST00000401617	285	-37.78	144	-22.15	14354	25	2162	 1008 890
zikv-mir-2	ENST00000415891	285	-37.78	144	-22.15	14355	25	2269	 1143 1025
zikv-mir-2	ENST00000404424	285	-37.78	144	-22.15	14356	25	2480	 1253 1135
zikv-mir-2	ENST00000456385	285	-37.78	144	-22.15	14357	25	2311	 1114 996
zikv-mir-2	ENST00000320081	285	-37.78	144	-22.15	14358	25	4293	 1176 1058
zikv-mir-2	ENST00000370351	302	-56.33	155	-30.64	14365	25	2539	 660 1836
zikv-mir-2	ENST00000370349	302	-56.33	155	-30.64	14366	25	2594	 715 1891
zikv-mir-2	ENST00000488738	302	-56.33	155	-30.64	14367	25	3992	 649 3289
zikv-mir-2	ENST00000411611	155	-24.39	155	-24.39	14368	25	565	37
zikv-mir-2	ENST00000459704	302	-56.33	155	-30.64	14369	25	2015	 156 1312
zikv-mir-2	ENST00000483113	147	-25.69	147	-25.69	14371	25	1624	921
zikv-mir-2	ENST00000327111	145	-20.18	145	-20.18	14372	25	3732	1689
zikv-mir-2	ENST00000372003	150	-17.73	150	-17.73	14377	25	1615	1230
zikv-mir-2	ENST00000470318	150	-17.73	150	-17.73	14384	25	590	421
zikv-mir-2	ENST00000290341	449	-75.89	156	-30.54	14385	25	8274	 3205 1821 1191
zikv-mir-2	ENST00000431824	293	-52.6	150	-30.54	14387	25	1317	 1070 440
zikv-mir-2	ENST00000001146	284	-41.78	142	-24.52	14391	25	4732	 673 1863
zikv-mir-2	ENST00000412253	284	-41.78	142	-24.52	14392	25	4025	 121 1311
zikv-mir-2	ENST00000474509	142	-24.52	142	-24.52	14393	25	574	272
zikv-mir-2	ENST00000461519	142	-24.52	142	-24.52	14394	25	567	467
zikv-mir-2	ENST00000546307	142	-24.52	142	-24.52	14395	25	1346	244
zikv-mir-2	ENST00000312579	290	-56.98	146	-29.67	14396	25	1231	 1082 914
zikv-mir-2	ENST00000296589	157	-22.81	157	-22.81	14421	25	1772	975
zikv-mir-2	ENST00000382102	300	-39.35	157	-22.81	14422	25	2723	 886 2328
zikv-mir-2	ENST00000510600	157	-22.81	157	-22.81	14423	25	740	305
zikv-mir-2	ENST00000505056	157	-22.81	157	-22.81	14425	25	739	630
zikv-mir-2	ENST00000342059	157	-22.81	157	-22.81	14426	25	1537	743
zikv-mir-2	ENST00000261844	142	-23.51	142	-23.51	14434	25	4217	1195
zikv-mir-2	ENST00000534964	142	-23.51	142	-23.51	14435	25	4590	1473
zikv-mir-2	ENST00000546305	142	-23.51	142	-23.51	14436	25	3697	1207
zikv-mir-2	ENST00000399202	142	-23.51	142	-23.51	14438	25	3048	1011
zikv-mir-2	ENST00000566768	146	-27.4	146	-27.4	14443	25	576	80
zikv-mir-2	ENST00000508363	143	-21.46	143	-21.46	14461	25	3086	1951
zikv-mir-2	ENST00000448083	141	-25.03	141	-25.03	14470	25	1427	844
zikv-mir-2	ENST00000312562	141	-25.03	141	-25.03	14471	25	1669	1257
zikv-mir-2	ENST00000531493	141	-25.03	141	-25.03	14472	25	1200	1042
zikv-mir-2	ENST00000562955	296	-56.82	155	-30.18	14478	25	12281	 9498 9710
zikv-mir-2	ENST00000460536	439	-82.32	155	-30.18	14483	25	4286	 1486 76 1698
zikv-mir-2	ENST00000372442	296	-56.82	155	-30.18	14485	25	10217	 7434 7646
zikv-mir-2	ENST00000311308	158	-27.78	158	-27.78	14486	25	843	448
zikv-mir-2	ENST00000593586	158	-27.78	158	-27.78	14487	25	2323	1016
zikv-mir-2	ENST00000327987	142	-23.12	142	-23.12	14488	25	4479	2689
zikv-mir-2	ENST00000505265	303	-43.21	153	-21.72	14502	25	446	 276 369
zikv-mir-2	ENST00000434027	303	-43.21	153	-21.72	14503	25	2513	 276 369
zikv-mir-2	ENST00000308234	153	-21.72	153	-21.72	14504	25	4580	275
zikv-mir-2	ENST00000507054	153	-21.72	153	-21.72	14505	25	300	134
zikv-mir-2	ENST00000548825	151	-25.91	151	-25.91	14515	25	3307	2620
zikv-mir-2	ENST00000261897	151	-25.91	151	-25.91	14517	25	3602	2914
zikv-mir-2	ENST00000380281	151	-25.91	151	-25.91	14519	25	3154	2466
zikv-mir-2	ENST00000549547	151	-25.91	151	-25.91	14522	25	697	666
zikv-mir-2	ENST00000601806	151	-21.79	151	-21.79	14525	25	2906	2048
zikv-mir-2	ENST00000597390	151	-21.79	151	-21.79	14526	25	1367	548
zikv-mir-2	ENST00000291281	151	-21.79	151	-21.79	14527	25	3070	2253
zikv-mir-2	ENST00000602155	151	-21.79	151	-21.79	14528	25	1043	229
zikv-mir-2	ENST00000600194	151	-21.79	151	-21.79	14529	25	2923	2110
zikv-mir-2	ENST00000599019	151	-21.79	151	-21.79	14530	25	1703	879
zikv-mir-2	ENST00000597589	151	-21.79	151	-21.79	14531	25	1682	895
zikv-mir-2	ENST00000595515	151	-21.79	151	-21.79	14532	25	3012	2357
zikv-mir-2	ENST00000593492	151	-21.79	151	-21.79	14533	25	990	812
zikv-mir-2	ENST00000433867	151	-21.79	151	-21.79	14541	25	3321	2505
zikv-mir-2	ENST00000527331	154	-23.22	154	-23.22	14543	25	885	521
zikv-mir-2	ENST00000262365	154	-23.22	154	-23.22	14545	25	1268	623
zikv-mir-2	ENST00000351291	154	-23.22	154	-23.22	14546	25	1166	521
zikv-mir-2	ENST00000262995	286	-50.55	143	-27.27	14549	25	7981	 134 795
zikv-mir-2	ENST00000262994	286	-50.55	143	-27.27	14550	25	2648	 9 670
zikv-mir-2	ENST00000514639	143	-27.27	143	-27.27	14551	25	728	379
zikv-mir-2	ENST00000515366	143	-27.27	143	-27.27	14552	25	582	496
zikv-mir-2	ENST00000505913	143	-27.27	143	-27.27	14553	25	2477	382
zikv-mir-2	ENST00000515388	144	-18.61	144	-18.61	14554	25	1176	128
zikv-mir-2	ENST00000509992	143	-27.27	143	-27.27	14555	25	743	518
zikv-mir-2	ENST00000511836	143	-27.27	143	-27.27	14556	25	571	382
zikv-mir-2	ENST00000512843	143	-27.27	143	-27.27	14557	25	470	1
zikv-mir-2	ENST00000507070	145	-21.4	145	-21.4	14559	25	677	90
zikv-mir-2	ENST00000510615	145	-21.4	145	-21.4	14560	25	568	67
zikv-mir-2	ENST00000424484	155	-21.09	155	-21.09	14565	25	837	256
zikv-mir-2	ENST00000418644	155	-21.09	155	-21.09	14566	25	917	623
zikv-mir-2	ENST00000455805	301	-41.76	155	-21.09	14567	25	747	 235 537
zikv-mir-2	ENST00000458657	592	-92.48	155	-27.8	14568	25	1818	 359 1662 759 1318
zikv-mir-2	ENST00000441519	301	-41.76	155	-21.09	14569	25	836	 226 626
zikv-mir-2	ENST00000357508	592	-92.48	155	-27.8	14570	25	2113	 226 1959 626 1331
zikv-mir-2	ENST00000445071	301	-41.76	155	-21.09	14571	25	1063	 486 886
zikv-mir-2	ENST00000453711	155	-21.09	155	-21.09	14572	25	502	309
zikv-mir-2	ENST00000421398	146	-20.67	146	-20.67	14573	25	564	126
zikv-mir-2	ENST00000444751	301	-41.76	155	-21.09	14574	25	656	 102 237
zikv-mir-2	ENST00000434068	146	-20.67	146	-20.67	14575	25	490	51
zikv-mir-2	ENST00000418779	291	-50.72	150	-27.8	14582	25	757	 601 257
zikv-mir-2	ENST00000568406	291	-50.72	150	-27.8	14583	25	726	 570 123
zikv-mir-2	ENST00000535358	592	-92.48	155	-27.8	14584	25	1685	 226 1529 626 1185
zikv-mir-2	ENST00000281317	143	-25.91	143	-25.91	14587	25	7068	6038
zikv-mir-2	ENST00000295220	147	-20.29	147	-20.29	14592	25	2985	2151
zikv-mir-2	ENST00000413057	147	-20.29	147	-20.29	14594	25	2167	1888
zikv-mir-2	ENST00000413369	147	-20.29	147	-20.29	14597	25	2801	1967
zikv-mir-2	ENST00000443972	307	-43.58	160	-23.29	14605	25	3294	 2541 556
zikv-mir-2	ENST00000600951	147	-20.29	147	-20.29	14606	25	440	163
zikv-mir-2	ENST00000602047	147	-20.29	147	-20.29	14609	25	2967	2134
zikv-mir-2	ENST00000403312	322	-44.7	170	-27.93	14616	25	2033	 388 1595
zikv-mir-2	ENST00000309522	322	-44.7	170	-27.93	14617	25	1912	 318 1474
zikv-mir-2	ENST00000505878	322	-44.7	170	-27.93	14619	25	2044	 454 1610
zikv-mir-2	ENST00000603302	322	-44.7	170	-27.93	14624	25	2032	 388 1595
zikv-mir-2	ENST00000454409	322	-44.7	170	-27.93	14625	25	1910	 320 1476
zikv-mir-2	ENST00000496009	144	-27	144	-27	14626	25	2374	519
zikv-mir-2	ENST00000373295	144	-27	144	-27	14627	25	1721	596
zikv-mir-2	ENST00000464092	145	-17.13	145	-17.13	14628	25	2708	2633
zikv-mir-2	ENST00000554766	154	-29.23	154	-29.23	14635	25	1004	153
zikv-mir-2	ENST00000298351	155	-23.22	155	-23.22	14637	25	5334	2599
zikv-mir-2	ENST00000557504	304	-47.67	155	-24.45	14638	25	531	 497 23
zikv-mir-2	ENST00000517913	150	-21.74	150	-21.74	14639	25	1412	991
zikv-mir-2	ENST00000435422	297	-41.91	150	-21.74	14640	25	9755	 1113 1889
zikv-mir-2	ENST00000337851	150	-21.74	150	-21.74	14641	25	1606	1148
zikv-mir-2	ENST00000447401	150	-21.74	150	-21.74	14643	25	1571	1148
zikv-mir-2	ENST00000336079	145	-27.71	145	-27.71	14647	25	4445	4002
zikv-mir-2	ENST00000367182	285	-50.23	144	-30.14	14655	25	10073	 3035 2837
zikv-mir-2	ENST00000463049	285	-50.23	144	-30.14	14656	25	6102	 2983 2785
zikv-mir-2	ENST00000572659	286	-38.14	146	-19.19	14682	25	9531	 9020 3074
zikv-mir-2	ENST00000388918	151	-23.23	151	-23.23	14685	25	2851	1059
zikv-mir-2	ENST00000381136	151	-23.23	151	-23.23	14686	25	872	135
zikv-mir-2	ENST00000381142	151	-23.23	151	-23.23	14687	25	789	167
zikv-mir-2	ENST00000470909	151	-23.23	151	-23.23	14688	25	343	188
zikv-mir-2	ENST00000381137	151	-23.23	151	-23.23	14690	25	2668	903
zikv-mir-2	ENST00000315249	157	-31.91	157	-31.91	14697	25	7293	1475
zikv-mir-2	ENST00000584655	157	-31.91	157	-31.91	14699	25	4039	1343
zikv-mir-2	ENST00000394597	304	-48.96	157	-31.91	14700	25	4227	 1537 246
zikv-mir-2	ENST00000447669	157	-31.91	157	-31.91	14701	25	2030	1836
zikv-mir-2	ENST00000415395	157	-31.91	157	-31.91	14702	25	1706	1577
zikv-mir-2	ENST00000378516	304	-48.96	157	-31.91	14709	25	4097	 1401 134
zikv-mir-2	ENST00000268850	304	-48.96	157	-31.91	14710	25	4013	 1317 134
zikv-mir-2	ENST00000599263	146	-26.37	146	-26.37	14711	25	582	127
zikv-mir-2	ENST00000430325	146	-26.37	146	-26.37	14712	25	1817	683
zikv-mir-2	ENST00000593335	146	-26.37	146	-26.37	14713	25	588	139
zikv-mir-2	ENST00000221818	146	-26.37	146	-26.37	14714	25	1783	656
zikv-mir-2	ENST00000513948	146	-26.37	146	-26.37	14715	25	787	493
zikv-mir-2	ENST00000283147	142	-20.37	142	-20.37	14717	25	2780	1927
zikv-mir-2	ENST00000372684	432	-78.18	148	-30.21	14718	25	7235	 3845 909 3164
zikv-mir-2	ENST00000372683	142	-19.02	142	-19.02	14719	25	1408	617
zikv-mir-2	ENST00000320955	1187	-212.46	172	-34.53	14722	25	11722	 5449 10445 10705 1747 3193 10616 4626 6857
zikv-mir-2	ENST00000571653	154	-22.28	154	-22.28	14727	25	1634	1519
zikv-mir-2	ENST00000575876	295	-37.96	154	-22.28	14730	25	3063	 1243 1643
zikv-mir-2	ENST00000274065	159	-29.54	159	-29.54	14734	25	934	71
zikv-mir-2	ENST00000509736	159	-29.54	159	-29.54	14735	25	576	20
zikv-mir-2	ENST00000505243	159	-29.54	159	-29.54	14736	25	614	16
zikv-mir-2	ENST00000507485	159	-29.54	159	-29.54	14737	25	1526	16
zikv-mir-2	ENST00000515818	159	-29.54	159	-29.54	14738	25	572	15
zikv-mir-2	ENST00000514682	159	-29.54	159	-29.54	14739	25	985	15
zikv-mir-2	ENST00000503002	159	-29.54	159	-29.54	14740	25	480	13
zikv-mir-2	ENST00000512690	159	-29.54	159	-29.54	14741	25	845	5
zikv-mir-2	ENST00000508783	159	-29.54	159	-29.54	14742	25	587	4
zikv-mir-2	ENST00000438576	140	-27.99	140	-27.99	14749	25	1619	354
zikv-mir-2	ENST00000449692	140	-27.99	140	-27.99	14750	25	1559	296
zikv-mir-2	ENST00000530188	140	-27.99	140	-27.99	14751	25	1528	288
zikv-mir-2	ENST00000470165	153	-27.92	153	-27.92	14752	25	761	233
zikv-mir-2	ENST00000450536	142	-22.25	142	-22.25	14759	25	4537	2071
zikv-mir-2	ENST00000367663	142	-22.25	142	-22.25	14760	25	2607	1508
zikv-mir-2	ENST00000529597	142	-22.25	142	-22.25	14761	25	2468	1373
zikv-mir-2	ENST00000445570	142	-22.25	142	-22.25	14762	25	2690	1592
zikv-mir-2	ENST00000483468	305	-48.17	163	-25.92	14764	25	6069	 4238 4958
zikv-mir-2	ENST00000409812	142	-22.25	142	-22.25	14766	25	2511	1614
zikv-mir-2	ENST00000258062	142	-22.25	142	-22.25	14767	25	3161	2075
zikv-mir-2	ENST00000415951	142	-22.25	142	-22.25	14768	25	2424	1453
zikv-mir-2	ENST00000530255	142	-22.25	142	-22.25	14774	25	439	257
zikv-mir-2	ENST00000571021	142	-25.67	142	-25.67	14788	25	2174	474
zikv-mir-2	ENST00000572880	293	-46.07	149	-26.71	14789	25	3827	 1615 117
zikv-mir-2	ENST00000379573	145	-32.89	145	-32.89	14800	25	1848	518
zikv-mir-2	ENST00000379567	145	-32.89	145	-32.89	14801	25	1791	461
zikv-mir-2	ENST00000246041	145	-32.89	145	-32.89	14803	25	1827	497
zikv-mir-2	ENST00000489226	290	-44.69	148	-24.03	14805	25	5139	 2567 3759
zikv-mir-2	ENST00000441493	433	-64.84	146	-25.72	14808	25	9445	 7440 7210 1651
zikv-mir-2	ENST00000252134	150	-25.85	150	-25.85	14809	25	917	118
zikv-mir-2	ENST00000400561	143	-25.72	143	-25.72	14816	25	3046	1321
zikv-mir-2	ENST00000495076	143	-25.72	143	-25.72	14817	25	5113	1380
zikv-mir-2	ENST00000578905	144	-27.95	144	-27.95	14818	25	2532	307
zikv-mir-2	ENST00000414725	143	-25.72	143	-25.72	14819	25	4756	1298
zikv-mir-2	ENST00000383094	143	-25.72	143	-25.72	14820	25	2963	1313
zikv-mir-2	ENST00000461307	444	-82.11	150	-29.67	14821	25	5981	 1451 4050 3446
zikv-mir-2	ENST00000585038	293	-53.22	150	-27.5	14822	25	3323	 3245 1360
zikv-mir-2	ENST00000444520	143	-25.72	143	-25.72	14827	25	3366	1651
zikv-mir-2	ENST00000207726	143	-25.72	143	-25.72	14828	25	3284	1651
zikv-mir-2	ENST00000429452	587	-107.83	150	-29.67	14829	25	8073	 3536 6135 5531 1651
zikv-mir-2	ENST00000481453	147	-21.08	147	-21.08	14865	25	2229	469
zikv-mir-2	ENST00000429738	147	-21.08	147	-21.08	14866	25	310	19
zikv-mir-2	ENST00000591706	142	-30.94	142	-30.94	14881	25	2458	1503
zikv-mir-2	ENST00000575175	286	-59.48	144	-30.94	14882	25	4223	 590 3278
zikv-mir-2	ENST00000585963	286	-59.48	144	-30.94	14883	25	3423	 457 3297
zikv-mir-2	ENST00000588296	144	-28.54	144	-28.54	14886	25	1875	389
zikv-mir-2	ENST00000587669	144	-28.54	144	-28.54	14891	25	848	269
zikv-mir-2	ENST00000603410	144	-28.54	144	-28.54	14892	25	933	404
zikv-mir-2	ENST00000586070	144	-28.54	144	-28.54	14893	25	630	439
zikv-mir-2	ENST00000530791	147	-24.92	147	-24.92	14901	25	837	17
zikv-mir-2	ENST00000356577	292	-52.64	147	-32.11	14939	25	8813	 4467 2333
zikv-mir-2	ENST00000300278	292	-52.64	147	-32.11	14942	25	7477	 4021 1887
zikv-mir-2	ENST00000455528	292	-52.64	147	-32.11	14943	25	8394	 4021 1887
zikv-mir-2	ENST00000381679	292	-52.64	147	-32.11	14944	25	7860	 4020 1886
zikv-mir-2	ENST00000436227	147	-32.11	147	-32.11	14946	25	5269	976
zikv-mir-2	ENST00000290239	292	-52.64	147	-32.11	14959	25	8492	 4041 1907
zikv-mir-2	ENST00000359655	283	-66.57	142	-38.81	14973	25	2484	 95 1450
zikv-mir-2	ENST00000471069	142	-38.81	142	-38.81	14974	25	2392	77
zikv-mir-2	ENST00000483572	142	-38.81	142	-38.81	14975	25	1025	46
zikv-mir-2	ENST00000422378	142	-38.81	142	-38.81	14976	25	794	39
zikv-mir-2	ENST00000370339	303	-57.59	154	-33.08	14980	25	3301	 974 1359
zikv-mir-2	ENST00000370333	450	-73.22	154	-33.08	14982	25	1933	 656 1041 2
zikv-mir-2	ENST00000373517	151	-31.49	151	-31.49	14983	25	2550	392
zikv-mir-2	ENST00000574159	158	-18.68	158	-18.68	14985	25	3995	3388
zikv-mir-2	ENST00000571682	158	-18.68	158	-18.68	14986	25	3879	3273
zikv-mir-2	ENST00000352385	433	-80.55	151	-29.72	14994	25	6508	 5249 2000 3758
zikv-mir-2	ENST00000558048	291	-50.83	151	-27.01	14995	25	3407	 2171 680
zikv-mir-2	ENST00000559327	433	-80.55	151	-29.72	14996	25	5544	 4308 1059 2817
zikv-mir-2	ENST00000373514	154	-28.34	154	-28.34	15000	25	1515	598
zikv-mir-2	ENST00000383226	301	-53.26	158	-34.61	15020	25	3489	 1057 3246
zikv-mir-2	ENST00000376462	601	-105.38	158	-36.41	15027	25	6123	 3158 265 1577 2598
zikv-mir-2	ENST00000481700	150	-36.41	150	-36.41	15028	25	543	229
zikv-mir-2	ENST00000376456	451	-68.97	158	-27.33	15029	25	3203	 2887 1411 2327
zikv-mir-2	ENST00000376454	451	-68.97	158	-27.33	15030	25	7381	 2619 1038 2059
zikv-mir-2	ENST00000438429	451	-68.97	158	-27.33	15031	25	2589	 2273 797 1713
zikv-mir-2	ENST00000307544	451	-68.97	158	-27.33	15032	25	3281	 1970 494 1410
zikv-mir-2	ENST00000396446	451	-68.97	158	-27.33	15033	25	3059	 1898 422 1338
zikv-mir-2	ENST00000396445	451	-68.97	158	-27.33	15034	25	5706	 1898 422 1338
zikv-mir-2	ENST00000376451	451	-68.97	158	-27.33	15035	25	7383	 1898 422 1338
zikv-mir-2	ENST00000460373	143	-22.62	143	-22.62	15036	25	479	418
zikv-mir-2	ENST00000458595	451	-68.97	158	-27.33	15038	25	5971	 2887 1411 2327
zikv-mir-2	ENST00000376452	451	-68.97	158	-27.33	15039	25	5520	 2505 1029 1945
zikv-mir-2	ENST00000430453	293	-41.64	150	-22.62	15040	25	2234	 923 1839
zikv-mir-2	ENST00000586181	149	-21.96	149	-21.96	15045	25	1595	1147
zikv-mir-2	ENST00000459709	446	-72.88	161	-25.59	15049	25	2138	 877 1289 1
zikv-mir-2	ENST00000409515	446	-72.88	161	-25.59	15050	25	2405	 709 1121 1
zikv-mir-2	ENST00000498697	146	-23.73	146	-23.73	15051	25	1925	1492
zikv-mir-2	ENST00000469462	146	-23.73	146	-23.73	15052	25	5135	3628
zikv-mir-2	ENST00000541917	455	-80.74	161	-30.78	15053	25	2889	 743 28 1155
zikv-mir-2	ENST00000295844	455	-80.74	161	-30.78	15054	25	3057	 911 28 1323
zikv-mir-2	ENST00000601089	160	-24.45	160	-24.45	15058	25	2989	2947
zikv-mir-2	ENST00000460138	307	-61.53	158	-36.96	15077	25	2704	 325 695
zikv-mir-2	ENST00000379757	149	-36.96	149	-36.96	15078	25	2964	955
zikv-mir-2	ENST00000473453	149	-36.96	149	-36.96	15079	25	1301	919
zikv-mir-2	ENST00000475802	149	-36.96	149	-36.96	15080	25	582	211
zikv-mir-2	ENST00000539054	149	-36.96	149	-36.96	15082	25	2977	701
zikv-mir-2	ENST00000380779	282	-46.32	141	-26.07	15083	25	6044	 5012 5460
zikv-mir-2	ENST00000380780	282	-46.32	141	-26.07	15084	25	6195	 5163 5611
zikv-mir-2	ENST00000380785	282	-46.32	141	-26.07	15085	25	6092	 5060 5508
zikv-mir-2	ENST00000380787	282	-46.32	141	-26.07	15086	25	5973	 4941 5389
zikv-mir-2	ENST00000453318	282	-46.32	141	-26.07	15091	25	6393	 5115 5563
zikv-mir-2	ENST00000317552	282	-46.32	141	-26.07	15092	25	6463	 5185 5633
zikv-mir-2	ENST00000371402	325	-63.54	163	-33.2	15097	25	1690	 674 559
zikv-mir-2	ENST00000371992	140	-28.6	140	-28.6	15102	25	2934	390
zikv-mir-2	ENST00000485714	143	-25.26	143	-25.26	15105	25	2906	2293
zikv-mir-2	ENST00000396420	140	-28.6	140	-28.6	15112	25	3480	376
zikv-mir-2	ENST00000514344	157	-20	157	-20	15115	25	2955	1618
zikv-mir-2	ENST00000512392	157	-20	157	-20	15116	25	1968	1159
zikv-mir-2	ENST00000284049	301	-35.76	157	-20	15117	25	5918	 5122 1767
zikv-mir-2	ENST00000512844	157	-20	157	-20	15118	25	848	590
zikv-mir-2	ENST00000513064	157	-20	157	-20	15119	25	786	670
zikv-mir-2	ENST00000428149	161	-27.89	161	-27.89	15130	25	4079	76
zikv-mir-2	ENST00000429370	161	-27.89	161	-27.89	15131	25	2296	65
zikv-mir-2	ENST00000260318	161	-27.89	161	-27.89	15133	25	1684	31
zikv-mir-2	ENST00000417449	161	-27.89	161	-27.89	15134	25	2114	72
zikv-mir-2	ENST00000393100	161	-27.89	161	-27.89	15135	25	999	64
zikv-mir-2	ENST00000530933	161	-27.89	161	-27.89	15136	25	594	63
zikv-mir-2	ENST00000572769	145	-26.54	145	-26.54	15143	25	874	595
zikv-mir-2	ENST00000458420	612	-101	174	-31.71	15145	25	14202	 951 1747 1674 4035
zikv-mir-2	ENST00000511524	469	-76.01	174	-31.71	15146	25	2405	 949 1745 1672
zikv-mir-2	ENST00000445009	147	-18.86	147	-18.86	15150	25	2545	1648
zikv-mir-2	ENST00000433482	147	-18.86	147	-18.86	15151	25	2522	1625
zikv-mir-2	ENST00000467554	147	-18.86	147	-18.86	15152	25	817	540
zikv-mir-2	ENST00000469277	147	-18.86	147	-18.86	15153	25	847	622
zikv-mir-2	ENST00000488707	147	-18.86	147	-18.86	15154	25	641	495
zikv-mir-2	ENST00000469788	141	-21.15	141	-21.15	15160	25	580	27
zikv-mir-2	ENST00000316334	146	-25.08	146	-25.08	15162	25	4625	1389
zikv-mir-2	ENST00000305123	437	-78.6	150	-26.84	15163	25	9705	 3861 1491 501
zikv-mir-2	ENST00000461287	301	-50.86	160	-25.98	15165	25	2332	 460 88
zikv-mir-2	ENST00000360150	141	-17.8	141	-17.8	15167	25	5014	992
zikv-mir-2	ENST00000549182	141	-17.8	141	-17.8	15168	25	565	91
zikv-mir-2	ENST00000548909	141	-17.8	141	-17.8	15169	25	645	344
zikv-mir-2	ENST00000551467	141	-17.8	141	-17.8	15170	25	765	411
zikv-mir-2	ENST00000355773	324	-51	170	-27.43	15187	25	3455	 2211 2466
zikv-mir-2	ENST00000558378	149	-25.82	149	-25.82	15190	25	1523	503
zikv-mir-2	ENST00000511965	148	-32.05	148	-32.05	15192	25	722	586
zikv-mir-2	ENST00000438731	148	-32.05	148	-32.05	15195	25	846	707
zikv-mir-2	ENST00000371388	325	-63.54	163	-33.2	15196	25	1309	 674 559
zikv-mir-2	ENST00000519067	155	-22.62	155	-22.62	15197	25	7483	1784
zikv-mir-2	ENST00000517878	155	-22.62	155	-22.62	15198	25	3470	1633
zikv-mir-2	ENST00000024061	155	-22.62	155	-22.62	15199	25	3546	1788
zikv-mir-2	ENST00000433583	155	-22.62	155	-22.62	15203	25	3367	1530
zikv-mir-2	ENST00000526680	149	-26.15	149	-26.15	15208	25	2841	382
zikv-mir-2	ENST00000534446	149	-26.15	149	-26.15	15214	25	679	312
zikv-mir-2	ENST00000372066	296	-52.06	152	-28.51	15216	25	1598	 1229 1465
zikv-mir-2	ENST00000361373	440	-68.6	152	-31.13	15217	25	5297	 2232 2587 1755
zikv-mir-2	ENST00000477489	145	-16.19	145	-16.19	15218	25	433	343
zikv-mir-2	ENST00000429277	440	-68.6	152	-31.13	15219	25	5436	 2371 2726 1894
zikv-mir-2	ENST00000458213	440	-68.6	152	-31.13	15220	25	5091	 2026 2381 1549
zikv-mir-2	ENST00000352360	440	-68.6	152	-31.13	15221	25	4650	 1585 1940 1108
zikv-mir-2	ENST00000263066	440	-68.6	152	-31.13	15222	25	4966	 1904 2259 1427
zikv-mir-2	ENST00000372056	296	-52.06	152	-28.51	15223	25	1899	 1518 1754
zikv-mir-2	ENST00000310944	296	-52.06	152	-28.51	15224	25	1695	 1314 1550
zikv-mir-2	ENST00000542786	296	-52.06	152	-28.51	15225	25	1889	 1518 1754
zikv-mir-2	ENST00000576195	147	-16.57	147	-16.57	15230	25	625	68
zikv-mir-2	ENST00000347300	146	-25.03	146	-25.03	15235	25	3841	2826
zikv-mir-2	ENST00000296266	146	-25.03	146	-25.03	15236	25	4151	3142
zikv-mir-2	ENST00000507564	146	-25.03	146	-25.03	15237	25	3824	2895
zikv-mir-2	ENST00000512220	146	-25.03	146	-25.03	15238	25	4057	3046
zikv-mir-2	ENST00000504021	146	-25.03	146	-25.03	15239	25	3541	2522
zikv-mir-2	ENST00000349441	146	-25.03	146	-25.03	15240	25	3569	2554
zikv-mir-2	ENST00000348417	146	-25.03	146	-25.03	15241	25	3877	2874
zikv-mir-2	ENST00000506507	146	-25.03	146	-25.03	15242	25	4532	2580
zikv-mir-2	ENST00000509195	157	-20.96	157	-20.96	15249	25	350	49
zikv-mir-2	ENST00000514081	141	-20.75	141	-20.75	15254	25	562	56
zikv-mir-2	ENST00000513891	140	-16.93	140	-16.93	15257	25	667	526
zikv-mir-2	ENST00000448668	140	-16.93	140	-16.93	15259	25	573	377
zikv-mir-2	ENST00000511425	146	-25.03	146	-25.03	15260	25	2225	1206
zikv-mir-2	ENST00000513190	157	-34.48	157	-34.48	15263	25	2854	1693
zikv-mir-2	ENST00000431818	146	-25.03	146	-25.03	15265	25	4057	3046
zikv-mir-2	ENST00000440957	146	-25.03	146	-25.03	15266	25	3568	2549
zikv-mir-2	ENST00000431232	285	-53.47	144	-27.35	15267	25	3691	 154 1721
zikv-mir-2	ENST00000424078	141	-27.35	141	-27.35	15268	25	844	80
zikv-mir-2	ENST00000250930	141	-27.35	141	-27.35	15269	25	2346	1467
zikv-mir-2	ENST00000448854	285	-53.42	144	-27.35	15270	25	858	 663 204
zikv-mir-2	ENST00000467452	141	-27.35	141	-27.35	15271	25	646	304
zikv-mir-2	ENST00000301459	289	-49.39	149	-27.12	15275	25	2604	 857 2111
zikv-mir-2	ENST00000514439	143	-21.68	143	-21.68	15279	25	2312	536
zikv-mir-2	ENST00000512055	294	-39.38	151	-21.68	15280	25	5431	 2561 3665
zikv-mir-2	ENST00000515418	294	-39.38	151	-21.68	15281	25	1958	 260 1364
zikv-mir-2	ENST00000503204	143	-21.68	143	-21.68	15282	25	700	112
zikv-mir-2	ENST00000512332	294	-39.38	151	-21.68	15283	25	2230	 671 1775
zikv-mir-2	ENST00000511604	294	-39.38	151	-21.68	15284	25	2503	 1011 2115
zikv-mir-2	ENST00000502818	294	-39.38	151	-21.68	15285	25	2120	 708 1812
zikv-mir-2	ENST00000505881	151	-17.7	151	-17.7	15286	25	561	488
zikv-mir-2	ENST00000429747	294	-39.38	151	-21.68	15291	25	2564	 869 1973
zikv-mir-2	ENST00000247815	141	-31.21	141	-31.21	15292	25	3420	200
zikv-mir-2	ENST00000440906	141	-31.21	141	-31.21	15293	25	3167	166
zikv-mir-2	ENST00000542394	141	-31.21	141	-31.21	15294	25	3432	166
zikv-mir-2	ENST00000545134	141	-31.21	141	-31.21	15295	25	3586	165
zikv-mir-2	ENST00000338754	300	-51.7	151	-29.61	15298	25	2188	 281 1064
zikv-mir-2	ENST00000398110	300	-51.7	151	-29.61	15299	25	1968	 315 1098
zikv-mir-2	ENST00000403880	300	-51.7	151	-29.61	15300	25	2084	 431 1214
zikv-mir-2	ENST00000445720	149	-22.09	149	-22.09	15301	25	675	34
zikv-mir-2	ENST00000442495	151	-29.61	151	-29.61	15302	25	586	171
zikv-mir-2	ENST00000454778	151	-29.61	151	-29.61	15303	25	582	232
zikv-mir-2	ENST00000440953	151	-29.61	151	-29.61	15304	25	544	362
zikv-mir-2	ENST00000453117	151	-29.61	151	-29.61	15305	25	514	378
zikv-mir-2	ENST00000450022	151	-29.61	151	-29.61	15306	25	544	413
zikv-mir-2	ENST00000424132	143	-24.52	143	-24.52	15307	25	577	351
zikv-mir-2	ENST00000341329	143	-24.52	143	-24.52	15308	25	4883	420
zikv-mir-2	ENST00000423616	143	-24.52	143	-24.52	15311	25	556	280
zikv-mir-2	ENST00000448992	143	-24.52	143	-24.52	15312	25	576	382
zikv-mir-2	ENST00000392062	143	-24.52	143	-24.52	15321	25	5151	702
zikv-mir-2	ENST00000355585	293	-49.37	153	-25.21	15322	25	7378	 4531 2632
zikv-mir-2	ENST00000367112	448	-75.03	153	-25.73	15326	25	5091	 3566 1666 231
zikv-mir-2	ENST00000367122	434	-64.48	153	-25.21	15327	25	7271	 4427 1 2663
zikv-mir-2	ENST00000367121	426	-62.62	145	-25.21	15328	25	3973	 3918 1 2663
zikv-mir-2	ENST00000302979	155	-33.18	155	-33.18	15330	25	1626	40
zikv-mir-2	ENST00000399697	150	-28.31	150	-28.31	15331	25	1945	543
zikv-mir-2	ENST00000465887	150	-28.31	150	-28.31	15332	25	1931	530
zikv-mir-2	ENST00000587091	288	-42.3	145	-25.04	15360	25	4161	 3130 3992
zikv-mir-2	ENST00000276033	288	-42.3	145	-25.04	15362	25	4363	 3341 4203
zikv-mir-2	ENST00000428216	150	-22.06	150	-22.06	15363	25	4237	1995
zikv-mir-2	ENST00000547993	144	-27.25	144	-27.25	15384	25	2481	618
zikv-mir-2	ENST00000542454	155	-29.1	155	-29.1	15411	25	6845	6216
zikv-mir-2	ENST00000554311	155	-29.1	155	-29.1	15412	25	4040	3413
zikv-mir-2	ENST00000306005	155	-29.1	155	-29.1	15414	25	4197	3405
zikv-mir-2	ENST00000367175	142	-24.87	142	-24.87	15417	25	5036	1989
zikv-mir-2	ENST00000367176	142	-24.87	142	-24.87	15418	25	3211	164
zikv-mir-2	ENST00000367177	142	-24.87	142	-24.87	15419	25	3463	416
zikv-mir-2	ENST00000496057	142	-24.87	142	-24.87	15420	25	469	152
zikv-mir-2	ENST00000256509	299	-48.72	157	-25.25	15421	25	8013	 3605 2039
zikv-mir-2	ENST00000397491	299	-48.72	157	-25.25	15423	25	5235	 3382 1816
zikv-mir-2	ENST00000453040	299	-48.72	157	-25.25	15427	25	3960	 3538 1972
zikv-mir-2	ENST00000449294	144	-22.08	144	-22.08	15430	25	594	141
zikv-mir-2	ENST00000471332	142	-23.47	142	-23.47	15432	25	399	92
zikv-mir-2	ENST00000445697	157	-25.25	157	-25.25	15435	25	1104	523
zikv-mir-2	ENST00000305901	141	-29.1	141	-29.1	15437	25	1640	537
zikv-mir-2	ENST00000370313	147	-22.33	147	-22.33	15443	25	1421	974
zikv-mir-2	ENST00000370316	147	-22.33	147	-22.33	15444	25	1430	983
zikv-mir-2	ENST00000466885	147	-22.33	147	-22.33	15445	25	797	708
zikv-mir-2	ENST00000470246	311	-43.33	163	-22.71	15446	25	462	 1 44
zikv-mir-2	ENST00000395965	303	-46.99	157	-30.07	15453	25	4312	 39 1119
zikv-mir-2	ENST00000505869	303	-46.99	157	-30.07	15454	25	1387	 52 816
zikv-mir-2	ENST00000509739	146	-16.92	146	-16.92	15455	25	1031	652
zikv-mir-2	ENST00000509163	303	-46.99	157	-30.07	15456	25	1369	 80 1036
zikv-mir-2	ENST00000502503	303	-46.99	157	-30.07	15457	25	1392	 103 1082
zikv-mir-2	ENST00000511139	146	-16.92	146	-16.92	15458	25	310	177
zikv-mir-2	ENST00000510445	146	-16.92	146	-16.92	15459	25	557	322
zikv-mir-2	ENST00000302945	282	-56.17	142	-30.01	15462	25	1663	 1138 2
zikv-mir-2	ENST00000303795	140	-29.67	140	-29.67	15463	25	3847	121
zikv-mir-2	ENST00000529851	140	-29.67	140	-29.67	15464	25	2863	110
zikv-mir-2	ENST00000445692	140	-29.67	140	-29.67	15465	25	3906	79
zikv-mir-2	ENST00000578975	161	-32.94	161	-32.94	15509	25	3337	1940
zikv-mir-2	ENST00000441941	142	-30.25	142	-30.25	15511	25	974	138
zikv-mir-2	ENST00000486368	141	-19.95	141	-19.95	15512	25	606	27
zikv-mir-2	ENST00000515220	167	-18.77	167	-18.77	15537	25	455	281
zikv-mir-2	ENST00000288390	167	-18.77	167	-18.77	15538	25	1354	527
zikv-mir-2	ENST00000506468	167	-18.77	167	-18.77	15539	25	1254	430
zikv-mir-2	ENST00000323108	167	-18.77	167	-18.77	15540	25	1107	281
zikv-mir-2	ENST00000577357	141	-22.81	141	-22.81	15543	25	1813	867
zikv-mir-2	ENST00000584211	282	-47.26	141	-24.45	15545	25	2195	 935 1146
zikv-mir-2	ENST00000469838	140	-17.38	140	-17.38	15547	25	2716	1353
zikv-mir-2	ENST00000464087	140	-17.38	140	-17.38	15552	25	5616	829
zikv-mir-2	ENST00000508784	142	-18.87	142	-18.87	15582	25	7463	6269
zikv-mir-2	ENST00000381026	150	-18.92	150	-18.92	15604	25	385	156
zikv-mir-2	ENST00000383224	159	-25.47	159	-25.47	15605	25	1704	332
zikv-mir-2	ENST00000481258	299	-43.97	159	-25.47	15606	25	5025	 247 3384
zikv-mir-2	ENST00000437123	159	-25.47	159	-25.47	15608	25	703	269
zikv-mir-2	ENST00000441483	159	-25.47	159	-25.47	15609	25	918	492
zikv-mir-2	ENST00000483480	159	-25.47	159	-25.47	15610	25	519	178
zikv-mir-2	ENST00000474244	159	-25.47	159	-25.47	15611	25	580	297
zikv-mir-2	ENST00000551933	159	-25.47	159	-25.47	15613	25	1157	233
zikv-mir-2	ENST00000383626	286	-58.27	146	-33.38	15614	25	1544	 152 1073
zikv-mir-2	ENST00000383627	140	-33.38	140	-33.38	15617	25	1506	745
zikv-mir-2	ENST00000469777	140	-33.38	140	-33.38	15622	25	778	588
zikv-mir-2	ENST00000433515	140	-33.38	140	-33.38	15623	25	796	325
zikv-mir-2	ENST00000483860	140	-33.38	140	-33.38	15624	25	1201	371
zikv-mir-2	ENST00000479154	140	-33.38	140	-33.38	15625	25	623	56
zikv-mir-2	ENST00000547132	140	-33.38	140	-33.38	15628	25	1504	744
zikv-mir-2	ENST00000550932	140	-33.38	140	-33.38	15629	25	1281	813
zikv-mir-2	ENST00000600202	156	-30.85	156	-30.85	15630	25	591	363
zikv-mir-2	ENST00000443739	150	-19.36	150	-19.36	15633	25	4382	1018
zikv-mir-2	ENST00000410085	150	-19.36	150	-19.36	15634	25	4164	801
zikv-mir-2	ENST00000409578	150	-19.36	150	-19.36	15635	25	4286	923
zikv-mir-2	ENST00000409346	150	-19.36	150	-19.36	15636	25	4295	932
zikv-mir-2	ENST00000409408	150	-19.36	150	-19.36	15637	25	5856	2494
zikv-mir-2	ENST00000409222	150	-19.36	150	-19.36	15638	25	3823	881
zikv-mir-2	ENST00000263335	429	-73.62	148	-28.9	15642	25	3735	 1027 711 339
zikv-mir-2	ENST00000397647	434	-77.19	153	-28.9	15643	25	3633	 925 711 339
zikv-mir-2	ENST00000348715	429	-73.62	148	-28.9	15644	25	3966	 1258 711 339
zikv-mir-2	ENST00000429538	429	-73.62	148	-28.9	15645	25	4084	 1376 750 378
zikv-mir-2	ENST00000465084	147	-19.2	147	-19.2	15646	25	656	199
zikv-mir-2	ENST00000480684	153	-22.48	153	-22.48	15647	25	527	291
zikv-mir-2	ENST00000497038	148	-20.09	148	-20.09	15648	25	816	633
zikv-mir-2	ENST00000468980	148	-20.09	148	-20.09	15649	25	525	348
zikv-mir-2	ENST00000467778	281	-53.53	141	-28.9	15652	25	1414	 719 347
zikv-mir-2	ENST00000554830	141	-24.63	141	-24.63	15653	25	556	334
zikv-mir-2	ENST00000263334	429	-73.62	148	-28.9	15654	25	1197	 1102 555 183
zikv-mir-2	ENST00000381020	144	-27.43	144	-27.43	15661	25	4053	3324
zikv-mir-2	ENST00000312397	450	-81.67	167	-31.48	15663	25	3293	 1790 723 591
zikv-mir-2	ENST00000529532	283	-50.19	142	-28.19	15665	25	1471	 725 593
zikv-mir-2	ENST00000530251	283	-50.19	142	-28.19	15667	25	753	 724 592
zikv-mir-2	ENST00000427410	160	-26.36	160	-26.36	15673	25	1379	1072
zikv-mir-2	ENST00000447388	160	-26.36	160	-26.36	15674	25	1950	1166
zikv-mir-2	ENST00000425457	160	-26.36	160	-26.36	15675	25	1536	1216
zikv-mir-2	ENST00000456393	160	-26.36	160	-26.36	15677	25	1911	1129
zikv-mir-2	ENST00000372654	160	-26.36	160	-26.36	15678	25	1455	1172
zikv-mir-2	ENST00000534399	156	-22.17	156	-22.17	15679	25	574	302
zikv-mir-2	ENST00000372653	160	-26.36	160	-26.36	15680	25	1862	1575
zikv-mir-2	ENST00000372652	160	-26.36	160	-26.36	15682	25	2363	1579
zikv-mir-2	ENST00000372651	160	-26.36	160	-26.36	15683	25	1202	1081
zikv-mir-2	ENST00000531464	156	-22.17	156	-22.17	15684	25	525	228
zikv-mir-2	ENST00000440226	316	-48.53	160	-26.36	15685	25	1717	 1443 328
zikv-mir-2	ENST00000308733	160	-26.36	160	-26.36	15689	25	2158	1374
zikv-mir-2	ENST00000488635	160	-26.36	160	-26.36	15693	25	1481	1193
zikv-mir-2	ENST00000496608	160	-26.36	160	-26.36	15694	25	1965	1183
zikv-mir-2	ENST00000216366	148	-19.92	148	-19.92	15698	25	2256	1535
zikv-mir-2	ENST00000554345	148	-19.92	148	-19.92	15701	25	1491	1431
zikv-mir-2	ENST00000555417	164	-28.02	164	-28.02	15702	25	769	298
zikv-mir-2	ENST00000502525	155	-19.54	155	-19.54	15706	25	546	252
zikv-mir-2	ENST00000499392	155	-19.54	155	-19.54	15707	25	603	141
zikv-mir-2	ENST00000383087	159	-24.68	159	-24.68	15713	25	6209	1576
zikv-mir-2	ENST00000451040	159	-24.68	159	-24.68	15715	25	2099	1802
zikv-mir-2	ENST00000549811	159	-24.68	159	-24.68	15717	25	6425	1803
zikv-mir-2	ENST00000547999	159	-24.68	159	-24.68	15718	25	6362	1740
zikv-mir-2	ENST00000550561	159	-24.68	159	-24.68	15719	25	6347	1725
zikv-mir-2	ENST00000549381	159	-24.68	159	-24.68	15720	25	6284	1662
zikv-mir-2	ENST00000549289	159	-24.68	159	-24.68	15721	25	6245	1623
zikv-mir-2	ENST00000547261	159	-24.68	159	-24.68	15722	25	6182	1560
zikv-mir-2	ENST00000551542	159	-24.68	159	-24.68	15723	25	6104	1482
zikv-mir-2	ENST00000437356	141	-18.01	141	-18.01	15726	25	1634	800
zikv-mir-2	ENST00000295658	141	-18.01	141	-18.01	15727	25	3342	790
zikv-mir-2	ENST00000406027	141	-18.01	141	-18.01	15729	25	3174	1023
zikv-mir-2	ENST00000454545	141	-18.01	141	-18.01	15730	25	3460	909
zikv-mir-2	ENST00000290167	143	-21.59	143	-21.59	15739	25	3845	688
zikv-mir-2	ENST00000542383	143	-21.59	143	-21.59	15742	25	1162	728
zikv-mir-2	ENST00000378815	143	-13.88	143	-13.88	15753	25	2386	2363
zikv-mir-2	ENST00000303391	154	-22.65	154	-22.65	15771	25	10505	2288
zikv-mir-2	ENST00000486506	141	-20.92	141	-20.92	15774	25	875	143
zikv-mir-2	ENST00000372755	452	-88.75	157	-34.06	15782	25	5286	 2882 3298 1739
zikv-mir-2	ENST00000436396	452	-88.75	157	-34.06	15785	25	4412	 2008 2424 661
zikv-mir-2	ENST00000211998	452	-88.75	157	-34.06	15787	25	5482	 3086 3502 1739
zikv-mir-2	ENST00000417648	310	-61.26	157	-34.06	15788	25	1386	 663 1079
zikv-mir-2	ENST00000354764	291	-38.43	151	-21.62	15792	25	11114	 156 267
zikv-mir-2	ENST00000423035	291	-38.43	151	-21.62	15793	25	8942	 80 275
zikv-mir-2	ENST00000470179	151	-21.62	151	-21.62	15796	25	2874	165
zikv-mir-2	ENST00000409475	291	-38.43	151	-21.62	15797	25	2443	 155 266
zikv-mir-2	ENST00000409188	140	-16.81	140	-16.81	15800	25	1246	211
zikv-mir-2	ENST00000374738	151	-21.62	151	-21.62	15801	25	677	170
zikv-mir-2	ENST00000485830	140	-16.81	140	-16.81	15802	25	1222	296
zikv-mir-2	ENST00000531976	285	-51.94	143	-26.45	15803	25	3174	 1750 873
zikv-mir-2	ENST00000369282	146	-22.28	146	-22.28	15826	25	3705	1421
zikv-mir-2	ENST00000369280	146	-22.28	146	-22.28	15827	25	4062	1728
zikv-mir-2	ENST00000251864	446	-62.21	160	-24.3	15828	25	4510	 3494 1421 3929
zikv-mir-2	ENST00000369281	446	-62.21	160	-24.3	15829	25	4168	 3152 1421 3587
zikv-mir-2	ENST00000422662	286	-37.91	146	-22.28	15830	25	3967	 1277 3386
zikv-mir-2	ENST00000055682	444	-54.88	149	-19.45	15831	25	11719	 2357 4230 1346
zikv-mir-2	ENST00000338447	145	-22.05	145	-22.05	15833	25	4707	2181
zikv-mir-2	ENST00000377793	145	-22.05	145	-22.05	15836	25	3664	1129
zikv-mir-2	ENST00000545161	143	-23.93	143	-23.93	15840	25	351	25
zikv-mir-2	ENST00000570630	291	-50.25	147	-32.32	15844	25	4642	 2698 1824
zikv-mir-2	ENST00000575915	144	-32.32	144	-32.32	15847	25	1733	861
zikv-mir-2	ENST00000578014	144	-32.32	144	-32.32	15848	25	1398	786
zikv-mir-2	ENST00000463515	149	-18.42	149	-18.42	15852	25	2914	190
zikv-mir-2	ENST00000415231	142	-22.98	142	-22.98	15882	25	588	16
zikv-mir-2	ENST00000441390	158	-27.06	158	-27.06	15888	25	3010	977
zikv-mir-2	ENST00000442111	158	-27.06	158	-27.06	15889	25	2995	962
zikv-mir-2	ENST00000281703	158	-27.06	158	-27.06	15890	25	2721	680
zikv-mir-2	ENST00000413816	158	-27.06	158	-27.06	15892	25	2233	856
zikv-mir-2	ENST00000537468	158	-27.06	158	-27.06	15893	25	1714	898
zikv-mir-2	ENST00000542193	158	-27.06	158	-27.06	15894	25	1714	898
zikv-mir-2	ENST00000488124	143	-31.15	143	-31.15	15895	25	3125	2483
zikv-mir-2	ENST00000471059	303	-59.97	160	-31.15	15896	25	2756	 332 2114
zikv-mir-2	ENST00000424713	452	-83.11	160	-31.15	15897	25	10084	 7660 606 9442
zikv-mir-2	ENST00000550539	303	-59.97	160	-31.15	15899	25	2852	 427 2209
zikv-mir-2	ENST00000440824	142	-28.63	142	-28.63	15903	25	1735	1262
zikv-mir-2	ENST00000438348	142	-28.63	142	-28.63	15904	25	1673	1200
zikv-mir-2	ENST00000496881	289	-59.51	147	-30.88	15907	25	1082	 568 458
zikv-mir-2	ENST00000486591	142	-28.63	142	-28.63	15908	25	659	186
zikv-mir-2	ENST00000478300	158	-29.89	158	-29.89	15910	25	2709	1060
zikv-mir-2	ENST00000450542	158	-29.89	158	-29.89	15911	25	1004	740
zikv-mir-2	ENST00000468110	158	-29.89	158	-29.89	15912	25	1304	656
zikv-mir-2	ENST00000295894	158	-29.89	158	-29.89	15917	25	2607	958
zikv-mir-2	ENST00000498449	158	-29.89	158	-29.89	15918	25	1296	722
zikv-mir-2	ENST00000479198	158	-29.89	158	-29.89	15920	25	2436	787
zikv-mir-2	ENST00000460711	158	-29.89	158	-29.89	15922	25	2383	735
zikv-mir-2	ENST00000465156	158	-29.89	158	-29.89	15923	25	829	506
zikv-mir-2	ENST00000380262	146	-35.43	146	-35.43	15925	25	3769	2258
zikv-mir-2	ENST00000563694	146	-35.43	146	-35.43	15926	25	3705	2258
zikv-mir-2	ENST00000565740	146	-35.43	146	-35.43	15930	25	2783	1333
zikv-mir-2	ENST00000571632	146	-35.43	146	-35.43	15932	25	2960	984
zikv-mir-2	ENST00000576922	146	-35.43	146	-35.43	15934	25	1468	466
zikv-mir-2	ENST00000574430	146	-35.43	146	-35.43	15935	25	652	465
zikv-mir-2	ENST00000576723	146	-35.43	146	-35.43	15936	25	2461	229
zikv-mir-2	ENST00000380255	146	-35.43	146	-35.43	15939	25	3477	2194
zikv-mir-2	ENST00000241453	143	-22.75	143	-22.75	15950	25	3842	2904
zikv-mir-2	ENST00000380987	143	-22.75	143	-22.75	15951	25	3634	3036
zikv-mir-2	ENST00000469894	143	-22.75	143	-22.75	15952	25	474	24
zikv-mir-2	ENST00000380982	143	-22.75	143	-22.75	15953	25	3848	2913
zikv-mir-2	ENST00000537084	143	-22.75	143	-22.75	15954	25	3178	2759
zikv-mir-2	ENST00000578865	145	-22.4	145	-22.4	15955	25	1176	554
zikv-mir-2	ENST00000443199	145	-22.4	145	-22.4	15956	25	3089	2467
zikv-mir-2	ENST00000423245	299	-55.46	154	-33.06	15957	25	3576	 1059 2963
zikv-mir-2	ENST00000317905	299	-55.46	154	-33.06	15958	25	3704	 1187 3091
zikv-mir-2	ENST00000578201	154	-33.06	154	-33.06	15964	25	1972	1558
zikv-mir-2	ENST00000582464	154	-33.06	154	-33.06	15966	25	656	75
zikv-mir-2	ENST00000420326	154	-33.06	154	-33.06	15969	25	3710	1187
zikv-mir-2	ENST00000340830	154	-33.06	154	-33.06	15970	25	1749	1187
zikv-mir-2	ENST00000584999	294	-59.59	154	-33.06	15971	25	1922	 1363 265
zikv-mir-2	ENST00000580078	154	-33.06	154	-33.06	15972	25	816	523
zikv-mir-2	ENST00000409020	154	-22.9	154	-22.9	15976	25	1680	1058
zikv-mir-2	ENST00000359683	154	-22.9	154	-22.9	15977	25	1626	1004
zikv-mir-2	ENST00000409357	154	-22.9	154	-22.9	15978	25	1679	1091
zikv-mir-2	ENST00000436412	154	-22.9	154	-22.9	15981	25	479	40
zikv-mir-2	ENST00000416651	154	-22.9	154	-22.9	15982	25	1479	855
zikv-mir-2	ENST00000380736	152	-28.23	152	-28.23	15983	25	3883	2483
zikv-mir-2	ENST00000303025	323	-61.1	171	-32.87	15984	25	3946	 79 2547
zikv-mir-2	ENST00000337414	301	-51.42	152	-28.23	15985	25	5117	 3718 515
zikv-mir-2	ENST00000495242	301	-51.42	152	-28.23	15986	25	5303	 3904 515
zikv-mir-2	ENST00000489330	152	-28.23	152	-28.23	15987	25	6299	4903
zikv-mir-2	ENST00000380718	149	-23.19	149	-23.19	15989	25	3632	515
zikv-mir-2	ENST00000534860	171	-32.87	171	-32.87	15991	25	2096	108
zikv-mir-2	ENST00000400239	145	-23.03	145	-23.03	15994	25	1855	1626
zikv-mir-2	ENST00000375647	586	-92.77	156	-24.8	15995	25	8685	 7261 1338 2003 5369
zikv-mir-2	ENST00000404138	586	-92.77	156	-24.8	15996	25	8992	 7565 1642 2307 5673
zikv-mir-2	ENST00000374651	143	-24.8	143	-24.8	15997	25	4445	1555
zikv-mir-2	ENST00000302326	297	-54.88	149	-32.3	16003	25	7556	 4168 7057
zikv-mir-2	ENST00000510397	144	-18.38	144	-18.38	16008	25	3626	2431
zikv-mir-2	ENST00000272427	154	-27.94	154	-27.94	16010	25	5918	5316
zikv-mir-2	ENST00000598758	151	-30.82	151	-30.82	16018	25	559	321
zikv-mir-2	ENST00000221930	284	-46.95	143	-27.81	16019	25	2769	 1386 1410
zikv-mir-2	ENST00000600196	141	-27.81	141	-27.81	16020	25	399	3
zikv-mir-2	ENST00000597453	284	-46.95	143	-27.81	16021	25	392	 50 74
zikv-mir-2	ENST00000596304	148	-19.5	148	-19.5	16032	25	554	122
zikv-mir-2	ENST00000430157	148	-19.5	148	-19.5	16033	25	572	101
zikv-mir-2	ENST00000596273	148	-19.5	148	-19.5	16034	25	764	305
zikv-mir-2	ENST00000598814	148	-19.5	148	-19.5	16035	25	550	67
zikv-mir-2	ENST00000442744	148	-19.5	148	-19.5	16036	25	2845	65
zikv-mir-2	ENST00000595683	148	-19.5	148	-19.5	16037	25	779	307
zikv-mir-2	ENST00000599256	148	-19.5	148	-19.5	16038	25	927	744
zikv-mir-2	ENST00000595158	148	-19.5	148	-19.5	16039	25	743	279
zikv-mir-2	ENST00000598780	148	-19.5	148	-19.5	16040	25	668	268
zikv-mir-2	ENST00000599551	288	-48.94	148	-29.44	16041	25	707	 236 104
zikv-mir-2	ENST00000597451	148	-19.5	148	-19.5	16042	25	514	43
zikv-mir-2	ENST00000599595	148	-19.5	148	-19.5	16043	25	692	23
zikv-mir-2	ENST00000220325	573	-94.03	148	-30.45	16066	25	3603	 1582 3201 1997 2450
zikv-mir-2	ENST00000409598	170	-31.26	170	-31.26	16074	25	5284	888
zikv-mir-2	ENST00000409252	170	-31.26	170	-31.26	16075	25	4888	428
zikv-mir-2	ENST00000514152	170	-31.26	170	-31.26	16077	25	5107	719
zikv-mir-2	ENST00000604030	170	-31.26	170	-31.26	16081	25	984	840
zikv-mir-2	ENST00000304527	170	-31.26	170	-31.26	16085	25	5273	810
zikv-mir-2	ENST00000455740	170	-31.26	170	-31.26	16086	25	5204	810
zikv-mir-2	ENST00000424281	170	-31.26	170	-31.26	16087	25	5096	810
zikv-mir-2	ENST00000461804	140	-18.93	140	-18.93	16088	25	1998	8
zikv-mir-2	ENST00000334512	299	-56.1	153	-28.93	16113	25	7546	 5881 1612
zikv-mir-2	ENST00000478357	146	-28.93	146	-28.93	16115	25	4252	780
zikv-mir-2	ENST00000335272	302	-42.53	161	-27.37	16117	25	2926	 599 2699
zikv-mir-2	ENST00000320996	302	-42.53	161	-27.37	16118	25	2826	 586 2600
zikv-mir-2	ENST00000477861	161	-27.37	161	-27.37	16119	25	786	506
zikv-mir-2	ENST00000493007	155	-25.27	155	-25.27	16120	25	564	365
zikv-mir-2	ENST00000415296	161	-27.37	161	-27.37	16121	25	884	826
zikv-mir-2	ENST00000455418	302	-42.53	161	-27.37	16126	25	2852	 528 2628
zikv-mir-2	ENST00000546614	144	-15.61	144	-15.61	16132	25	707	633
zikv-mir-2	ENST00000549545	144	-15.61	144	-15.61	16135	25	1546	205
zikv-mir-2	ENST00000373277	140	-30.24	140	-30.24	16137	25	2750	253
zikv-mir-2	ENST00000314830	140	-30.24	140	-30.24	16139	25	3124	629
zikv-mir-2	ENST00000440630	140	-30.24	140	-30.24	16143	25	976	25
zikv-mir-2	ENST00000464239	140	-30.23	140	-30.23	16144	25	888	57
zikv-mir-2	ENST00000488685	140	-30.24	140	-30.24	16145	25	916	167
zikv-mir-2	ENST00000373276	140	-30.24	140	-30.24	16147	25	2807	311
zikv-mir-2	ENST00000429553	140	-30.24	140	-30.24	16149	25	2794	298
zikv-mir-2	ENST00000584632	146	-20.04	146	-20.04	16160	25	4165	3812
zikv-mir-2	ENST00000430627	146	-20.04	146	-20.04	16161	25	5918	3565
zikv-mir-2	ENST00000447079	146	-20.04	146	-20.04	16162	25	8336	3287
zikv-mir-2	ENST00000559663	142	-22.31	142	-22.31	16164	25	871	503
zikv-mir-2	ENST00000581963	142	-22.31	142	-22.31	16166	25	436	311
zikv-mir-2	ENST00000585161	157	-32.58	157	-32.58	16168	25	2036	127
zikv-mir-2	ENST00000518520	152	-27.45	152	-27.45	16216	25	584	19
zikv-mir-2	ENST00000306010	290	-51.03	147	-26.96	16217	25	1759	 1024 665
zikv-mir-2	ENST00000335606	141	-17.98	141	-17.98	16221	25	4153	596
zikv-mir-2	ENST00000382085	141	-17.98	141	-17.98	16225	25	1195	516
zikv-mir-2	ENST00000502637	141	-17.98	141	-17.98	16226	25	1598	592
zikv-mir-2	ENST00000426255	141	-17.98	141	-17.98	16227	25	1316	572
zikv-mir-2	ENST00000512079	141	-17.98	141	-17.98	16228	25	858	516
zikv-mir-2	ENST00000320005	162	-25.28	162	-25.28	16232	25	4347	3095
zikv-mir-2	ENST00000376251	141	-24.48	141	-24.48	16237	25	5813	5619
zikv-mir-2	ENST00000323022	141	-24.48	141	-24.48	16238	25	6037	5843
zikv-mir-2	ENST00000376265	141	-24.48	141	-24.48	16239	25	6070	5876
zikv-mir-2	ENST00000486943	152	-18.24	152	-18.24	16240	25	662	423
zikv-mir-2	ENST00000481035	149	-24.07	149	-24.07	16241	25	714	187
zikv-mir-2	ENST00000329476	164	-22.63	164	-22.63	16243	25	3626	1008
zikv-mir-2	ENST00000506608	164	-22.63	164	-22.63	16244	25	3518	898
zikv-mir-2	ENST00000269967	299	-52.78	159	-28.79	16246	25	3322	 1545 2254
zikv-mir-2	ENST00000600918	146	-19.06	146	-19.06	16248	25	534	509
zikv-mir-2	ENST00000283131	442	-76.74	151	-30.65	16261	25	7923	 7447 411 7422
zikv-mir-2	ENST00000515531	163	-32.2	163	-32.2	16262	25	529	438
zikv-mir-2	ENST00000359015	285	-46.04	145	-24.22	16264	25	5197	 2832 1662
zikv-mir-2	ENST00000355845	145	-21.82	145	-21.82	16266	25	2999	812
zikv-mir-2	ENST00000526178	173	-34.09	173	-34.09	16284	25	720	665
zikv-mir-2	ENST00000525105	173	-34.09	173	-34.09	16288	25	1383	1272
zikv-mir-2	ENST00000369126	146	-20.79	146	-20.79	16291	25	1809	1106
zikv-mir-2	ENST00000369124	146	-20.79	146	-20.79	16292	25	2050	912
zikv-mir-2	ENST00000479194	146	-20.79	146	-20.79	16293	25	1025	909
zikv-mir-2	ENST00000466659	146	-20.79	146	-20.79	16295	25	3743	3042
zikv-mir-2	ENST00000441340	146	-20.79	146	-20.79	16297	25	708	311
zikv-mir-2	ENST00000485470	146	-20.79	146	-20.79	16298	25	638	579
zikv-mir-2	ENST00000025469	146	-20.79	146	-20.79	16300	25	1540	872
zikv-mir-2	ENST00000534662	145	-19.75	145	-19.75	16311	25	1131	278
zikv-mir-2	ENST00000328092	295	-50.47	151	-30.36	16317	25	3299	 436 1771
zikv-mir-2	ENST00000590030	295	-50.47	151	-30.36	16318	25	3209	 438 1773
zikv-mir-2	ENST00000588756	295	-50.47	151	-30.36	16319	25	3826	 884 2219
zikv-mir-2	ENST00000586379	295	-50.47	151	-30.36	16320	25	3233	 465 1800
zikv-mir-2	ENST00000592784	295	-50.47	151	-30.36	16321	25	3269	 465 1800
zikv-mir-2	ENST00000446217	295	-50.47	151	-30.36	16325	25	3826	 884 2219
zikv-mir-2	ENST00000448121	295	-50.47	151	-30.36	16326	25	3337	 473 1808
zikv-mir-2	ENST00000340844	295	-50.47	151	-30.36	16327	25	3250	 473 1808
zikv-mir-2	ENST00000397374	434	-73.65	146	-28.92	16331	25	4480	 854 2136 2602
zikv-mir-2	ENST00000528778	146	-28.92	146	-28.92	16332	25	637	490
zikv-mir-2	ENST00000331588	434	-73.65	146	-28.92	16333	25	4455	 836 2118 2584
zikv-mir-2	ENST00000265840	144	-24.95	144	-24.95	16335	25	2852	1991
zikv-mir-2	ENST00000443271	144	-24.95	144	-24.95	16336	25	1990	1948
zikv-mir-2	ENST00000398417	147	-19.22	147	-19.22	16342	25	8495	11
zikv-mir-2	ENST00000526451	169	-31.12	169	-31.12	16358	25	2761	1321
zikv-mir-2	ENST00000312234	169	-31.12	169	-31.12	16359	25	2887	1447
zikv-mir-2	ENST00000577592	309	-60.14	159	-33.11	16381	25	2218	 933 518
zikv-mir-2	ENST00000306480	437	-70.79	153	-24.82	16397	25	6198	 567 5314 98
zikv-mir-2	ENST00000506087	153	-21.58	153	-21.58	16398	25	2225	592
zikv-mir-2	ENST00000505095	293	-46.4	153	-24.82	16399	25	789	 533 33
zikv-mir-2	ENST00000341861	145	-15.82	145	-15.82	16419	25	8699	5567
zikv-mir-2	ENST00000409806	148	-27.62	148	-27.62	16439	25	1930	181
zikv-mir-2	ENST00000389942	148	-27.62	148	-27.62	16443	25	3046	110
zikv-mir-2	ENST00000416573	148	-27.62	148	-27.62	16444	25	2753	110
zikv-mir-2	ENST00000542614	148	-27.62	148	-27.62	16445	25	1236	132
zikv-mir-2	ENST00000447036	149	-21.44	149	-21.44	16460	25	1366	849
zikv-mir-2	ENST00000233379	450	-72.89	161	-29.1	16461	25	4757	 1629 720 3829
zikv-mir-2	ENST00000470100	149	-21.44	149	-21.44	16464	25	935	602
zikv-mir-2	ENST00000480824	144	-25.23	144	-25.23	16466	25	6861	4679
zikv-mir-2	ENST00000262395	161	-24.49	161	-24.49	16490	25	2921	898
zikv-mir-2	ENST00000498540	142	-25.41	142	-25.41	16493	25	748	328
zikv-mir-2	ENST00000444415	161	-24.49	161	-24.49	16496	25	1456	842
zikv-mir-2	ENST00000394925	142	-25.41	142	-25.41	16497	25	702	301
zikv-mir-2	ENST00000475329	142	-25.41	142	-25.41	16499	25	544	133
zikv-mir-2	ENST00000454852	161	-24.49	161	-24.49	16502	25	672	582
zikv-mir-2	ENST00000469529	161	-24.49	161	-24.49	16504	25	788	687
zikv-mir-2	ENST00000396625	295	-47.39	148	-25.07	16525	25	9895	 2580 1840
zikv-mir-2	ENST00000329662	295	-47.39	148	-25.07	16526	25	5272	 2580 1840
zikv-mir-2	ENST00000535431	143	-29.57	143	-29.57	16527	25	559	433
zikv-mir-2	ENST00000502755	157	-21	157	-21	16544	25	558	44
zikv-mir-2	ENST00000296682	447	-72.51	149	-24.17	16545	25	3691	 1935 2187 2271
zikv-mir-2	ENST00000594378	141	-19.76	141	-19.76	16552	25	1947	647
zikv-mir-2	ENST00000439343	149	-36.96	149	-36.96	16570	25	3030	1026
zikv-mir-2	ENST00000503791	313	-52.09	159	-30.62	16571	25	2443	 559 2077
zikv-mir-2	ENST00000380958	313	-52.09	159	-30.62	16572	25	2833	 559 2077
zikv-mir-2	ENST00000399613	313	-52.09	159	-30.62	16573	25	4940	 32 1388
zikv-mir-2	ENST00000483842	155	-16.88	155	-16.88	16574	25	729	226
zikv-mir-2	ENST00000282391	154	-21.47	154	-21.47	16575	25	4544	989
zikv-mir-2	ENST00000265165	299	-41.43	158	-24.11	16594	25	3068	 1273 2553
zikv-mir-2	ENST00000503879	141	-17.32	141	-17.32	16595	25	1492	1005
zikv-mir-2	ENST00000504426	298	-45.51	157	-28.19	16596	25	1479	 43 1011
zikv-mir-2	ENST00000514444	144	-22.98	144	-22.98	16598	25	916	154
zikv-mir-2	ENST00000505297	157	-28.19	157	-28.19	16599	25	873	199
zikv-mir-2	ENST00000510624	141	-24.72	141	-24.72	16605	25	1472	44
zikv-mir-2	ENST00000506680	158	-24.11	158	-24.11	16606	25	1280	618
zikv-mir-2	ENST00000504950	158	-24.11	158	-24.11	16609	25	572	287
zikv-mir-2	ENST00000515500	299	-48.83	158	-24.72	16610	25	1037	 931 120
zikv-mir-2	ENST00000510717	158	-24.11	158	-24.11	16611	25	568	499
zikv-mir-2	ENST00000512172	142	-22.18	142	-22.18	16612	25	598	435
zikv-mir-2	ENST00000379951	141	-17.32	141	-17.32	16614	25	3477	2962
zikv-mir-2	ENST00000585027	140	-27.9	140	-27.9	16623	25	586	79
zikv-mir-2	ENST00000503768	140	-23.86	140	-23.86	16625	25	2036	292
zikv-mir-2	ENST00000503874	140	-23.86	140	-23.86	16626	25	1460	292
zikv-mir-2	ENST00000301831	285	-45.56	145	-26.45	16630	25	4613	 871 3350
zikv-mir-2	ENST00000420927	145	-19.11	145	-19.11	16632	25	1904	525
zikv-mir-2	ENST00000459802	145	-19.11	145	-19.11	16635	25	564	332
zikv-mir-2	ENST00000497684	145	-19.11	145	-19.11	16636	25	673	447
zikv-mir-2	ENST00000604123	143	-24.34	143	-24.34	16642	25	757	120
zikv-mir-2	ENST00000347197	461	-86.1	164	-34.48	16657	25	2462	 1386 913 1508
zikv-mir-2	ENST00000314537	461	-86.1	164	-34.48	16658	25	2535	 1458 985 1580
zikv-mir-2	ENST00000352855	153	-25.09	153	-25.09	16659	25	1146	658
zikv-mir-2	ENST00000577353	153	-25.09	153	-25.09	16660	25	1206	760
zikv-mir-2	ENST00000398285	461	-86.1	164	-34.48	16661	25	2399	 1320 847 1442
zikv-mir-2	ENST00000583888	317	-59.57	164	-34.48	16664	25	777	 685 390
zikv-mir-2	ENST00000581479	153	-25.09	153	-25.09	16665	25	606	531
zikv-mir-2	ENST00000535778	308	-61.01	164	-34.48	16667	25	1272	 377 499
zikv-mir-2	ENST00000339069	461	-86.1	164	-34.48	16668	25	1577	 1425 1088 1547
zikv-mir-2	ENST00000293493	313	-57.33	160	-32.24	16669	25	1618	 1596 1123
zikv-mir-2	ENST00000166244	306	-58.61	161	-32.68	16671	25	4943	 2178 3144
zikv-mir-2	ENST00000301453	143	-29.57	143	-29.57	16694	25	2493	546
zikv-mir-2	ENST00000541478	143	-29.57	143	-29.57	16695	25	1803	402
zikv-mir-2	ENST00000535715	143	-29.57	143	-29.57	16696	25	1391	394
zikv-mir-2	ENST00000428192	143	-29.57	143	-29.57	16697	25	1296	265
zikv-mir-2	ENST00000447683	151	-26.4	151	-26.4	16700	25	2315	1088
zikv-mir-2	ENST00000422031	143	-29.57	143	-29.57	16705	25	1296	265
zikv-mir-2	ENST00000397906	871	-150.24	153	-27.75	16706	25	11793	 7073 5730 5464 5822 9185 10144
zikv-mir-2	ENST00000431039	438	-77.98	150	-27.75	16707	25	905	 425 183 517
zikv-mir-2	ENST00000480563	290	-50.62	150	-27.75	16708	25	407	 80 172
zikv-mir-2	ENST00000469670	148	-27.36	148	-27.36	16709	25	574	368
zikv-mir-2	ENST00000484631	142	-20.27	142	-20.27	16723	25	2675	276
zikv-mir-2	ENST00000430988	153	-21.84	153	-21.84	16728	25	584	288
zikv-mir-2	ENST00000427704	292	-40.33	148	-24.65	16730	25	9531	 2956 6877
zikv-mir-2	ENST00000367582	148	-24.65	148	-24.65	16733	25	4367	2800
zikv-mir-2	ENST00000397980	142	-25.43	142	-25.43	16737	25	745	566
zikv-mir-2	ENST00000506761	141	-22.37	141	-22.37	16748	25	2169	43
zikv-mir-2	ENST00000395461	143	-25.13	143	-25.13	16751	25	1448	42
zikv-mir-2	ENST00000564447	143	-25.19	143	-25.19	16764	25	2443	1516
zikv-mir-2	ENST00000371980	143	-29.71	143	-29.71	16767	25	1854	1569
zikv-mir-2	ENST00000331203	186	-33.47	186	-33.47	16768	25	2299	247
zikv-mir-2	ENST00000409903	186	-33.47	186	-33.47	16769	25	1989	206
zikv-mir-2	ENST00000409667	186	-33.47	186	-33.47	16770	25	1124	49
zikv-mir-2	ENST00000409450	186	-33.47	186	-33.47	16771	25	1394	49
zikv-mir-2	ENST00000472377	154	-30.45	154	-30.45	16772	25	4598	1802
zikv-mir-2	ENST00000397457	141	-18.62	141	-18.62	16775	25	2684	728
zikv-mir-2	ENST00000244777	283	-38.73	142	-20.11	16776	25	2445	 373 900
zikv-mir-2	ENST00000475998	141	-18.62	141	-18.62	16777	25	1017	579
zikv-mir-2	ENST00000543936	141	-18.62	141	-18.62	16779	25	1273	813
zikv-mir-2	ENST00000563027	140	-15.63	140	-15.63	16780	25	1899	1432
zikv-mir-2	ENST00000549919	152	-19.45	152	-19.45	16804	25	6211	1008
zikv-mir-2	ENST00000256190	152	-26.64	152	-26.64	16805	25	7439	3989
zikv-mir-2	ENST00000530741	152	-26.64	152	-26.64	16811	25	993	598
zikv-mir-2	ENST00000524961	152	-26.64	152	-26.64	16812	25	585	335
zikv-mir-2	ENST00000533584	294	-43.45	152	-26.64	16813	25	572	 371 1
zikv-mir-2	ENST00000507088	150	-26.18	150	-26.18	16819	25	732	255
zikv-mir-2	ENST00000508200	150	-26.18	150	-26.18	16820	25	636	152
zikv-mir-2	ENST00000225969	150	-26.18	150	-26.18	16821	25	716	249
zikv-mir-2	ENST00000503633	150	-26.18	150	-26.18	16822	25	742	231
zikv-mir-2	ENST00000442592	150	-26.18	150	-26.18	16823	25	2441	242
zikv-mir-2	ENST00000511860	150	-26.18	150	-26.18	16824	25	869	423
zikv-mir-2	ENST00000558256	152	-28.26	152	-28.26	16826	25	3298	767
zikv-mir-2	ENST00000332908	152	-28.26	152	-28.26	16827	25	3129	598
zikv-mir-2	ENST00000503982	145	-21.36	145	-21.36	16830	25	820	536
zikv-mir-2	ENST00000238789	140	-17.07	140	-17.07	16835	25	8103	6764
zikv-mir-2	ENST00000381024	140	-17.07	140	-17.07	16836	25	5579	4247
zikv-mir-2	ENST00000366438	144	-22.87	144	-22.87	16842	25	867	585
zikv-mir-2	ENST00000594859	179	-30.53	179	-30.53	16845	25	1557	796
zikv-mir-2	ENST00000399518	150	-30.15	150	-30.15	16849	25	5266	3423
zikv-mir-2	ENST00000547930	302	-58.24	152	-30.15	16850	25	4066	 142 2225
zikv-mir-2	ENST00000413860	147	-28.96	147	-28.96	16852	25	2520	23
zikv-mir-2	ENST00000463483	143	-26.04	143	-26.04	16875	25	1227	694
zikv-mir-2	ENST00000409202	296	-47.84	153	-26.04	16878	25	2945	 191 797
zikv-mir-2	ENST00000456116	153	-21.8	153	-21.8	16879	25	1000	161
zikv-mir-2	ENST00000467265	153	-21.8	153	-21.8	16880	25	2247	144
zikv-mir-2	ENST00000485573	153	-21.8	153	-21.8	16881	25	599	74
zikv-mir-2	ENST00000485700	143	-26.04	143	-26.04	16884	25	841	599
zikv-mir-2	ENST00000409030	143	-26.04	143	-26.04	16886	25	2936	791
zikv-mir-2	ENST00000409220	143	-26.04	143	-26.04	16887	25	2939	791
zikv-mir-2	ENST00000473986	294	-49.38	151	-26.04	16888	25	1362	 500 792
zikv-mir-2	ENST00000497079	143	-26.04	143	-26.04	16889	25	1843	652
zikv-mir-2	ENST00000295381	296	-47.84	153	-26.04	16892	25	2979	 245 851
zikv-mir-2	ENST00000544262	143	-26.04	143	-26.04	16893	25	1101	568
zikv-mir-2	ENST00000377316	148	-27.5	148	-27.5	16894	25	2868	951
zikv-mir-2	ENST00000377326	148	-27.5	148	-27.5	16896	25	3150	1074
zikv-mir-2	ENST00000312049	148	-27.5	148	-27.5	16897	25	2761	685
zikv-mir-2	ENST00000315422	148	-27.5	148	-27.5	16898	25	3148	1072
zikv-mir-2	ENST00000377313	148	-27.5	148	-27.5	16899	25	1871	613
zikv-mir-2	ENST00000440873	148	-27.5	148	-27.5	16902	25	1107	643
zikv-mir-2	ENST00000450708	148	-27.5	148	-27.5	16903	25	922	654
zikv-mir-2	ENST00000413626	148	-27.5	148	-27.5	16904	25	870	662
zikv-mir-2	ENST00000337652	148	-27.5	148	-27.5	16907	25	3162	1094
zikv-mir-2	ENST00000394376	148	-27.5	148	-27.5	16908	25	3034	966
zikv-mir-2	ENST00000394374	148	-27.5	148	-27.5	16909	25	3155	1087
zikv-mir-2	ENST00000443283	148	-27.5	148	-27.5	16910	25	2768	700
zikv-mir-2	ENST00000307851	151	-18.32	151	-18.32	16929	25	2907	555
zikv-mir-2	ENST00000260731	142	-20.74	142	-20.74	16935	25	4858	4515
zikv-mir-2	ENST00000553811	142	-21.18	142	-21.18	16936	25	600	562
zikv-mir-2	ENST00000463715	142	-19.34	142	-19.34	16938	25	718	111
zikv-mir-2	ENST00000493985	142	-19.34	142	-19.34	16939	25	810	99
zikv-mir-2	ENST00000371975	284	-42.91	142	-23.57	16940	25	3108	 729 2476
zikv-mir-2	ENST00000469835	142	-19.34	142	-19.34	16941	25	648	95
zikv-mir-2	ENST00000493032	142	-19.34	142	-19.34	16942	25	627	52
zikv-mir-2	ENST00000487700	142	-19.34	142	-19.34	16943	25	472	52
zikv-mir-2	ENST00000488942	142	-23.57	142	-23.57	16947	25	1121	522
zikv-mir-2	ENST00000459678	142	-23.57	142	-23.57	16948	25	775	470
zikv-mir-2	ENST00000442598	284	-42.91	142	-23.57	16949	25	2549	 169 1916
zikv-mir-2	ENST00000493429	432	-73.13	148	-26.26	16950	25	3135	 2496 2388 2431
zikv-mir-2	ENST00000467291	432	-73.13	148	-26.26	16951	25	2857	 2218 2110 2153
zikv-mir-2	ENST00000360937	432	-73.13	148	-26.26	16953	25	2649	 2010 1902 1945
zikv-mir-2	ENST00000416793	433	-80.29	148	-30.18	16954	25	2453	 2029 1965 1864
zikv-mir-2	ENST00000480582	430	-70.65	148	-26.26	16956	25	943	 589 342 523
zikv-mir-2	ENST00000216629	142	-21.18	142	-21.18	16959	25	1687	815
zikv-mir-2	ENST00000553356	300	-45.91	158	-24.73	16960	25	1526	 1198 429
zikv-mir-2	ENST00000557122	144	-30.15	144	-30.15	16961	25	556	429
zikv-mir-2	ENST00000588112	301	-41.9	153	-21.17	16963	25	1698	 618 181
zikv-mir-2	ENST00000589377	140	-16.81	140	-16.81	16964	25	3684	2765
zikv-mir-2	ENST00000585558	140	-16.81	140	-16.81	16966	25	4014	3095
zikv-mir-2	ENST00000283936	288	-37.98	148	-21.17	16969	25	4002	 142 3088
zikv-mir-2	ENST00000392671	288	-37.98	148	-21.17	16970	25	3921	 142 3007
zikv-mir-2	ENST00000392670	140	-16.81	140	-16.81	16971	25	4009	3095
zikv-mir-2	ENST00000268035	433	-80.32	147	-32.95	16979	25	11803	 5075 5386 9329
zikv-mir-2	ENST00000558762	433	-80.32	147	-32.95	16980	25	11726	 4999 5310 9253
zikv-mir-2	ENST00000559925	150	-20.75	150	-20.75	16981	25	2280	2209
zikv-mir-2	ENST00000559582	140	-18.14	140	-18.14	16990	25	567	109
zikv-mir-2	ENST00000297540	144	-24.39	144	-24.39	17002	25	4288	3729
zikv-mir-2	ENST00000332549	297	-59.21	156	-31	17007	25	1578	 119 521
zikv-mir-2	ENST00000464994	297	-59.21	156	-31	17008	25	609	 3 427
zikv-mir-2	ENST00000493749	297	-59.21	156	-31	17009	25	804	 3 405
zikv-mir-2	ENST00000393414	141	-28.21	141	-28.21	17010	25	1405	475
zikv-mir-2	ENST00000457817	141	-28.21	141	-28.21	17011	25	792	396
zikv-mir-2	ENST00000441002	141	-28.21	141	-28.21	17012	25	1106	353
zikv-mir-2	ENST00000482658	141	-28.21	141	-28.21	17013	25	881	225
zikv-mir-2	ENST00000485335	149	-28.46	149	-28.46	17015	25	703	133
zikv-mir-2	ENST00000343876	284	-55.16	143	-29.2	17018	25	3795	 572 317
zikv-mir-2	ENST00000443758	284	-55.16	143	-29.2	17019	25	2987	 2362 2107
zikv-mir-2	ENST00000446116	141	-29.2	141	-29.2	17020	25	2029	1935
zikv-mir-2	ENST00000420890	284	-55.16	143	-29.2	17023	25	9127	 2358 2103
zikv-mir-2	ENST00000295723	284	-55.16	143	-29.2	17024	25	3786	 572 317
zikv-mir-2	ENST00000404209	146	-20.09	146	-20.09	17025	25	2031	1280
zikv-mir-2	ENST00000466163	146	-20.09	146	-20.09	17026	25	2478	1732
zikv-mir-2	ENST00000600709	287	-39.85	146	-20.09	17027	25	1513	 768 183
zikv-mir-2	ENST00000406636	146	-20.09	146	-20.09	17028	25	1610	898
zikv-mir-2	ENST00000401467	146	-20.09	146	-20.09	17029	25	1686	976
zikv-mir-2	ENST00000306511	301	-42.34	155	-22.25	17030	25	1441	 1324 1281
zikv-mir-2	ENST00000469260	141	-19.76	141	-19.76	17031	25	1018	349
zikv-mir-2	ENST00000478387	141	-19.76	141	-19.76	17032	25	1046	381
zikv-mir-2	ENST00000396496	141	-24.47	141	-24.47	17034	25	4198	44
zikv-mir-2	ENST00000359933	591	-109.92	154	-34.69	17056	25	11628	 9465 1257 8646 5837
zikv-mir-2	ENST00000261834	140	-20.81	140	-20.81	17058	25	1920	929
zikv-mir-2	ENST00000567104	159	-22.81	159	-22.81	17063	25	1749	284
zikv-mir-2	ENST00000569663	159	-22.81	159	-22.81	17064	25	878	250
zikv-mir-2	ENST00000591883	162	-25.81	162	-25.81	17068	25	1774	191
zikv-mir-2	ENST00000382938	150	-30.52	150	-30.52	17078	25	1954	1595
zikv-mir-2	ENST00000272395	156	-25.54	156	-25.54	17081	25	1682	364
zikv-mir-2	ENST00000382123	285	-51.27	145	-27.47	17082	25	3807	 856 2360
zikv-mir-2	ENST00000340134	285	-51.27	145	-27.47	17083	25	3706	 755 2259
zikv-mir-2	ENST00000482459	302	-53.86	157	-30.06	17084	25	1563	 842 1415
zikv-mir-2	ENST00000469037	289	-49.79	149	-29.66	17087	25	1530	 1045 767
zikv-mir-2	ENST00000476504	153	-31.47	153	-31.47	17088	25	706	433
zikv-mir-2	ENST00000566692	159	-27.03	159	-27.03	17094	25	3621	1651
zikv-mir-2	ENST00000346618	144	-27.46	144	-27.46	17095	25	4744	4421
zikv-mir-2	ENST00000535432	144	-27.46	144	-27.46	17096	25	4145	3974
zikv-mir-2	ENST00000561759	441	-73.83	152	-26.52	17105	25	2179	 271 1601 1222
zikv-mir-2	ENST00000565818	731	-121.9	152	-26.99	17106	25	3469	 1784 2891 1379 1154 2512
zikv-mir-2	ENST00000568154	731	-121.9	152	-26.99	17107	25	3497	 1792 2926 1387 1162 2547
zikv-mir-2	ENST00000562335	731	-121.9	152	-26.99	17108	25	3404	 1922 3056 1517 1292 2677
zikv-mir-2	ENST00000565565	731	-121.9	152	-26.99	17109	25	3027	 1760 2749 1355 1130 2370
zikv-mir-2	ENST00000567062	152	-26.52	152	-26.52	17110	25	581	335
zikv-mir-2	ENST00000563476	143	-21.08	143	-21.08	17111	25	1090	883
zikv-mir-2	ENST00000564242	156	-33.33	156	-33.33	17126	25	550	111
zikv-mir-2	ENST00000562476	156	-33.33	156	-33.33	17127	25	545	109
zikv-mir-2	ENST00000290472	311	-61.16	170	-33.13	17129	25	3584	 424 135
zikv-mir-2	ENST00000532382	148	-29.47	148	-29.47	17132	25	855	431
zikv-mir-2	ENST00000525266	159	-25.44	159	-25.44	17134	25	1874	663
zikv-mir-2	ENST00000528130	142	-21.97	142	-21.97	17146	25	1134	387
zikv-mir-2	ENST00000528017	286	-43.25	145	-22.21	17147	25	5641	 502 1744
zikv-mir-2	ENST00000312006	144	-24.7	144	-24.7	17150	25	2133	842
zikv-mir-2	ENST00000527878	144	-24.7	144	-24.7	17151	25	1599	720
zikv-mir-2	ENST00000527048	146	-24.85	146	-24.85	17152	25	678	356
zikv-mir-2	ENST00000373264	295	-51.37	152	-27.93	17186	25	2463	 2364 1618
zikv-mir-2	ENST00000373265	295	-51.37	152	-27.93	17190	25	2700	 2615 1869
zikv-mir-2	ENST00000322764	143	-26.16	143	-26.16	17238	25	2493	1465
zikv-mir-2	ENST00000354434	143	-26.16	143	-26.16	17242	25	2050	1024
zikv-mir-2	ENST00000392910	143	-26.16	143	-26.16	17243	25	2123	1097
zikv-mir-2	ENST00000436448	143	-26.16	143	-26.16	17245	25	632	596
zikv-mir-2	ENST00000446634	143	-26.16	143	-26.16	17246	25	926	602
zikv-mir-2	ENST00000497119	143	-26.16	143	-26.16	17247	25	560	427
zikv-mir-2	ENST00000449423	143	-26.16	143	-26.16	17248	25	2050	1024
zikv-mir-2	ENST00000398844	287	-42.69	146	-22.66	17257	25	6299	 1879 1085
zikv-mir-2	ENST00000322887	287	-42.69	146	-22.66	17258	25	2700	 1844 1050
zikv-mir-2	ENST00000513123	146	-20.03	146	-20.03	17259	25	650	228
zikv-mir-2	ENST00000319217	620	-114.8	182	-31.59	17260	25	7722	 3817 2250 981 4325
zikv-mir-2	ENST00000541718	620	-114.8	182	-31.59	17262	25	7603	 3791 2224 955 4299
zikv-mir-2	ENST00000539508	323	-56.56	182	-30.63	17263	25	6574	 1479 1777
zikv-mir-2	ENST00000319198	141	-25.93	141	-25.93	17265	25	3180	577
zikv-mir-2	ENST00000545857	323	-56.56	182	-30.63	17266	25	3414	 587 885
zikv-mir-2	ENST00000538841	323	-56.56	182	-30.63	17267	25	3186	 418 827
zikv-mir-2	ENST00000536827	620	-114.8	182	-31.59	17268	25	6176	 3612 2045 776 4021
zikv-mir-2	ENST00000447879	620	-114.8	182	-31.59	17269	25	6262	 3612 2045 776 4021
zikv-mir-2	ENST00000542806	141	-25.93	141	-25.93	17270	25	2385	215
zikv-mir-2	ENST00000546205	620	-114.8	182	-31.59	17271	25	6342	 3676 2067 798 4184
zikv-mir-2	ENST00000535169	141	-25.93	141	-25.93	17273	25	796	158
zikv-mir-2	ENST00000540202	141	-25.93	141	-25.93	17274	25	580	338
zikv-mir-2	ENST00000433359	323	-56.56	182	-30.63	17275	25	786	 456 754
zikv-mir-2	ENST00000542239	182	-30.63	182	-30.63	17276	25	548	407
zikv-mir-2	ENST00000381022	620	-114.8	182	-31.59	17278	25	7430	 3620 2053 784 4128
zikv-mir-2	ENST00000381015	620	-114.8	182	-31.59	17279	25	6361	 3612 2045 776 4120
zikv-mir-2	ENST00000396578	281	-50.1	141	-27.77	17281	25	8097	 4233 7360
zikv-mir-2	ENST00000471862	141	-22.33	141	-22.33	17285	25	755	489
zikv-mir-2	ENST00000533482	140	-20.28	140	-20.28	17288	25	4373	4094
zikv-mir-2	ENST00000265335	140	-20.28	140	-20.28	17289	25	6022	4159
zikv-mir-2	ENST00000378823	140	-20.28	140	-20.28	17297	25	6597	4173
zikv-mir-2	ENST00000586512	144	-26.94	144	-26.94	17313	25	590	550
zikv-mir-2	ENST00000282397	299	-38.47	151	-19.46	17331	25	7084	 1276 6158
zikv-mir-2	ENST00000541932	151	-19.46	151	-19.46	17334	25	2968	1309
zikv-mir-2	ENST00000539099	151	-19.46	151	-19.46	17335	25	1911	1309
zikv-mir-2	ENST00000524591	148	-16.8	148	-16.8	17339	25	9587	8714
zikv-mir-2	ENST00000374617	156	-30.78	156	-30.78	17348	25	2358	1391
zikv-mir-2	ENST00000489905	156	-30.78	156	-30.78	17349	25	1007	230
zikv-mir-2	ENST00000444176	156	-30.78	156	-30.78	17350	25	968	815
zikv-mir-2	ENST00000338305	156	-18.54	156	-18.54	17355	25	3270	2957
zikv-mir-2	ENST00000284674	296	-54.37	149	-28.59	17356	25	7514	 1485 1152
zikv-mir-2	ENST00000580874	286	-52.04	145	-26.52	17369	25	6242	 2819 5644
zikv-mir-2	ENST00000531041	142	-30.28	142	-30.28	17385	25	1440	388
zikv-mir-2	ENST00000534765	141	-26.88	141	-26.88	17394	25	3932	1787
zikv-mir-2	ENST00000406189	143	-20.43	143	-20.43	17395	25	3781	1563
zikv-mir-2	ENST00000427721	146	-25.31	146	-25.31	17398	25	1136	401
zikv-mir-2	ENST00000373164	285	-52.01	143	-26.72	17403	25	1620	 105 516
zikv-mir-2	ENST00000244565	285	-52.01	143	-26.72	17405	25	2986	 133 544
zikv-mir-2	ENST00000354891	169	-28.42	169	-28.42	17415	25	3963	687
zikv-mir-2	ENST00000322350	169	-28.42	169	-28.42	17416	25	4411	687
zikv-mir-2	ENST00000504709	169	-28.42	169	-28.42	17417	25	821	617
zikv-mir-2	ENST00000595182	140	-32.06	140	-32.06	17434	25	522	482
zikv-mir-2	ENST00000595423	140	-32.06	140	-32.06	17437	25	554	274
zikv-mir-2	ENST00000443668	141	-22.7	141	-22.7	17446	25	4352	3571
zikv-mir-2	ENST00000393832	141	-22.7	141	-22.7	17447	25	4286	3507
zikv-mir-2	ENST00000296518	141	-22.7	141	-22.7	17448	25	4400	3617
zikv-mir-2	ENST00000259751	141	-33.99	141	-33.99	17453	25	2720	1166
zikv-mir-2	ENST00000372452	141	-33.99	141	-33.99	17454	25	2665	1111
zikv-mir-2	ENST00000372449	141	-33.99	141	-33.99	17455	25	2695	1141
zikv-mir-2	ENST00000483640	141	-33.99	141	-33.99	17456	25	3468	1914
zikv-mir-2	ENST00000454762	141	-33.99	141	-33.99	17460	25	3268	1714
zikv-mir-2	ENST00000372444	141	-33.99	141	-33.99	17461	25	2778	1221
zikv-mir-2	ENST00000372445	141	-33.99	141	-33.99	17462	25	2751	1194
zikv-mir-2	ENST00000436109	141	-33.99	141	-33.99	17463	25	2572	1015
zikv-mir-2	ENST00000438588	141	-33.99	141	-33.99	17464	25	2716	1159
zikv-mir-2	ENST00000319374	439	-73.12	150	-29.51	17469	25	3408	 1401 2845 1079
zikv-mir-2	ENST00000236671	146	-25.31	146	-25.31	17472	25	2123	922
zikv-mir-2	ENST00000433655	146	-25.31	146	-25.31	17473	25	2006	831
zikv-mir-2	ENST00000429746	146	-25.31	146	-25.31	17474	25	690	3
zikv-mir-2	ENST00000497544	290	-48.92	146	-25.31	17475	25	777	 405 603
zikv-mir-2	ENST00000438213	146	-25.31	146	-25.31	17476	25	946	793
zikv-mir-2	ENST00000343304	161	-28.84	161	-28.84	17479	25	3190	1024
zikv-mir-2	ENST00000472710	161	-28.84	161	-28.84	17480	25	4455	2059
zikv-mir-2	ENST00000498402	161	-28.84	161	-28.84	17481	25	2068	690
zikv-mir-2	ENST00000409239	301	-50.86	160	-25.98	17484	25	776	 453 81
zikv-mir-2	ENST00000338165	140	-15.21	140	-15.21	17525	25	2339	1997
zikv-mir-2	ENST00000510007	142	-24.69	142	-24.69	17528	25	1538	1476
zikv-mir-2	ENST00000511648	140	-15.21	140	-15.21	17529	25	2296	1978
zikv-mir-2	ENST00000507616	282	-39.9	142	-24.69	17533	25	1438	 367 1122
zikv-mir-2	ENST00000393271	140	-15.21	140	-15.21	17534	25	2354	2036
zikv-mir-2	ENST00000446041	159	-33.78	159	-33.78	17535	25	4638	3941
zikv-mir-2	ENST00000411803	151	-26.08	151	-26.08	17556	25	2835	1681
zikv-mir-2	ENST00000417322	151	-26.08	151	-26.08	17558	25	1281	1246
zikv-mir-2	ENST00000452763	151	-26.08	151	-26.08	17560	25	1895	741
zikv-mir-2	ENST00000491080	151	-26.08	151	-26.08	17562	25	2002	844
zikv-mir-2	ENST00000490020	151	-26.08	151	-26.08	17565	25	894	632
zikv-mir-2	ENST00000472803	151	-26.08	151	-26.08	17566	25	2799	1695
zikv-mir-2	ENST00000549972	151	-26.08	151	-26.08	17568	25	2439	1288
zikv-mir-2	ENST00000548500	151	-26.08	151	-26.08	17569	25	2602	1451
zikv-mir-2	ENST00000550129	151	-26.08	151	-26.08	17570	25	2701	1550
zikv-mir-2	ENST00000550045	151	-26.08	151	-26.08	17571	25	2785	1684
zikv-mir-2	ENST00000389048	733	-113.09	153	-27.32	17585	25	6220	 4984 4186 1049 5237 1139
zikv-mir-2	ENST00000431873	429	-69.33	146	-27.32	17588	25	1353	 142 820 232
zikv-mir-2	ENST00000417024	299	-58.42	150	-32.83	17592	25	1781	 707 1390
zikv-mir-2	ENST00000578764	150	-25.59	150	-25.59	17593	25	534	463
zikv-mir-2	ENST00000582773	299	-58.42	150	-32.83	17594	25	1740	 667 1350
zikv-mir-2	ENST00000582330	299	-58.42	150	-32.83	17596	25	4679	 644 4287
zikv-mir-2	ENST00000335464	299	-58.42	150	-32.83	17598	25	4745	 684 4327
zikv-mir-2	ENST00000607772	596	-87.77	153	-24.48	17611	25	21063	 15735 16168 15170 14167
zikv-mir-2	ENST00000471979	153	-21.03	153	-21.03	17616	25	1394	1153
zikv-mir-2	ENST00000506702	153	-21.03	153	-21.03	17637	25	1233	999
zikv-mir-2	ENST00000507634	153	-21.03	153	-21.03	17641	25	1142	947
zikv-mir-2	ENST00000467997	153	-21.03	153	-21.03	17644	25	1373	1151
zikv-mir-2	ENST00000374640	140	-15.63	140	-15.63	17655	25	1163	545
zikv-mir-2	ENST00000374639	140	-15.63	140	-15.63	17656	25	1183	565
zikv-mir-2	ENST00000374637	140	-15.63	140	-15.63	17657	25	1089	694
zikv-mir-2	ENST00000562320	142	-24.5	142	-24.5	17658	25	1402	160
zikv-mir-2	ENST00000382396	583	-103.19	149	-28	17659	25	3420	 690 100 826 2014
zikv-mir-2	ENST00000290497	583	-103.19	149	-28	17660	25	3319	 592 75 728 1916
zikv-mir-2	ENST00000569985	434	-76.73	148	-28	17661	25	3329	 82 743 1931
zikv-mir-2	ENST00000561627	297	-54.46	149	-28	17663	25	584	 473 73
zikv-mir-2	ENST00000565553	148	-28	148	-28	17664	25	574	100
zikv-mir-2	ENST00000397272	583	-103.19	149	-28	17665	25	3498	 695 105 831 2025
zikv-mir-2	ENST00000270530	143	-29.46	143	-29.46	17666	25	3855	1778
zikv-mir-2	ENST00000538904	143	-29.46	143	-29.46	17667	25	2418	1615
zikv-mir-2	ENST00000601766	143	-29.46	143	-29.46	17672	25	417	217
zikv-mir-2	ENST00000512559	140	-22.61	140	-22.61	17673	25	1984	1326
zikv-mir-2	ENST00000261275	153	-24.92	153	-24.92	17684	25	4705	4036
zikv-mir-2	ENST00000436291	146	-20.09	146	-20.09	17691	25	2047	1300
zikv-mir-2	ENST00000602039	146	-20.09	146	-20.09	17692	25	2830	2085
zikv-mir-2	ENST00000595124	146	-20.09	146	-20.09	17693	25	1692	1033
zikv-mir-2	ENST00000595356	146	-20.09	146	-20.09	17694	25	1903	1249
zikv-mir-2	ENST00000403380	146	-20.09	146	-20.09	17695	25	1722	994
zikv-mir-2	ENST00000312439	146	-20.09	146	-20.09	17696	25	1882	1269
zikv-mir-2	ENST00000244296	448	-66.65	155	-23.56	17697	25	2276	 1364 1414 1321
zikv-mir-2	ENST00000597058	146	-20.09	146	-20.09	17698	25	725	665
zikv-mir-2	ENST00000606183	282	-35.51	142	-18.51	17702	25	6322	 2801 4154
zikv-mir-2	ENST00000567216	148	-24.01	148	-24.01	17718	25	3174	778
zikv-mir-2	ENST00000568988	178	-34.27	178	-34.27	17719	25	911	394
zikv-mir-2	ENST00000219611	319	-54.07	178	-34.27	17720	25	4744	 1217 2731
zikv-mir-2	ENST00000568402	148	-24.01	148	-24.01	17721	25	540	363
zikv-mir-2	ENST00000483618	143	-21.43	143	-21.43	17724	25	485	18
zikv-mir-2	ENST00000372427	148	-20.44	148	-20.44	17731	25	2173	1143
zikv-mir-2	ENST00000554882	142	-16.98	142	-16.98	17741	25	3748	1240
zikv-mir-2	ENST00000555843	142	-16.98	142	-16.98	17742	25	4281	1779
zikv-mir-2	ENST00000553700	291	-36.38	149	-19.4	17743	25	9080	 2861 6578
zikv-mir-2	ENST00000555311	143	-25.02	143	-25.02	17746	25	503	351
zikv-mir-2	ENST00000553957	149	-19.4	149	-19.4	17747	25	4395	848
zikv-mir-2	ENST00000556224	149	-19.4	149	-19.4	17754	25	3267	2915
zikv-mir-2	ENST00000399332	291	-36.38	149	-19.4	17758	25	9134	 2915 6632
zikv-mir-2	ENST00000374759	435	-95.76	149	-35.06	17759	25	4300	 2437 2533 2218
zikv-mir-2	ENST00000539643	146	-35.06	146	-35.06	17760	25	1988	658
zikv-mir-2	ENST00000540966	286	-60.88	146	-35.06	17761	25	896	 307 215
zikv-mir-2	ENST00000576151	292	-63.32	146	-35.06	17762	25	774	 186 279
zikv-mir-2	ENST00000542075	435	-95.76	149	-35.06	17763	25	2903	 2655 2751 2436
zikv-mir-2	ENST00000573058	140	-30.6	140	-30.6	17764	25	1627	198
zikv-mir-2	ENST00000288439	140	-30.6	140	-30.6	17765	25	2708	2180
zikv-mir-2	ENST00000543204	147	-27.01	147	-27.01	17767	25	663	350
zikv-mir-2	ENST00000358933	145	-27.99	145	-27.99	17770	25	4800	3105
zikv-mir-2	ENST00000572221	145	-27.99	145	-27.99	17771	25	5267	3580
zikv-mir-2	ENST00000573992	145	-27.99	145	-27.99	17774	25	3934	2245
zikv-mir-2	ENST00000576972	145	-27.99	145	-27.99	17777	25	747	658
zikv-mir-2	ENST00000575514	145	-27.99	145	-27.99	17779	25	1016	410
zikv-mir-2	ENST00000510260	147	-15.63	147	-15.63	17784	25	677	53
zikv-mir-2	ENST00000262715	591	-105.49	152	-31.64	17790	25	10695	 5486 1884 4384 5632
zikv-mir-2	ENST00000555008	441	-76.05	152	-31.64	17791	25	6697	 3474 2372 3620
zikv-mir-2	ENST00000555727	591	-105.49	152	-31.64	17792	25	7832	 5350 1882 4382 5496
zikv-mir-2	ENST00000556935	591	-105.49	152	-31.64	17793	25	7643	 5161 1559 4059 5307
zikv-mir-2	ENST00000557314	441	-76.05	152	-31.64	17795	25	2698	 1077 109 1223
zikv-mir-2	ENST00000556488	141	-20.2	141	-20.2	17796	25	1055	56
zikv-mir-2	ENST00000545983	441	-76.05	152	-31.64	17800	25	2698	 1077 109 1223
zikv-mir-2	ENST00000535714	148	-16.98	148	-16.98	17801	25	1483	829
zikv-mir-2	ENST00000378919	148	-16.98	148	-16.98	17802	25	995	391
zikv-mir-2	ENST00000255681	166	-29.54	166	-29.54	17825	25	1205	668
zikv-mir-2	ENST00000543422	166	-29.54	166	-29.54	17829	25	403	165
zikv-mir-2	ENST00000545464	306	-52.79	166	-29.54	17830	25	899	 683 1
zikv-mir-2	ENST00000538595	146	-18.96	146	-18.96	17832	25	868	845
zikv-mir-2	ENST00000569169	290	-59.86	147	-33.47	17833	25	892	 119 826
zikv-mir-2	ENST00000358894	142	-32.41	142	-32.41	17834	25	4172	2073
zikv-mir-2	ENST00000479501	142	-32.41	142	-32.41	17835	25	4536	2034
zikv-mir-2	ENST00000422202	295	-62.8	153	-32.41	17836	25	8097	 6307 2062
zikv-mir-2	ENST00000326996	142	-32.41	142	-32.41	17842	25	4267	2073
zikv-mir-2	ENST00000435874	142	-32.41	142	-32.41	17843	25	4210	2094
zikv-mir-2	ENST00000494615	161	-23.42	161	-23.42	17857	25	2883	1024
zikv-mir-2	ENST00000455147	142	-20.07	142	-20.07	17867	25	2689	1989
zikv-mir-2	ENST00000266563	142	-20.07	142	-20.07	17869	25	3252	1481
zikv-mir-2	ENST00000434354	142	-20.07	142	-20.07	17872	25	2253	1534
zikv-mir-2	ENST00000420616	142	-20.07	142	-20.07	17875	25	2477	1927
zikv-mir-2	ENST00000412720	142	-20.07	142	-20.07	17876	25	2105	1561
zikv-mir-2	ENST00000266564	142	-20.07	142	-20.07	17881	25	3170	1402
zikv-mir-2	ENST00000359236	306	-64.46	158	-33.95	17885	25	4946	 2692 1
zikv-mir-2	ENST00000536905	153	-39.32	153	-39.32	17889	25	1024	50
zikv-mir-2	ENST00000542011	150	-26.77	150	-26.77	17891	25	572	218
zikv-mir-2	ENST00000542195	153	-39.32	153	-39.32	17893	25	730	40
zikv-mir-2	ENST00000539956	150	-26.77	150	-26.77	17895	25	694	199
zikv-mir-2	ENST00000253332	150	-31.1	150	-31.1	17897	25	6597	809
zikv-mir-2	ENST00000354675	150	-31.1	150	-31.1	17898	25	6287	499
zikv-mir-2	ENST00000490177	150	-31.1	150	-31.1	17899	25	561	386
zikv-mir-2	ENST00000402676	290	-53.77	150	-31.1	17900	25	8432	 860 7246
zikv-mir-2	ENST00000359755	150	-31.1	150	-31.1	17901	25	6190	402
zikv-mir-2	ENST00000415807	142	-27.28	142	-27.28	17918	25	5083	1611
zikv-mir-2	ENST00000469491	284	-45.22	142	-27.28	17919	25	2916	 1580 1988
zikv-mir-2	ENST00000336824	142	-27.28	142	-27.28	17920	25	7904	1538
zikv-mir-2	ENST00000416957	142	-27.28	142	-27.28	17922	25	3684	1502
zikv-mir-2	ENST00000494000	299	-48.18	157	-27.28	17927	25	2600	 2434 1527
zikv-mir-2	ENST00000401399	143	-18.46	143	-18.46	17937	25	10205	7491
zikv-mir-2	ENST00000512826	141	-20.98	141	-20.98	17945	25	4226	2618
zikv-mir-2	ENST00000495396	143	-18.46	143	-18.46	17949	25	7910	5196
zikv-mir-2	ENST00000492085	288	-51.14	146	-25.79	17950	25	3937	 2661 3593
zikv-mir-2	ENST00000503221	143	-18.46	143	-18.46	17953	25	6038	5115
zikv-mir-2	ENST00000367172	143	-18.46	143	-18.46	17954	25	10654	7941
zikv-mir-2	ENST00000367171	143	-18.46	143	-18.46	17955	25	10609	7896
zikv-mir-2	ENST00000367170	143	-18.46	143	-18.46	17956	25	10417	7704
zikv-mir-2	ENST00000338515	143	-18.46	143	-18.46	17957	25	10384	7671
zikv-mir-2	ENST00000339876	143	-18.46	143	-18.46	17958	25	10333	7620
zikv-mir-2	ENST00000338586	143	-18.46	143	-18.46	17959	25	10285	7572
zikv-mir-2	ENST00000539706	143	-18.46	143	-18.46	17960	25	10135	7422
zikv-mir-2	ENST00000360049	143	-18.46	143	-18.46	17961	25	10120	7407
zikv-mir-2	ENST00000367169	143	-18.46	143	-18.46	17962	25	9826	7113
zikv-mir-2	ENST00000496387	142	-19.5	142	-19.5	17973	25	674	147
zikv-mir-2	ENST00000460947	140	-19.02	140	-19.02	17974	25	621	1
zikv-mir-2	ENST00000367104	153	-19.1	153	-19.1	17979	25	3948	1206
zikv-mir-2	ENST00000607742	298	-43.39	153	-24.29	17980	25	5155	 1145 1620
zikv-mir-2	ENST00000607071	153	-19.1	153	-19.1	17981	25	4035	2405
zikv-mir-2	ENST00000606965	153	-19.1	153	-19.1	17982	25	1826	993
zikv-mir-2	ENST00000367101	153	-19.1	153	-19.1	17984	25	1907	1195
zikv-mir-2	ENST00000367102	153	-19.1	153	-19.1	17986	25	4013	1216
zikv-mir-2	ENST00000505270	148	-28	148	-28	17991	25	482	137
zikv-mir-2	ENST00000358919	154	-47.82	154	-47.82	17993	25	4392	146
zikv-mir-2	ENST00000512044	150	-29.61	150	-29.61	17995	25	3758	263
zikv-mir-2	ENST00000506171	296	-58.91	150	-32.16	18003	25	560	 27 196
zikv-mir-2	ENST00000316609	146	-26.75	146	-26.75	18004	25	1837	1781
zikv-mir-2	ENST00000511869	144	-27.72	144	-27.72	18005	25	2451	1739
zikv-mir-2	ENST00000572338	144	-28.27	144	-28.27	18008	25	2276	167
zikv-mir-2	ENST00000574670	144	-28.27	144	-28.27	18009	25	2387	278
zikv-mir-2	ENST00000570340	144	-27.37	144	-27.37	18011	25	740	1
zikv-mir-2	ENST00000576421	144	-28.27	144	-28.27	18013	25	749	164
zikv-mir-2	ENST00000570868	154	-21.85	154	-21.85	18017	25	750	149
zikv-mir-2	ENST00000575321	144	-28.27	144	-28.27	18018	25	1020	383
zikv-mir-2	ENST00000576759	144	-28.27	144	-28.27	18019	25	862	366
zikv-mir-2	ENST00000570491	144	-28.27	144	-28.27	18020	25	625	350
zikv-mir-2	ENST00000573492	289	-47.4	145	-28.27	18021	25	487	 251 176
zikv-mir-2	ENST00000226218	141	-28.93	141	-28.93	18022	25	2149	1613
zikv-mir-2	ENST00000539746	141	-28.93	141	-28.93	18023	25	609	432
zikv-mir-2	ENST00000536498	141	-28.93	141	-28.93	18025	25	2046	1143
zikv-mir-2	ENST00000560674	429	-71.11	144	-30.44	18028	25	5908	 686 2772 4043
zikv-mir-2	ENST00000561323	429	-71.11	144	-30.44	18029	25	7393	 1239 3325 5532
zikv-mir-2	ENST00000561306	142	-19.3	142	-19.3	18030	25	3959	2104
zikv-mir-2	ENST00000558420	429	-71.11	144	-30.44	18031	25	6406	 1194 3280 4551
zikv-mir-2	ENST00000336292	429	-71.11	144	-30.44	18032	25	7322	 1192 3278 5485
zikv-mir-2	ENST00000328642	429	-71.11	144	-30.44	18033	25	6386	 1192 3278 4549
zikv-mir-2	ENST00000261534	140	-28.47	140	-28.47	18034	25	4876	2493
zikv-mir-2	ENST00000554767	140	-28.47	140	-28.47	18035	25	5457	3076
zikv-mir-2	ENST00000452340	140	-28.47	140	-28.47	18036	25	5647	3266
zikv-mir-2	ENST00000556394	140	-28.47	140	-28.47	18038	25	693	345
zikv-mir-2	ENST00000287097	150	-20.84	150	-20.84	18066	25	9130	5993
zikv-mir-2	ENST00000474094	151	-23.08	151	-23.08	18067	25	341	303
zikv-mir-2	ENST00000437994	150	-20.84	150	-20.84	18068	25	9401	6261
zikv-mir-2	ENST00000422508	150	-20.84	150	-20.84	18069	25	9221	6081
zikv-mir-2	ENST00000442196	146	-18.29	146	-18.29	18072	25	3453	3320
zikv-mir-2	ENST00000310958	146	-18.29	146	-18.29	18073	25	6822	6700
zikv-mir-2	ENST00000599231	143	-24.88	143	-24.88	18097	25	568	50
zikv-mir-2	ENST00000264279	288	-49.65	147	-24.98	18107	25	2046	 772 468
zikv-mir-2	ENST00000426814	141	-24.67	141	-24.67	18108	25	655	566
zikv-mir-2	ENST00000488403	141	-24.67	141	-24.67	18109	25	871	448
zikv-mir-2	ENST00000472050	141	-24.67	141	-24.67	18111	25	582	419
zikv-mir-2	ENST00000467734	141	-24.67	141	-24.67	18112	25	638	446
zikv-mir-2	ENST00000492688	288	-49.65	147	-24.98	18113	25	571	 452 148
zikv-mir-2	ENST00000478941	141	-24.67	141	-24.67	18114	25	508	266
zikv-mir-2	ENST00000433543	291	-57.7	147	-32.72	18115	25	714	 156 508
zikv-mir-2	ENST00000427741	150	-20.8	150	-20.8	18118	25	3040	2433
zikv-mir-2	ENST00000418658	150	-20.8	150	-20.8	18120	25	5093	2185
zikv-mir-2	ENST00000397461	150	-20.8	150	-20.8	18122	25	5198	2290
zikv-mir-2	ENST00000438282	141	-20.35	141	-20.35	18123	25	2463	2073
zikv-mir-2	ENST00000430505	150	-20.8	150	-20.8	18124	25	2637	2103
zikv-mir-2	ENST00000397459	150	-20.8	150	-20.8	18129	25	2322	1012
zikv-mir-2	ENST00000427331	150	-20.8	150	-20.8	18133	25	4985	2069
zikv-mir-2	ENST00000358480	150	-20.8	150	-20.8	18134	25	2846	1536
zikv-mir-2	ENST00000448906	150	-20.8	150	-20.8	18135	25	2279	969
zikv-mir-2	ENST00000240922	153	-43.42	153	-43.42	18136	25	6135	37
zikv-mir-2	ENST00000481432	153	-43.42	153	-43.42	18141	25	958	12
zikv-mir-2	ENST00000493900	153	-43.42	153	-43.42	18142	25	962	63
zikv-mir-2	ENST00000478020	153	-43.42	153	-43.42	18143	25	473	12
zikv-mir-2	ENST00000467022	153	-43.42	153	-43.42	18144	25	520	12
zikv-mir-2	ENST00000374630	292	-45.79	151	-26.15	18155	25	3152	 2211 1930
zikv-mir-2	ENST00000400191	292	-45.79	151	-26.15	18156	25	4641	 2211 1930
zikv-mir-2	ENST00000374632	292	-45.79	151	-26.15	18157	25	3677	 2209 1928
zikv-mir-2	ENST00000374627	292	-45.79	151	-26.15	18158	25	4014	 2202 1921
zikv-mir-2	ENST00000469918	150	-21.08	150	-21.08	18187	25	865	252
zikv-mir-2	ENST00000472157	150	-21.08	150	-21.08	18188	25	364	243
zikv-mir-2	ENST00000471871	150	-21.08	150	-21.08	18189	25	2087	288
zikv-mir-2	ENST00000498008	140	-20.88	140	-20.88	18190	25	3867	1949
zikv-mir-2	ENST00000495427	140	-20.88	140	-20.88	18191	25	2126	392
zikv-mir-2	ENST00000536062	150	-21.08	150	-21.08	18193	25	1498	265
zikv-mir-2	ENST00000537428	150	-21.08	150	-21.08	18194	25	1620	271
zikv-mir-2	ENST00000330883	145	-18.48	145	-18.48	18195	25	3267	1811
zikv-mir-2	ENST00000262186	145	-18.48	145	-18.48	18196	25	4286	2830
zikv-mir-2	ENST00000392968	145	-18.48	145	-18.48	18200	25	4717	3261
zikv-mir-2	ENST00000298715	169	-29.23	169	-29.23	18271	25	2875	995
zikv-mir-2	ENST00000392982	169	-29.23	169	-29.23	18272	25	2794	995
zikv-mir-2	ENST00000603594	169	-29.23	169	-29.23	18273	25	2946	1066
zikv-mir-2	ENST00000279028	142	-23.77	142	-23.77	18274	25	2043	972
zikv-mir-2	ENST00000409439	145	-30.46	145	-30.46	18279	25	916	125
zikv-mir-2	ENST00000321878	301	-55.3	152	-32.93	18281	25	3006	 2901 2824
zikv-mir-2	ENST00000026218	301	-55.3	152	-32.93	18283	25	2846	 2768 2691
zikv-mir-2	ENST00000480424	301	-55.3	152	-32.93	18289	25	2202	 2125 2048
zikv-mir-2	ENST00000476438	301	-55.3	152	-32.93	18291	25	1775	 1698 1621
zikv-mir-2	ENST00000470475	144	-23.04	144	-23.04	18296	25	981	847
zikv-mir-2	ENST00000485390	142	-31.34	142	-31.34	18297	25	1115	315
zikv-mir-2	ENST00000464658	144	-23.04	144	-23.04	18298	25	898	166
zikv-mir-2	ENST00000325144	153	-21.35	153	-21.35	18310	25	3090	2671
zikv-mir-2	ENST00000331397	145	-18.04	145	-18.04	18311	25	6529	722
zikv-mir-2	ENST00000362096	294	-42.85	149	-24.81	18312	25	4990	 4821 719
zikv-mir-2	ENST00000329134	145	-18.04	145	-18.04	18313	25	4325	719
zikv-mir-2	ENST00000382893	145	-18.04	145	-18.04	18316	25	1539	27
zikv-mir-2	ENST00000479147	146	-27.32	146	-27.32	18334	25	816	646
zikv-mir-2	ENST00000479375	293	-50.98	147	-27.32	18335	25	690	 648 446
zikv-mir-2	ENST00000373247	293	-50.98	147	-27.32	18336	25	2274	 820 618
zikv-mir-2	ENST00000488307	293	-50.98	147	-27.32	18337	25	1172	 889 600
zikv-mir-2	ENST00000373228	293	-50.98	147	-27.32	18338	25	1383	 784 582
zikv-mir-2	ENST00000481552	146	-27.32	146	-27.32	18339	25	504	328
zikv-mir-2	ENST00000460181	293	-50.98	147	-27.32	18340	25	2206	 758 556
zikv-mir-2	ENST00000475765	146	-27.32	146	-27.32	18341	25	898	561
zikv-mir-2	ENST00000373225	293	-50.98	147	-27.32	18343	25	2278	 829 627
zikv-mir-2	ENST00000431857	293	-50.98	147	-27.32	18344	25	959	 785 583
zikv-mir-2	ENST00000423577	147	-23.66	147	-23.66	18345	25	677	635
zikv-mir-2	ENST00000497386	293	-50.98	147	-27.32	18347	25	1060	 860 658
zikv-mir-2	ENST00000488506	147	-23.66	147	-23.66	18348	25	649	42
zikv-mir-2	ENST00000489522	147	-23.66	147	-23.66	18349	25	561	113
zikv-mir-2	ENST00000467826	143	-21.11	143	-21.11	18350	25	829	1
zikv-mir-2	ENST00000393706	147	-23.66	147	-23.66	18353	25	2109	735
zikv-mir-2	ENST00000373245	293	-50.98	147	-27.32	18354	25	2339	 820 618
zikv-mir-2	ENST00000529036	152	-22.78	152	-22.78	18357	25	502	137
zikv-mir-2	ENST00000378610	167	-28.55	167	-28.55	18358	25	3115	2597
zikv-mir-2	ENST00000274695	167	-28.55	167	-28.55	18360	25	3272	2754
zikv-mir-2	ENST00000378624	167	-28.55	167	-28.55	18361	25	3096	2578
zikv-mir-2	ENST00000380668	144	-22.04	144	-22.04	18363	25	2511	1163
zikv-mir-2	ENST00000398491	144	-22.04	144	-22.04	18364	25	1348	1136
zikv-mir-2	ENST00000461630	144	-22.04	144	-22.04	18366	25	891	600
zikv-mir-2	ENST00000346128	293	-38.93	153	-22.77	18367	25	7950	 2443 5624
zikv-mir-2	ENST00000400011	293	-40.17	153	-22.77	18368	25	6764	 2222 5223
zikv-mir-2	ENST00000356107	293	-40.17	153	-22.77	18369	25	6747	 1968 5209
zikv-mir-2	ENST00000400007	140	-16.95	140	-16.95	18370	25	1032	584
zikv-mir-2	ENST00000545208	293	-38.93	153	-22.77	18371	25	5007	 1968 4909
zikv-mir-2	ENST00000462916	153	-22.77	153	-22.77	18374	25	698	350
zikv-mir-2	ENST00000306708	285	-45.73	144	-23.34	18399	25	3595	 2377 504
zikv-mir-2	ENST00000600345	141	-23.34	141	-23.34	18400	25	531	326
zikv-mir-2	ENST00000598224	141	-23.34	141	-23.34	18401	25	760	601
zikv-mir-2	ENST00000246841	141	-26.15	141	-26.15	18406	25	3949	2763
zikv-mir-2	ENST00000449250	144	-31.98	144	-31.98	18407	25	1296	135
zikv-mir-2	ENST00000536693	144	-31.98	144	-31.98	18408	25	1654	351
zikv-mir-2	ENST00000334461	144	-31.98	144	-31.98	18409	25	1535	260
zikv-mir-2	ENST00000409900	141	-17.7	141	-17.7	18410	25	2447	1937
zikv-mir-2	ENST00000295497	281	-40.65	141	-22.95	18411	25	2047	 1666 542
zikv-mir-2	ENST00000488080	141	-17.7	141	-17.7	18412	25	1852	1474
zikv-mir-2	ENST00000409597	141	-17.7	141	-17.7	18413	25	1445	1087
zikv-mir-2	ENST00000409089	144	-26.13	144	-26.13	18416	25	779	244
zikv-mir-2	ENST00000444573	284	-49.08	144	-26.13	18423	25	561	 416 191
zikv-mir-2	ENST00000336451	140	-16.93	140	-16.93	18439	25	1413	608
zikv-mir-2	ENST00000367303	140	-16.93	140	-16.93	18440	25	1854	1049
zikv-mir-2	ENST00000444024	140	-16.93	140	-16.93	18441	25	743	526
zikv-mir-2	ENST00000369941	429	-81.74	145	-32.16	18447	25	1471	 1083 1196 278
zikv-mir-2	ENST00000243167	151	-21.14	151	-21.14	18448	25	2094	1729
zikv-mir-2	ENST00000484697	151	-21.14	151	-21.14	18451	25	1046	678
zikv-mir-2	ENST00000269980	141	-26.24	141	-26.24	18454	25	2103	18
zikv-mir-2	ENST00000266943	140	-19.02	140	-19.02	18465	25	3178	460
zikv-mir-2	ENST00000380814	140	-19.02	140	-19.02	18466	25	2121	589
zikv-mir-2	ENST00000320580	141	-23	141	-23	18468	25	4392	2837
zikv-mir-2	ENST00000534273	144	-24.42	144	-24.42	18474	25	612	571
zikv-mir-2	ENST00000529757	141	-23	141	-23	18475	25	1688	1598
zikv-mir-2	ENST00000524815	141	-23	141	-23	18479	25	628	502
zikv-mir-2	ENST00000531597	141	-23	141	-23	18480	25	617	575
zikv-mir-2	ENST00000529677	141	-23	141	-23	18481	25	679	234
zikv-mir-2	ENST00000569691	140	-17.27	140	-17.27	18482	25	729	296
zikv-mir-2	ENST00000570794	140	-17.27	140	-17.27	18483	25	604	119
zikv-mir-2	ENST00000581424	155	-24.32	155	-24.32	18488	25	6999	3804
zikv-mir-2	ENST00000460265	142	-28.91	142	-28.91	18494	25	3475	995
zikv-mir-2	ENST00000261366	142	-28.91	142	-28.91	18495	25	2878	470
zikv-mir-2	ENST00000492190	142	-28.91	142	-28.91	18497	25	738	349
zikv-mir-2	ENST00000395354	142	-28.91	142	-28.91	18499	25	1572	429
zikv-mir-2	ENST00000519402	141	-21	141	-21	18507	25	5869	2223
zikv-mir-2	ENST00000358138	309	-43.33	161	-25.16	18526	25	2250	 2020 253
zikv-mir-2	ENST00000437935	148	-25.16	148	-25.16	18527	25	1527	248
zikv-mir-2	ENST00000539278	572	-105.98	149	-29.24	18541	25	4739	 2718 947 154 2657
zikv-mir-2	ENST00000504806	140	-23.94	140	-23.94	18545	25	1591	568
zikv-mir-2	ENST00000296657	140	-23.94	140	-23.94	18546	25	1568	430
zikv-mir-2	ENST00000358794	435	-64.92	147	-24.75	18547	25	2743	 1911 1593 1658
zikv-mir-2	ENST00000305218	435	-64.92	147	-24.75	18548	25	2196	 1364 1046 1111
zikv-mir-2	ENST00000538945	435	-64.92	147	-24.75	18550	25	1900	 1203 885 950
zikv-mir-2	ENST00000544739	288	-40.17	144	-21.95	18554	25	562	 438 503
zikv-mir-2	ENST00000537479	288	-40.17	144	-21.95	18555	25	601	 408 473
zikv-mir-2	ENST00000538497	288	-40.17	144	-21.95	18556	25	582	 308 373
zikv-mir-2	ENST00000540887	306	-45.97	159	-24.75	18557	25	877	 600 14
zikv-mir-2	ENST00000302622	148	-28.29	148	-28.29	18559	25	1002	449
zikv-mir-2	ENST00000607751	141	-22.58	141	-22.58	18561	25	1518	730
zikv-mir-2	ENST00000302610	142	-22.2	142	-22.2	18565	25	945	326
zikv-mir-2	ENST00000428189	146	-29.24	146	-29.24	18566	25	7490	2474
zikv-mir-2	ENST00000478986	146	-29.24	146	-29.24	18567	25	774	484
zikv-mir-2	ENST00000551708	146	-29.24	146	-29.24	18571	25	5977	969
zikv-mir-2	ENST00000336095	282	-43.97	141	-24.12	18572	25	7453	 2425 7102
zikv-mir-2	ENST00000358395	141	-19.85	141	-19.85	18573	25	3242	2326
zikv-mir-2	ENST00000432261	141	-19.85	141	-19.85	18575	25	3149	2236
zikv-mir-2	ENST00000279027	292	-53.03	149	-26.8	18591	25	4017	 2944 11
zikv-mir-2	ENST00000472148	149	-26.8	149	-26.8	18592	25	3283	2806
zikv-mir-2	ENST00000413164	143	-26.23	143	-26.23	18593	25	2008	30
zikv-mir-2	ENST00000290317	149	-26.8	149	-26.8	18600	25	3993	2911
zikv-mir-2	ENST00000396360	292	-53.03	149	-26.8	18601	25	3940	 2858 30
zikv-mir-2	ENST00000435032	292	-53.03	149	-26.8	18602	25	3932	 2850 30
zikv-mir-2	ENST00000372121	143	-26.23	143	-26.23	18603	25	1055	30
zikv-mir-2	ENST00000339636	143	-26.23	143	-26.23	18604	25	737	30
zikv-mir-2	ENST00000318562	294	-52.61	151	-29.37	18617	25	3148	 1219 2778
zikv-mir-2	ENST00000533256	294	-52.61	151	-29.37	18618	25	3266	 1340 2899
zikv-mir-2	ENST00000529346	147	-24.47	147	-24.47	18620	25	1718	1375
zikv-mir-2	ENST00000526909	440	-78.28	151	-29.37	18621	25	3844	 1921 695 3480
zikv-mir-2	ENST00000527807	146	-25.67	146	-25.67	18625	25	814	258
zikv-mir-2	ENST00000530636	151	-23.24	151	-23.24	18628	25	2469	1216
zikv-mir-2	ENST00000526198	151	-23.24	151	-23.24	18629	25	2289	1053
zikv-mir-2	ENST00000524474	151	-23.24	151	-23.24	18631	25	907	629
zikv-mir-2	ENST00000526651	147	-24.47	147	-24.47	18633	25	572	440
zikv-mir-2	ENST00000528770	143	-29.37	143	-29.37	18635	25	2233	1867
zikv-mir-2	ENST00000533816	151	-23.24	151	-23.24	18637	25	540	268
zikv-mir-2	ENST00000531393	290	-53.84	147	-29.37	18638	25	2304	 34 1940
zikv-mir-2	ENST00000527832	143	-29.37	143	-29.37	18639	25	1597	1232
zikv-mir-2	ENST00000534449	143	-29.37	143	-29.37	18642	25	491	126
zikv-mir-2	ENST00000524973	143	-29.37	143	-29.37	18643	25	403	102
zikv-mir-2	ENST00000397981	441	-89.45	155	-33.27	18644	25	3430	 1049 2772 2551
zikv-mir-2	ENST00000468058	147	-22.93	147	-22.93	18645	25	1589	1121
zikv-mir-2	ENST00000397983	433	-85.29	147	-33.27	18646	25	3396	 1034 2757 2536
zikv-mir-2	ENST00000397979	433	-85.29	147	-33.27	18647	25	3361	 980 2703 2482
zikv-mir-2	ENST00000545011	433	-85.29	147	-33.27	18652	25	3497	 1117 2840 2619
zikv-mir-2	ENST00000524160	141	-23.74	141	-23.74	18657	25	1299	19
zikv-mir-2	ENST00000448430	141	-23.74	141	-23.74	18658	25	1445	26
zikv-mir-2	ENST00000457155	141	-23.74	141	-23.74	18659	25	1567	55
zikv-mir-2	ENST00000321149	141	-23.74	141	-23.74	18660	25	1993	375
zikv-mir-2	ENST00000522437	141	-23.74	141	-23.74	18661	25	672	47
zikv-mir-2	ENST00000519017	141	-23.74	141	-23.74	18662	25	524	22
zikv-mir-2	ENST00000380679	141	-23.74	141	-23.74	18663	25	1789	375
zikv-mir-2	ENST00000348518	141	-23.74	141	-23.74	18664	25	1887	375
zikv-mir-2	ENST00000342711	437	-88.04	146	-37.52	18699	25	5742	 1018 2873 4128
zikv-mir-2	ENST00000302572	144	-22.05	144	-22.05	18708	25	1054	339
zikv-mir-2	ENST00000367419	151	-16.63	151	-16.63	18709	25	2024	768
zikv-mir-2	ENST00000433539	151	-16.63	151	-16.63	18710	25	563	269
zikv-mir-2	ENST00000393094	293	-47.57	149	-23.86	18720	25	6351	 4184 1564
zikv-mir-2	ENST00000531427	144	-23.71	144	-23.71	18723	25	3596	1037
zikv-mir-2	ENST00000402744	159	-24.15	159	-24.15	18727	25	2421	1548
zikv-mir-2	ENST00000431530	438	-67.07	152	-27.16	18731	25	4747	 3341 1304 559
zikv-mir-2	ENST00000380808	152	-27.16	152	-27.16	18733	25	1793	406
zikv-mir-2	ENST00000467990	147	-20.73	147	-20.73	18735	25	587	524
zikv-mir-2	ENST00000542829	152	-27.16	152	-27.16	18736	25	1165	257
zikv-mir-2	ENST00000416671	149	-35.95	149	-35.95	18740	25	2560	1326
zikv-mir-2	ENST00000544772	149	-35.95	149	-35.95	18763	25	2560	1326
zikv-mir-2	ENST00000329627	316	-49.12	171	-27.84	18765	25	18445	 4920 14038
zikv-mir-2	ENST00000474897	305	-53.19	162	-33.44	18767	25	2082	 759 880
zikv-mir-2	ENST00000424439	145	-30.46	145	-30.46	18769	25	2097	1571
zikv-mir-2	ENST00000540585	145	-30.46	145	-30.46	18770	25	2071	1537
zikv-mir-2	ENST00000370263	302	-56.67	162	-30.07	18771	25	4776	 1624 2880
zikv-mir-2	ENST00000463705	457	-83.51	162	-30.07	18772	25	5201	 2050 518 3306
zikv-mir-2	ENST00000498043	162	-30.07	162	-30.07	18773	25	2052	1426
zikv-mir-2	ENST00000467563	162	-30.07	162	-30.07	18774	25	2098	1472
zikv-mir-2	ENST00000475033	299	-56.63	155	-29.79	18775	25	3660	 662 2789
zikv-mir-2	ENST00000407215	149	-28.5	149	-28.5	18777	25	1779	347
zikv-mir-2	ENST00000290216	149	-28.5	149	-28.5	18778	25	1548	391
zikv-mir-2	ENST00000584123	149	-28.5	149	-28.5	18779	25	1745	595
zikv-mir-2	ENST00000581645	149	-28.5	149	-28.5	18780	25	1477	305
zikv-mir-2	ENST00000582459	149	-28.5	149	-28.5	18782	25	1624	272
zikv-mir-2	ENST00000578323	149	-28.5	149	-28.5	18786	25	624	348
zikv-mir-2	ENST00000581546	149	-28.5	149	-28.5	18787	25	1237	616
zikv-mir-2	ENST00000578840	149	-28.5	149	-28.5	18788	25	912	304
zikv-mir-2	ENST00000580428	149	-28.5	149	-28.5	18789	25	717	337
zikv-mir-2	ENST00000442544	293	-47.55	151	-24.05	18791	25	5721	 4015 4190
zikv-mir-2	ENST00000579666	145	-16.22	145	-16.22	18798	25	518	271
zikv-mir-2	ENST00000581580	293	-47.55	151	-24.05	18802	25	3517	 2569 2744
zikv-mir-2	ENST00000367658	142	-22.84	142	-22.84	18809	25	5614	1675
zikv-mir-2	ENST00000389832	153	-25.29	153	-25.29	18810	25	1409	587
zikv-mir-2	ENST00000436689	153	-25.29	153	-25.29	18811	25	1296	587
zikv-mir-2	ENST00000530561	296	-44.83	155	-23.21	18814	25	2099	 675 1200
zikv-mir-2	ENST00000395074	296	-44.83	155	-23.21	18815	25	1833	 409 934
zikv-mir-2	ENST00000528954	296	-44.83	155	-23.21	18816	25	1879	 455 980
zikv-mir-2	ENST00000528489	296	-44.83	155	-23.21	18817	25	1751	 495 1020
zikv-mir-2	ENST00000510396	287	-50.6	147	-28.53	18820	25	3745	 1547 2918
zikv-mir-2	ENST00000515564	284	-39.25	142	-22.39	18821	25	6552	 913 4397
zikv-mir-2	ENST00000491023	141	-25.66	141	-25.66	18836	25	1071	229
zikv-mir-2	ENST00000507392	594	-83.24	154	-25.45	18844	25	3565	 444 3080 3043 2437
zikv-mir-2	ENST00000452510	594	-83.24	154	-25.45	18845	25	5689	 586 3105 3068 2462
zikv-mir-2	ENST00000354283	594	-83.24	154	-25.45	18846	25	3821	 563 3079 3042 2439
zikv-mir-2	ENST00000503946	440	-64.23	154	-25.45	18852	25	4078	 2700 2663 1168
zikv-mir-2	ENST00000507053	448	-69	154	-25.45	18853	25	530	 59 323 22
zikv-mir-2	ENST00000351273	140	-22.83	140	-22.83	18858	25	1783	1260
zikv-mir-2	ENST00000581407	435	-81.29	149	-31.47	18864	25	4161	 1791 3350 1410
zikv-mir-2	ENST00000582266	291	-56.27	149	-31.47	18865	25	2613	 1640 1259
zikv-mir-2	ENST00000452648	291	-56.27	149	-31.47	18866	25	2836	 1876 1495
zikv-mir-2	ENST00000341217	435	-81.29	149	-31.47	18878	25	4197	 1825 3384 1444
zikv-mir-2	ENST00000369932	429	-81.74	145	-32.16	18879	25	1471	 1083 1196 278
zikv-mir-2	ENST00000293190	300	-52.37	150	-32.88	18880	25	4261	 2378 3554
zikv-mir-2	ENST00000584176	586	-101.79	151	-32.12	18881	25	6516	 3268 5974 3382 1641
zikv-mir-2	ENST00000347612	302	-55.49	152	-36	18882	25	2929	 2733 2333
zikv-mir-2	ENST00000584496	140	-20.83	140	-20.83	18884	25	1984	1905
zikv-mir-2	ENST00000429075	170	-26.94	170	-26.94	18891	25	857	63
zikv-mir-2	ENST00000360032	145	-27.42	145	-27.42	18893	25	2880	492
zikv-mir-2	ENST00000371956	145	-27.42	145	-27.42	18894	25	2882	508
zikv-mir-2	ENST00000570960	159	-27.97	159	-27.97	18903	25	752	533
zikv-mir-2	ENST00000454519	155	-28.69	155	-28.69	18904	25	2114	1609
zikv-mir-2	ENST00000398801	155	-28.69	155	-28.69	18909	25	1964	1459
zikv-mir-2	ENST00000383219	159	-24.68	159	-24.68	18910	25	6209	1576
zikv-mir-2	ENST00000420405	159	-24.68	159	-24.68	18912	25	2099	1802
zikv-mir-2	ENST00000548739	159	-24.68	159	-24.68	18914	25	6347	1725
zikv-mir-2	ENST00000553240	159	-24.68	159	-24.68	18915	25	6362	1740
zikv-mir-2	ENST00000550101	159	-24.68	159	-24.68	18916	25	6284	1662
zikv-mir-2	ENST00000547561	159	-24.68	159	-24.68	18917	25	6182	1560
zikv-mir-2	ENST00000549491	159	-24.68	159	-24.68	18918	25	6104	1482
zikv-mir-2	ENST00000552971	159	-24.68	159	-24.68	18919	25	6245	1623
zikv-mir-2	ENST00000549836	159	-24.68	159	-24.68	18920	25	6425	1803
zikv-mir-2	ENST00000602910	290	-60.4	149	-34.05	18949	25	2193	 1845 1472
zikv-mir-2	ENST00000254079	143	-24.25	143	-24.25	18958	25	1845	1639
zikv-mir-2	ENST00000579000	143	-24.25	143	-24.25	18960	25	1466	1264
zikv-mir-2	ENST00000394265	143	-24.25	143	-24.25	18961	25	1419	1214
zikv-mir-2	ENST00000394267	143	-24.25	143	-24.25	18962	25	1504	1298
zikv-mir-2	ENST00000492037	143	-24.25	143	-24.25	18965	25	1291	1087
zikv-mir-2	ENST00000580029	284	-50.39	143	-26.14	18966	25	2879	 2674 724
zikv-mir-2	ENST00000372201	429	-79.2	146	-33.45	18967	25	2492	 838 1252 1466
zikv-mir-2	ENST00000465443	429	-79.2	146	-33.45	18968	25	2477	 675 1089 1303
zikv-mir-2	ENST00000476731	288	-59.88	146	-33.45	18969	25	761	 152 680
zikv-mir-2	ENST00000492398	283	-52.77	142	-33.45	18970	25	1135	 65 279
zikv-mir-2	ENST00000461358	141	-19.32	141	-19.32	18971	25	767	449
zikv-mir-2	ENST00000248139	142	-24.08	142	-24.08	18977	25	2699	1670
zikv-mir-2	ENST00000561781	142	-24.08	142	-24.08	18982	25	2439	1410
zikv-mir-2	ENST00000535977	142	-24.08	142	-24.08	18983	25	2717	1689
zikv-mir-2	ENST00000539661	142	-24.08	142	-24.08	18984	25	2609	1581
zikv-mir-2	ENST00000538492	142	-24.08	142	-24.08	18985	25	2569	1541
zikv-mir-2	ENST00000482853	285	-52.01	143	-26.72	18986	25	1245	 349 760
zikv-mir-2	ENST00000218032	152	-23.27	152	-23.27	19004	25	4216	3110
zikv-mir-2	ENST00000311912	152	-23.27	152	-23.27	19005	25	3367	3228
zikv-mir-2	ENST00000318184	142	-16.82	142	-16.82	19007	25	3405	3162
zikv-mir-2	ENST00000389441	167	-22.26	167	-22.26	19009	25	5305	1641
zikv-mir-2	ENST00000422113	167	-22.26	167	-22.26	19010	25	5776	2113
zikv-mir-2	ENST00000302000	151	-21.44	151	-21.44	19015	25	8488	8255
zikv-mir-2	ENST00000061240	152	-28.97	152	-28.97	19017	25	6708	304
zikv-mir-2	ENST00000509505	152	-28.97	152	-28.97	19018	25	4787	214
zikv-mir-2	ENST00000507499	152	-28.97	152	-28.97	19019	25	4818	214
zikv-mir-2	ENST00000373674	156	-29.52	156	-29.52	19023	25	2190	1059
zikv-mir-2	ENST00000369212	152	-31.22	152	-31.22	19025	25	1311	234
zikv-mir-2	ENST00000281806	152	-31.22	152	-31.22	19026	25	2368	449
zikv-mir-2	ENST00000451311	145	-23.67	145	-23.67	19027	25	628	389
zikv-mir-2	ENST00000380636	145	-23.67	145	-23.67	19028	25	1702	1464
zikv-mir-2	ENST00000380635	145	-23.67	145	-23.67	19029	25	767	528
zikv-mir-2	ENST00000380633	145	-23.67	145	-23.67	19030	25	495	402
zikv-mir-2	ENST00000291892	141	-27.49	141	-27.49	19036	25	3022	1967
zikv-mir-2	ENST00000587373	144	-32.91	144	-32.91	19049	25	722	618
zikv-mir-2	ENST00000593134	291	-52.41	147	-32.91	19050	25	594	 27 537
zikv-mir-2	ENST00000426208	305	-53.19	162	-33.44	19053	25	582	 272 393
zikv-mir-2	ENST00000316027	305	-53.19	162	-33.44	19054	25	1518	 179 300
zikv-mir-2	ENST00000330423	305	-53.19	162	-33.44	19055	25	2018	 102 223
zikv-mir-2	ENST00000416740	459	-76.94	162	-33.44	19056	25	1700	 398 236 519
zikv-mir-2	ENST00000548841	158	-22.49	158	-22.49	19058	25	621	473
zikv-mir-2	ENST00000533372	158	-22.49	158	-22.49	19059	25	3088	2941
zikv-mir-2	ENST00000551047	157	-23.45	157	-23.45	19060	25	2173	1429
zikv-mir-2	ENST00000544141	158	-22.49	158	-22.49	19063	25	3088	2941
zikv-mir-2	ENST00000330181	140	-25.26	140	-25.26	19064	25	1165	873
zikv-mir-2	ENST00000565219	140	-25.26	140	-25.26	19065	25	1558	1296
zikv-mir-2	ENST00000351581	140	-25.26	140	-25.26	19066	25	762	470
zikv-mir-2	ENST00000566424	140	-25.26	140	-25.26	19068	25	1140	711
zikv-mir-2	ENST00000382079	145	-18.6	145	-18.6	19069	25	3424	381
zikv-mir-2	ENST00000338797	140	-26.9	140	-26.9	19071	25	6790	278
zikv-mir-2	ENST00000379660	141	-23.35	141	-23.35	19074	25	2137	348
zikv-mir-2	ENST00000520674	143	-19.53	143	-19.53	19077	25	2329	1949
zikv-mir-2	ENST00000518025	143	-19.53	143	-19.53	19078	25	2461	2080
zikv-mir-2	ENST00000521367	143	-19.53	143	-19.53	19079	25	1780	1445
zikv-mir-2	ENST00000297164	143	-19.53	143	-19.53	19080	25	2520	2126
zikv-mir-2	ENST00000518856	143	-19.53	143	-19.53	19082	25	1419	1049
zikv-mir-2	ENST00000444782	143	-19.53	143	-19.53	19083	25	2154	1774
zikv-mir-2	ENST00000265838	141	-17.12	141	-17.12	19084	25	1761	1000
zikv-mir-2	ENST00000531813	141	-17.12	141	-17.12	19087	25	2258	831
zikv-mir-2	ENST00000532792	141	-17.12	141	-17.12	19093	25	674	404
zikv-mir-2	ENST00000533610	141	-17.12	141	-17.12	19094	25	566	370
zikv-mir-2	ENST00000354599	149	-19.63	149	-19.63	19097	25	2970	2744
zikv-mir-2	ENST00000519416	153	-32.88	153	-32.88	19125	25	5510	945
zikv-mir-2	ENST00000520615	153	-32.88	153	-32.88	19126	25	5509	941
zikv-mir-2	ENST00000520340	153	-32.88	153	-32.88	19128	25	1976	644
zikv-mir-2	ENST00000518415	153	-32.88	153	-32.88	19130	25	3011	1191
zikv-mir-2	ENST00000522904	153	-32.88	153	-32.88	19133	25	1724	588
zikv-mir-2	ENST00000317827	153	-32.88	153	-32.88	19138	25	7802	999
zikv-mir-2	ENST00000521528	153	-32.88	153	-32.88	19140	25	656	600
zikv-mir-2	ENST00000520973	153	-32.88	153	-32.88	19141	25	2564	600
zikv-mir-2	ENST00000521935	153	-32.88	153	-32.88	19142	25	967	588
zikv-mir-2	ENST00000524193	153	-32.88	153	-32.88	19145	25	685	538
zikv-mir-2	ENST00000522955	153	-32.88	153	-32.88	19146	25	2268	536
zikv-mir-2	ENST00000443286	153	-32.88	153	-32.88	19154	25	2635	832
zikv-mir-2	ENST00000379931	153	-32.88	153	-32.88	19157	25	7838	999
zikv-mir-2	ENST00000359947	570	-108.24	147	-29.3	19165	25	7727	 6839 2862 6153 4126
zikv-mir-2	ENST00000438120	423	-78.94	142	-27.8	19166	25	6377	 2821 6112 4085
zikv-mir-2	ENST00000412568	281	-53.82	141	-27.8	19171	25	4154	 3963 1903
zikv-mir-2	ENST00000429895	570	-108.24	147	-29.3	19172	25	6312	 5436 1459 4750 2723
zikv-mir-2	ENST00000414879	570	-108.24	147	-29.3	19173	25	4836	 4772 762 4086 2026
zikv-mir-2	ENST00000496447	570	-108.24	147	-29.3	19174	25	5887	 4999 1022 4313 2286
zikv-mir-2	ENST00000372407	428	-83.12	147	-29.3	19175	25	4600	 3715 3029 969
zikv-mir-2	ENST00000477970	288	-57.1	147	-29.3	19177	25	3321	 3236 2550
zikv-mir-2	ENST00000372414	570	-108.24	147	-29.3	19178	25	7439	 6545 2568 5859 3832
zikv-mir-2	ENST00000372413	570	-108.24	147	-29.3	19179	25	7412	 6518 2541 5832 3805
zikv-mir-2	ENST00000422171	570	-108.24	147	-29.3	19180	25	4836	 4772 762 4086 2026
zikv-mir-2	ENST00000506736	307	-45.86	154	-24	19186	25	1331	 536 323
zikv-mir-2	ENST00000217893	307	-45.86	154	-24	19187	25	1283	 490 277
zikv-mir-2	ENST00000503245	307	-45.86	154	-24	19188	25	966	 573 360
zikv-mir-2	ENST00000509462	447	-74.87	154	-29.01	19189	25	761	 462 249 99
zikv-mir-2	ENST00000504109	307	-45.86	154	-24	19190	25	588	 381 168
zikv-mir-2	ENST00000512152	307	-45.86	154	-24	19191	25	582	 401 188
zikv-mir-2	ENST00000508954	307	-45.86	154	-24	19192	25	754	 648 435
zikv-mir-2	ENST00000328663	307	-45.86	154	-24	19193	25	1461	 667 454
zikv-mir-2	ENST00000222990	283	-51.46	143	-31.27	19194	25	4727	 3286 242
zikv-mir-2	ENST00000435060	140	-31.27	140	-31.27	19197	25	762	247
zikv-mir-2	ENST00000457286	140	-31.27	140	-31.27	19198	25	686	198
zikv-mir-2	ENST00000435336	140	-31.27	140	-31.27	19199	25	634	193
zikv-mir-2	ENST00000494722	140	-31.27	140	-31.27	19200	25	590	219
zikv-mir-2	ENST00000447136	140	-31.27	140	-31.27	19201	25	583	368
zikv-mir-2	ENST00000419693	140	-31.27	140	-31.27	19202	25	415	328
zikv-mir-2	ENST00000409871	140	-23.13	140	-23.13	19203	25	11540	4971
zikv-mir-2	ENST00000343936	140	-23.13	140	-23.13	19205	25	11539	4964
zikv-mir-2	ENST00000369208	299	-57.03	151	-30.46	19206	25	8430	 467 427
zikv-mir-2	ENST00000511871	299	-57.03	151	-30.46	19208	25	1609	 427 387
zikv-mir-2	ENST00000272367	144	-26.74	144	-26.74	19221	25	2475	1572
zikv-mir-2	ENST00000426626	144	-26.74	144	-26.74	19222	25	2012	1519
zikv-mir-2	ENST00000354624	581	-85.82	153	-24.34	19223	25	3689	 269 516 2315 3229
zikv-mir-2	ENST00000470920	293	-45.08	149	-24.4	19225	25	588	 261 55
zikv-mir-2	ENST00000395086	441	-61.48	153	-21.48	19226	25	2554	 269 516 2315
zikv-mir-2	ENST00000593039	157	-31.91	157	-31.91	19227	25	1638	1179
zikv-mir-2	ENST00000517894	288	-54.81	146	-28.02	19230	25	6241	 2496 1998
zikv-mir-2	ENST00000521208	288	-54.81	146	-28.02	19231	25	5903	 2247 1749
zikv-mir-2	ENST00000518820	146	-26.79	146	-26.79	19232	25	3093	244
zikv-mir-2	ENST00000323289	288	-54.81	146	-28.02	19234	25	5506	 1785 1287
zikv-mir-2	ENST00000372441	151	-32.58	151	-32.58	19260	25	2121	1686
zikv-mir-2	ENST00000300119	442	-72.8	160	-25.88	19261	25	3621	 42 3270 667
zikv-mir-2	ENST00000442789	442	-72.8	160	-25.88	19262	25	3658	 79 3307 704
zikv-mir-2	ENST00000554234	142	-22.98	142	-22.98	19263	25	3099	2849
zikv-mir-2	ENST00000492945	160	-23.94	160	-23.94	19267	25	566	136
zikv-mir-2	ENST00000433964	160	-23.94	160	-23.94	19268	25	560	62
zikv-mir-2	ENST00000471791	160	-23.94	160	-23.94	19269	25	582	85
zikv-mir-2	ENST00000544473	142	-22.98	142	-22.98	19270	25	3101	2851
zikv-mir-2	ENST00000320631	436	-82.54	153	-29.63	19271	25	4551	 3744 1744 3536
zikv-mir-2	ENST00000484846	427	-77.11	145	-29.42	19272	25	3469	 231 1751 65
zikv-mir-2	ENST00000359393	142	-28.05	142	-28.05	19273	25	3618	1900
zikv-mir-2	ENST00000488711	142	-28.05	142	-28.05	19274	25	648	491
zikv-mir-2	ENST00000243457	144	-20.01	144	-20.01	19284	25	5392	5194
zikv-mir-2	ENST00000380752	423	-80.15	142	-28.84	19297	25	7347	 5130 1739 5979
zikv-mir-2	ENST00000473577	141	-26.02	141	-26.02	19298	25	726	124
zikv-mir-2	ENST00000573440	141	-24.46	141	-24.46	19300	25	4878	46
zikv-mir-2	ENST00000479276	153	-26.43	153	-26.43	19318	25	2520	1808
zikv-mir-2	ENST00000490707	308	-51.14	155	-26.43	19319	25	3534	 784 2822
zikv-mir-2	ENST00000479089	155	-24.71	155	-24.71	19320	25	1956	266
zikv-mir-2	ENST00000381968	155	-24.71	155	-24.71	19321	25	1424	132
zikv-mir-2	ENST00000464897	155	-24.71	155	-24.71	19322	25	1673	100
zikv-mir-2	ENST00000475245	155	-24.71	155	-24.71	19323	25	519	4
zikv-mir-2	ENST00000451315	141	-16.63	141	-16.63	19332	25	1184	940
zikv-mir-2	ENST00000394067	293	-48.28	147	-25.88	19339	25	2898	 1839 2066
zikv-mir-2	ENST00000316924	293	-48.28	147	-25.88	19340	25	2990	 1876 2103
zikv-mir-2	ENST00000394066	293	-48.28	147	-25.88	19344	25	2591	 1478 1705
zikv-mir-2	ENST00000394065	437	-76.22	147	-27.94	19345	25	3755	 2260 2869 2707
zikv-mir-2	ENST00000417856	293	-48.28	147	-25.88	19348	25	3015	 1902 2129
zikv-mir-2	ENST00000421552	293	-48.28	147	-25.88	19349	25	2721	 1608 1835
zikv-mir-2	ENST00000367094	292	-55.42	146	-29.8	19350	25	5170	 1475 2235
zikv-mir-2	ENST00000367097	437	-88.25	146	-32.83	19351	25	11123	 1475 2235 3767
zikv-mir-2	ENST00000381638	583	-90.85	151	-28.1	19358	25	11456	 3354 7444 3114 4350
zikv-mir-2	ENST00000572426	143	-21.91	143	-21.91	19365	25	3226	383
zikv-mir-2	ENST00000570365	143	-21.91	143	-21.91	19366	25	539	484
zikv-mir-2	ENST00000574474	144	-18.13	144	-18.13	19368	25	4047	3117
zikv-mir-2	ENST00000273398	141	-17.35	141	-17.35	19379	25	4591	1559
zikv-mir-2	ENST00000470455	141	-17.35	141	-17.35	19381	25	2266	1593
zikv-mir-2	ENST00000538620	141	-17.35	141	-17.35	19385	25	2266	1593
zikv-mir-2	ENST00000367294	142	-26.26	142	-26.26	19386	25	2576	66
zikv-mir-2	ENST00000256429	304	-41.44	153	-22	19390	25	4080	 787 730
zikv-mir-2	ENST00000398398	304	-41.44	153	-22	19393	25	1237	 646 589
zikv-mir-2	ENST00000583046	304	-41.44	153	-22	19394	25	1182	 616 559
zikv-mir-2	ENST00000439781	157	-19.49	157	-19.49	19395	25	2959	1405
zikv-mir-2	ENST00000470845	145	-16.98	145	-16.98	19396	25	2540	1238
zikv-mir-2	ENST00000380625	141	-25.25	141	-25.25	19398	25	1122	198
zikv-mir-2	ENST00000468287	141	-25.25	141	-25.25	19399	25	3445	198
zikv-mir-2	ENST00000333995	141	-25.25	141	-25.25	19400	25	3361	119
zikv-mir-2	ENST00000542843	141	-25.25	141	-25.25	19402	25	5858	199
zikv-mir-2	ENST00000345728	290	-59.18	150	-31.89	19413	25	2477	 1020 1674
zikv-mir-2	ENST00000279227	290	-59.18	150	-31.89	19414	25	2489	 1020 1686
zikv-mir-2	ENST00000541326	150	-31.89	150	-31.89	19416	25	890	237
zikv-mir-2	ENST00000546255	150	-31.89	150	-31.89	19417	25	564	183
zikv-mir-2	ENST00000540957	150	-31.89	150	-31.89	19418	25	588	78
zikv-mir-2	ENST00000540554	281	-49.66	141	-27.29	19420	25	379	 134 215
zikv-mir-2	ENST00000382065	298	-34.04	153	-18.6	19450	25	2802	 264 1280
zikv-mir-2	ENST00000231338	145	-18.6	145	-18.6	19451	25	1959	442
zikv-mir-2	ENST00000508398	140	-19.26	140	-19.26	19452	25	1556	315
zikv-mir-2	ENST00000513471	145	-18.6	145	-18.6	19453	25	1393	128
zikv-mir-2	ENST00000513065	145	-18.6	145	-18.6	19454	25	421	119
zikv-mir-2	ENST00000540918	141	-18.38	141	-18.38	19468	25	4117	2453
zikv-mir-2	ENST00000329474	461	-84.4	156	-33.93	19474	25	5431	 1200 3854 3364
zikv-mir-2	ENST00000497227	156	-21.98	156	-21.98	19475	25	707	555
zikv-mir-2	ENST00000377969	156	-21.98	156	-21.98	19477	25	1163	981
zikv-mir-2	ENST00000439572	151	-30.78	151	-30.78	19478	25	1061	230
zikv-mir-2	ENST00000413083	155	-25.33	155	-25.33	19484	25	2487	2232
zikv-mir-2	ENST00000234296	291	-41.96	146	-22.71	19492	25	4312	 1625 897
zikv-mir-2	ENST00000464147	146	-19.25	146	-19.25	19493	25	2185	462
zikv-mir-2	ENST00000487853	146	-19.25	146	-19.25	19494	25	919	827
zikv-mir-2	ENST00000474877	145	-22.71	145	-22.71	19495	25	551	391
zikv-mir-2	ENST00000401466	143	-23.15	143	-23.15	19499	25	1346	593
zikv-mir-2	ENST00000272521	143	-23.15	143	-23.15	19500	25	1394	641
zikv-mir-2	ENST00000496203	144	-22.59	144	-22.59	19502	25	881	133
zikv-mir-2	ENST00000409951	144	-22.59	144	-22.59	19503	25	1216	425
zikv-mir-2	ENST00000424086	143	-23.15	143	-23.15	19504	25	1738	985
zikv-mir-2	ENST00000427136	140	-25.94	140	-25.94	19505	25	2620	1099
zikv-mir-2	ENST00000439240	140	-25.94	140	-25.94	19506	25	2624	1103
zikv-mir-2	ENST00000477445	140	-25.94	140	-25.94	19508	25	561	296
zikv-mir-2	ENST00000465605	140	-25.94	140	-25.94	19509	25	819	697
zikv-mir-2	ENST00000295087	289	-46.96	146	-25.91	19529	25	5326	 3134 4428
zikv-mir-2	ENST00000316059	155	-29.5	155	-29.5	19533	25	5220	1541
zikv-mir-2	ENST00000487159	156	-31.07	156	-31.07	19534	25	5536	3750
zikv-mir-2	ENST00000327628	156	-31.07	156	-31.07	19536	25	5293	3628
zikv-mir-2	ENST00000449246	145	-26.73	145	-26.73	19537	25	3260	1995
zikv-mir-2	ENST00000396175	156	-31.07	156	-31.07	19540	25	5033	3247
zikv-mir-2	ENST00000530332	153	-26.13	153	-26.13	19557	25	1329	74
zikv-mir-2	ENST00000402718	153	-26.13	153	-26.13	19558	25	1297	370
zikv-mir-2	ENST00000450361	153	-26.13	153	-26.13	19559	25	1573	660
zikv-mir-2	ENST00000305103	153	-26.13	153	-26.13	19560	25	1373	491
zikv-mir-2	ENST00000529143	153	-26.13	153	-26.13	19561	25	849	573
zikv-mir-2	ENST00000533270	153	-26.13	153	-26.13	19562	25	848	573
zikv-mir-2	ENST00000344620	140	-25.26	140	-25.26	19577	25	1592	129
zikv-mir-2	ENST00000395400	140	-25.26	140	-25.26	19578	25	2369	1222
zikv-mir-2	ENST00000475390	150	-25.29	150	-25.29	19579	25	4555	2000
zikv-mir-2	ENST00000241274	150	-25.29	150	-25.29	19580	25	4391	1838
zikv-mir-2	ENST00000369162	303	-43.9	161	-27.43	19586	25	8146	 4644 5938
zikv-mir-2	ENST00000342888	297	-47.65	156	-24.65	19608	25	1859	 1542 1672
zikv-mir-2	ENST00000379453	144	-23.34	144	-23.34	19609	25	2677	407
zikv-mir-2	ENST00000575670	152	-24.13	152	-24.13	19610	25	3718	466
zikv-mir-2	ENST00000572822	152	-24.13	152	-24.13	19611	25	3245	350
zikv-mir-2	ENST00000576844	152	-24.13	152	-24.13	19612	25	957	53
zikv-mir-2	ENST00000580545	143	-21.51	143	-21.51	19614	25	3853	381
zikv-mir-2	ENST00000578591	143	-21.51	143	-21.51	19615	25	1481	126
zikv-mir-2	ENST00000579718	143	-21.51	143	-21.51	19616	25	2846	496
zikv-mir-2	ENST00000580345	143	-21.51	143	-21.51	19617	25	745	244
zikv-mir-2	ENST00000585272	143	-21.51	143	-21.51	19618	25	553	127
zikv-mir-2	ENST00000602503	157	-26.19	157	-26.19	19628	25	2810	1487
zikv-mir-2	ENST00000553116	149	-15.83	149	-15.83	19630	25	3322	686
zikv-mir-2	ENST00000360299	149	-15.83	149	-15.83	19631	25	3362	727
zikv-mir-2	ENST00000549505	149	-15.83	149	-15.83	19632	25	3148	512
zikv-mir-2	ENST00000448789	149	-15.83	149	-15.83	19637	25	1530	514
zikv-mir-2	ENST00000550283	301	-38.76	152	-22.93	19639	25	665	 608 152
zikv-mir-2	ENST00000476448	142	-23.27	142	-23.27	19643	25	982	869
zikv-mir-2	ENST00000412938	141	-19.99	141	-19.99	19678	25	5920	4423
zikv-mir-2	ENST00000225174	150	-23.21	150	-23.21	19689	25	2190	1666
zikv-mir-2	ENST00000571194	141	-21.61	141	-21.61	19693	25	2479	1675
zikv-mir-2	ENST00000572740	141	-21.61	141	-21.61	19694	25	2083	1693
zikv-mir-2	ENST00000459812	151	-30.59	151	-30.59	19697	25	4181	2908
zikv-mir-2	ENST00000187910	146	-20.09	146	-20.09	19702	25	1674	1246
zikv-mir-2	ENST00000402603	146	-20.09	146	-20.09	19703	25	1412	991
zikv-mir-2	ENST00000599753	146	-20.09	146	-20.09	19704	25	1168	782
zikv-mir-2	ENST00000292125	146	-20.09	146	-20.09	19705	25	1391	1225
zikv-mir-2	ENST00000595062	289	-38.33	146	-20.09	19706	25	1094	 748 791
zikv-mir-2	ENST00000465670	140	-20.32	140	-20.32	19721	25	2766	774
zikv-mir-2	ENST00000400710	458	-65.47	165	-27.34	19723	25	2675	 387 1260 57
zikv-mir-2	ENST00000377600	141	-22.37	141	-22.37	19724	25	2989	2587
zikv-mir-2	ENST00000312541	141	-22.37	141	-22.37	19725	25	2920	2483
zikv-mir-2	ENST00000429381	141	-22.37	141	-22.37	19727	25	3113	2676
zikv-mir-2	ENST00000389919	155	-29.5	155	-29.5	19731	25	2319	1480
zikv-mir-2	ENST00000422974	155	-29.5	155	-29.5	19732	25	1788	851
zikv-mir-2	ENST00000489152	159	-22.34	159	-22.34	19733	25	4025	1497
zikv-mir-2	ENST00000424122	159	-22.91	159	-22.91	19734	25	2806	809
zikv-mir-2	ENST00000449459	159	-22.91	159	-22.91	19735	25	2161	1192
zikv-mir-2	ENST00000464241	159	-22.91	159	-22.91	19736	25	1562	967
zikv-mir-2	ENST00000410003	159	-22.91	159	-22.91	19737	25	3358	913
zikv-mir-2	ENST00000491252	159	-22.34	159	-22.34	19739	25	3860	1709
zikv-mir-2	ENST00000233623	159	-22.91	159	-22.91	19740	25	3235	911
zikv-mir-2	ENST00000487623	159	-22.91	159	-22.91	19743	25	610	185
zikv-mir-2	ENST00000414247	159	-22.91	159	-22.91	19744	25	833	117
zikv-mir-2	ENST00000369926	429	-81.74	145	-32.16	19746	25	1549	 1161 1274 356
zikv-mir-2	ENST00000361930	429	-81.74	145	-32.16	19747	25	1549	 1163 1276 358
zikv-mir-2	ENST00000428625	140	-26.55	140	-26.55	19748	25	522	428
zikv-mir-2	ENST00000309283	144	-18.03	144	-18.03	19750	25	3108	156
zikv-mir-2	ENST00000266682	144	-18.03	144	-18.03	19751	25	4044	1563
zikv-mir-2	ENST00000552192	144	-18.03	144	-18.03	19752	25	2221	1011
zikv-mir-2	ENST00000551818	144	-18.03	144	-18.03	19754	25	587	197
zikv-mir-2	ENST00000551388	144	-18.03	144	-18.03	19755	25	592	504
zikv-mir-2	ENST00000551612	144	-18.03	144	-18.03	19756	25	582	536
zikv-mir-2	ENST00000372037	145	-16.19	145	-16.19	19761	25	11255	5269
zikv-mir-2	ENST00000380680	141	-15.17	141	-15.17	19772	25	4384	1367
zikv-mir-2	ENST00000413981	145	-25.56	145	-25.56	19779	25	1039	573
zikv-mir-2	ENST00000331444	145	-25.56	145	-25.56	19780	25	1214	748
zikv-mir-2	ENST00000483718	145	-25.56	145	-25.56	19781	25	3245	629
zikv-mir-2	ENST00000427407	145	-25.56	145	-25.56	19782	25	1199	739
zikv-mir-2	ENST00000480608	145	-25.56	145	-25.56	19784	25	1435	970
zikv-mir-2	ENST00000436645	145	-25.56	145	-25.56	19786	25	812	356
zikv-mir-2	ENST00000380622	150	-23.57	150	-23.57	19791	25	1749	246
zikv-mir-2	ENST00000410009	153	-32.66	153	-32.66	19794	25	1867	1628
zikv-mir-2	ENST00000514515	141	-21.39	141	-21.39	19795	25	3564	2974
zikv-mir-2	ENST00000534424	146	-27.55	146	-27.55	19821	25	4033	3473
zikv-mir-2	ENST00000426825	146	-27.55	146	-27.55	19825	25	4008	3451
zikv-mir-2	ENST00000592430	142	-31.82	142	-31.82	19843	25	698	537
zikv-mir-2	ENST00000261875	144	-24.44	144	-24.44	19855	25	3225	2383
zikv-mir-2	ENST00000539839	301	-60.28	152	-32.29	19877	25	3282	 1158 1531
zikv-mir-2	ENST00000229030	301	-60.28	152	-32.29	19878	25	3281	 1158 1531
zikv-mir-2	ENST00000532250	147	-27.07	147	-27.07	19880	25	576	415
zikv-mir-2	ENST00000529835	147	-27.07	147	-27.07	19884	25	527	372
zikv-mir-2	ENST00000396554	147	-27.07	147	-27.07	19885	25	3806	540
zikv-mir-2	ENST00000524866	147	-27.07	147	-27.07	19886	25	980	351
zikv-mir-2	ENST00000534047	147	-27.07	147	-27.07	19887	25	2376	279
zikv-mir-2	ENST00000396553	147	-27.07	147	-27.07	19888	25	3680	306
zikv-mir-2	ENST00000529834	147	-27.07	147	-27.07	19889	25	2248	219
zikv-mir-2	ENST00000528723	147	-27.07	147	-27.07	19890	25	2753	394
zikv-mir-2	ENST00000529507	147	-27.07	147	-27.07	19891	25	3156	462
zikv-mir-2	ENST00000444303	290	-47.7	147	-27.07	19896	25	3994	 372 3536
zikv-mir-2	ENST00000307650	294	-54.06	149	-31.38	19912	25	946	 621 882
zikv-mir-2	ENST00000491999	294	-54.06	149	-31.38	19913	25	1050	 725 986
zikv-mir-2	ENST00000474840	294	-54.06	149	-31.38	19914	25	702	 377 638
zikv-mir-2	ENST00000575894	294	-54.06	149	-31.38	19915	25	1728	 1403 1664
zikv-mir-2	ENST00000575702	145	-21.96	145	-21.96	19916	25	2322	615
zikv-mir-2	ENST00000409335	151	-22.98	151	-22.98	19917	25	1214	528
zikv-mir-2	ENST00000439563	151	-22.98	151	-22.98	19918	25	941	484
zikv-mir-2	ENST00000450269	151	-22.98	151	-22.98	19925	25	1572	569
zikv-mir-2	ENST00000453418	151	-22.98	151	-22.98	19926	25	1637	569
zikv-mir-2	ENST00000311481	143	-33.99	143	-33.99	19927	25	2007	719
zikv-mir-2	ENST00000527397	143	-33.99	143	-33.99	19928	25	991	566
zikv-mir-2	ENST00000549143	300	-53.44	152	-28.25	19929	25	2811	 909 965
zikv-mir-2	ENST00000548567	300	-53.44	152	-28.25	19930	25	3057	 1157 1213
zikv-mir-2	ENST00000351328	300	-53.44	152	-28.25	19931	25	2975	 1075 1131
zikv-mir-2	ENST00000542324	300	-53.44	152	-28.25	19933	25	1893	 1100 1156
zikv-mir-2	ENST00000546621	300	-53.44	152	-28.25	19934	25	1513	 776 832
zikv-mir-2	ENST00000546891	300	-53.44	152	-28.25	19935	25	911	 724 780
zikv-mir-2	ENST00000546585	300	-53.44	152	-28.25	19936	25	1803	 906 962
zikv-mir-2	ENST00000548849	152	-28.25	152	-28.25	19937	25	1028	993
zikv-mir-2	ENST00000472729	147	-29.54	147	-29.54	19965	25	629	6
zikv-mir-2	ENST00000445644	146	-29.43	146	-29.43	19966	25	549	163
zikv-mir-2	ENST00000471704	146	-29.43	146	-29.43	19967	25	604	163
zikv-mir-2	ENST00000311832	146	-29.43	146	-29.43	19968	25	911	163
zikv-mir-2	ENST00000455659	146	-29.43	146	-29.43	19969	25	388	52
zikv-mir-2	ENST00000458337	162	-35.63	162	-35.63	19970	25	770	392
zikv-mir-2	ENST00000444166	162	-35.63	162	-35.63	19972	25	743	353
zikv-mir-2	ENST00000538736	146	-29.43	146	-29.43	19973	25	805	136
zikv-mir-2	ENST00000361306	140	-16.29	140	-16.29	19974	25	2398	1974
[truncated: 18,898,993 more chars]
