# Supplementary material for: ZIKV – CDB: A Collaborative Database to Guide Research Linking SncRNAs and ZIKA Virus Disease Symptoms
Source: PLoS Negl Trop Dis. 2016 Jun 22;10(6):e0004817. doi: 10.1371/journal.pntd.0004817 (PMC4917180; doi:10.1371/journal.pntd.0004817)
Supplement: S4 Dataset — (TXT) [file pntd.0004817.s005.txt]

miR ID	Target ID	Total Score	Total Energy	Maximum Score per alignment	Maximum Energy per alignment	Strand	Length - miRNA	Length - target	Alignment positions
hsa-let-7a-5p	KU509998_Haiti	142	-15.02	142	-15.02	2129	22	10676	6089
hsa-let-7a-5p	KU647676_Martinique	142	-15.02	142	-15.02	2130	22	10617	6031
hsa-let-7a-5p	KU501215_PuertoRico	142	-15.02	142	-15.02	2131	22	10675	6090
hsa-let-7a-5p	KU365777_Brazil1	142	-15.02	142	-15.02	2132	22	10662	6077
hsa-let-7a-5p	KU365778_Brazil2	142	-15.02	142	-15.02	2133	22	10727	6078
hsa-let-7a-5p	KU365779_Brazil3	142	-15.02	142	-15.02	2134	22	10662	6077
hsa-let-7a-5p	KU365780_Brazil4	142	-15.02	142	-15.02	2135	22	10662	6077
hsa-let-7a-5p	KU321639_Brazil5	142	-15.02	142	-15.02	2136	22	10676	6089
hsa-let-7a-5p	LC002520_Uganda1	162	-19.27	162	-19.27	2137	22	10807	6090
hsa-let-7a-5p	KJ776791_FrenchPolynesia	142	-15.02	142	-15.02	2138	22	10617	6031
hsa-let-7a-5p	KF268948_CentralAfricanRepublic1	162	-19.27	162	-19.27	2139	22	10788	6090
hsa-let-7a-5p	KF268949_CentralAfricanRepublic2	162	-19.27	162	-19.27	2140	22	10776	6071
hsa-let-7a-5p	KF268950_CentralAfricanRepublic3	162	-19.27	162	-19.27	2141	22	10755	6090
hsa-let-7a-5p	NC_012532_Uganda2	162	-19.27	162	-19.27	2142	22	10794	6078
hsa-let-7a-5p	NC_012533_KedougouVirus1	147	-14.4	147	-14.4	2143	22	10723	1205
hsa-let-7a-5p	AY632535_Uganda3	162	-19.27	162	-19.27	2145	22	10794	6078
hsa-let-7a-5p	AY632540_KedougouVirus2	147	-14.4	147	-14.4	2146	22	10723	1205
hsa-let-7a-3p	KU509998_Haiti	153	-13.24	153	-13.24	2148	21	10676	8185
hsa-let-7a-3p	KU647676_Martinique	153	-13.24	153	-13.24	2149	21	10617	8127
hsa-let-7a-3p	KU501215_PuertoRico	153	-13.24	153	-13.24	2150	21	10675	8186
hsa-let-7a-3p	KU365777_Brazil1	153	-13.24	153	-13.24	2151	21	10662	8173
hsa-let-7a-3p	KU365778_Brazil2	153	-13.24	153	-13.24	2152	21	10727	8174
hsa-let-7a-3p	KU365779_Brazil3	153	-13.24	153	-13.24	2153	21	10662	8173
hsa-let-7a-3p	KU365780_Brazil4	153	-13.24	153	-13.24	2154	21	10662	8173
hsa-let-7a-3p	KU321639_Brazil5	153	-13.24	153	-13.24	2155	21	10676	8185
hsa-let-7a-3p	KJ776791_FrenchPolynesia	153	-13.24	153	-13.24	2157	21	10617	8127
hsa-let-7a-2-3p	KU509998_Haiti	467	-67.09	176	-29	2167	22	10676	 3051 10413 8833
hsa-let-7a-2-3p	KU647676_Martinique	467	-67.09	176	-29	2168	22	10617	 2993 10355 8775
hsa-let-7a-2-3p	KU501215_PuertoRico	323	-54.38	176	-29	2169	22	10675	 3052 10414
hsa-let-7a-2-3p	KU365777_Brazil1	467	-67.09	176	-29	2170	22	10662	 3039 10401 8821
hsa-let-7a-2-3p	KU365778_Brazil2	467	-67.09	176	-29	2171	22	10727	 3040 10402 8822
hsa-let-7a-2-3p	KU365779_Brazil3	467	-67.09	176	-29	2172	22	10662	 3039 10401 8821
hsa-let-7a-2-3p	KU365780_Brazil4	467	-67.09	176	-29	2173	22	10662	 3039 10401 8821
hsa-let-7a-2-3p	KU321639_Brazil5	467	-67.09	176	-29	2174	22	10676	 3051 10413 8833
hsa-let-7a-2-3p	LC002520_Uganda1	143	-23.22	143	-23.22	2175	22	10807	10414
hsa-let-7a-2-3p	KJ776791_FrenchPolynesia	467	-67.09	176	-29	2176	22	10617	 2993 10355 8775
hsa-let-7a-2-3p	KF268948_CentralAfricanRepublic1	143	-23.22	143	-23.22	2177	22	10788	10411
hsa-let-7a-2-3p	KF268949_CentralAfricanRepublic2	143	-23.22	143	-23.22	2178	22	10776	10395
hsa-let-7a-2-3p	KF268950_CentralAfricanRepublic3	143	-23.22	143	-23.22	2179	22	10755	10411
hsa-let-7a-2-3p	NC_012532_Uganda2	143	-23.22	143	-23.22	2180	22	10794	10402
hsa-let-7a-2-3p	NC_012533_KedougouVirus1	147	-18.7	147	-18.7	2181	22	10723	1385
hsa-let-7a-2-3p	NC_012534_BagazaVirus1	142	-12.7	142	-12.7	2182	22	10941	6513
hsa-let-7a-2-3p	AY632535_Uganda3	143	-23.22	143	-23.22	2183	22	10794	10402
hsa-let-7a-2-3p	AY632540_KedougouVirus2	147	-18.7	147	-18.7	2184	22	10723	1385
hsa-let-7a-2-3p	AY632545_BagazaVirus2	142	-12.7	142	-12.7	2185	22	10941	6513
hsa-let-7b-5p	LC002520_Uganda1	158	-18.57	158	-18.57	2194	22	10807	6090
hsa-let-7b-5p	KF268948_CentralAfricanRepublic1	158	-18.57	158	-18.57	2196	22	10788	6090
hsa-let-7b-5p	KF268949_CentralAfricanRepublic2	158	-18.57	158	-18.57	2197	22	10776	6071
hsa-let-7b-5p	KF268950_CentralAfricanRepublic3	158	-18.57	158	-18.57	2198	22	10755	6090
hsa-let-7b-5p	NC_012532_Uganda2	158	-18.57	158	-18.57	2199	22	10794	6078
hsa-let-7b-5p	NC_012533_KedougouVirus1	147	-14.68	147	-14.68	2200	22	10723	1205
hsa-let-7b-5p	AY632535_Uganda3	158	-18.57	158	-18.57	2202	22	10794	6078
hsa-let-7b-5p	AY632540_KedougouVirus2	147	-14.68	147	-14.68	2203	22	10723	1205
hsa-let-7b-3p	KU509998_Haiti	288	-21.5	145	-12.81	2205	22	10676	 8184 682
hsa-let-7b-3p	KU647676_Martinique	288	-21.5	145	-12.81	2206	22	10617	 8126 624
hsa-let-7b-3p	KU501215_PuertoRico	288	-21.5	145	-12.81	2207	22	10675	 8185 683
hsa-let-7b-3p	KU365777_Brazil1	288	-21.5	145	-12.81	2208	22	10662	 8172 670
hsa-let-7b-3p	KU365778_Brazil2	288	-21.5	145	-12.81	2209	22	10727	 8173 671
hsa-let-7b-3p	KU365779_Brazil3	288	-21.5	145	-12.81	2210	22	10662	 8172 670
hsa-let-7b-3p	KU365780_Brazil4	288	-21.5	145	-12.81	2211	22	10662	 8172 670
hsa-let-7b-3p	KU321639_Brazil5	288	-21.5	145	-12.81	2212	22	10676	 8184 682
hsa-let-7b-3p	LC002520_Uganda1	140	-12.81	140	-12.81	2213	22	10807	685
hsa-let-7b-3p	KJ776791_FrenchPolynesia	288	-21.5	145	-12.81	2214	22	10617	 8126 624
hsa-let-7b-3p	KF268948_CentralAfricanRepublic1	140	-12.81	140	-12.81	2215	22	10788	685
hsa-let-7b-3p	KF268949_CentralAfricanRepublic2	140	-12.81	140	-12.81	2216	22	10776	684
hsa-let-7b-3p	KF268950_CentralAfricanRepublic3	140	-12.81	140	-12.81	2217	22	10755	685
hsa-let-7b-3p	NC_012532_Uganda2	140	-12.81	140	-12.81	2218	22	10794	685
hsa-let-7b-3p	AY632535_Uganda3	140	-12.81	140	-12.81	2221	22	10794	685
hsa-let-7c-5p	KU509998_Haiti	141	-17.42	141	-17.42	2224	22	10676	6088
hsa-let-7c-5p	KU647676_Martinique	141	-17.42	141	-17.42	2225	22	10617	6030
hsa-let-7c-5p	KU501215_PuertoRico	141	-17.42	141	-17.42	2226	22	10675	6089
hsa-let-7c-5p	KU365777_Brazil1	141	-17.42	141	-17.42	2227	22	10662	6076
hsa-let-7c-5p	KU365778_Brazil2	141	-17.42	141	-17.42	2228	22	10727	6077
hsa-let-7c-5p	KU365779_Brazil3	141	-17.42	141	-17.42	2229	22	10662	6076
hsa-let-7c-5p	KU365780_Brazil4	141	-17.42	141	-17.42	2230	22	10662	6076
hsa-let-7c-5p	KU321639_Brazil5	141	-17.42	141	-17.42	2231	22	10676	6088
hsa-let-7c-5p	LC002520_Uganda1	158	-18.48	158	-18.48	2232	22	10807	6090
hsa-let-7c-5p	KJ776791_FrenchPolynesia	141	-17.42	141	-17.42	2233	22	10617	6030
hsa-let-7c-5p	KF268948_CentralAfricanRepublic1	158	-18.48	158	-18.48	2234	22	10788	6090
hsa-let-7c-5p	KF268949_CentralAfricanRepublic2	158	-18.48	158	-18.48	2235	22	10776	6071
hsa-let-7c-5p	KF268950_CentralAfricanRepublic3	158	-18.48	158	-18.48	2236	22	10755	6090
hsa-let-7c-5p	NC_012532_Uganda2	158	-18.48	158	-18.48	2237	22	10794	6078
hsa-let-7c-5p	NC_012533_KedougouVirus1	147	-14.4	147	-14.4	2238	22	10723	1205
hsa-let-7c-5p	AY632535_Uganda3	158	-18.48	158	-18.48	2240	22	10794	6078
hsa-let-7c-5p	AY632540_KedougouVirus2	147	-14.4	147	-14.4	2241	22	10723	1205
hsa-let-7c-3p	KU509998_Haiti	140	-19.9	140	-19.9	2243	22	10676	3051
hsa-let-7c-3p	KU647676_Martinique	140	-19.9	140	-19.9	2244	22	10617	2993
hsa-let-7c-3p	KU501215_PuertoRico	140	-19.9	140	-19.9	2245	22	10675	3052
hsa-let-7c-3p	KU365777_Brazil1	140	-19.9	140	-19.9	2246	22	10662	3039
hsa-let-7c-3p	KU365778_Brazil2	140	-19.9	140	-19.9	2247	22	10727	3040
hsa-let-7c-3p	KU365779_Brazil3	140	-19.9	140	-19.9	2248	22	10662	3039
hsa-let-7c-3p	KU365780_Brazil4	140	-19.9	140	-19.9	2249	22	10662	3039
hsa-let-7c-3p	KU321639_Brazil5	140	-19.9	140	-19.9	2250	22	10676	3051
hsa-let-7c-3p	KJ776791_FrenchPolynesia	140	-19.9	140	-19.9	2252	22	10617	2993
hsa-let-7c-3p	NC_012533_KedougouVirus1	148	-25.47	148	-25.47	2257	22	10723	5004
hsa-let-7c-3p	NC_012534_BagazaVirus1	142	-22.64	142	-22.64	2258	22	10941	1329
hsa-let-7c-3p	AY632540_KedougouVirus2	148	-25.47	148	-25.47	2260	22	10723	5004
hsa-let-7c-3p	AY632545_BagazaVirus2	142	-22.64	142	-22.64	2261	22	10941	1329
hsa-let-7d-5p	LC002520_Uganda1	155	-18.14	155	-18.14	2270	22	10807	6090
hsa-let-7d-5p	KF268948_CentralAfricanRepublic1	155	-18.14	155	-18.14	2272	22	10788	6090
hsa-let-7d-5p	KF268949_CentralAfricanRepublic2	155	-18.14	155	-18.14	2273	22	10776	6071
hsa-let-7d-5p	KF268950_CentralAfricanRepublic3	155	-18.14	155	-18.14	2274	22	10755	6090
hsa-let-7d-5p	NC_012532_Uganda2	155	-18.14	155	-18.14	2275	22	10794	6078
hsa-let-7d-5p	NC_012533_KedougouVirus1	147	-16.51	147	-16.51	2276	22	10723	1205
hsa-let-7d-5p	AY632535_Uganda3	155	-18.14	155	-18.14	2278	22	10794	6078
hsa-let-7d-5p	AY632540_KedougouVirus2	147	-16.51	147	-16.51	2279	22	10723	1205
hsa-let-7d-3p	KU501215_PuertoRico	152	-14.75	152	-14.75	2283	22	10675	9224
hsa-let-7d-3p	KU365777_Brazil1	152	-14.75	152	-14.75	2284	22	10662	9211
hsa-let-7d-3p	KU365778_Brazil2	152	-14.75	152	-14.75	2285	22	10727	9212
hsa-let-7d-3p	KU365779_Brazil3	152	-14.75	152	-14.75	2286	22	10662	9211
hsa-let-7d-3p	KU365780_Brazil4	152	-14.75	152	-14.75	2287	22	10662	9211
hsa-let-7d-3p	KF268948_CentralAfricanRepublic1	140	-22.27	140	-22.27	2291	22	10788	5974
hsa-let-7d-3p	KF268949_CentralAfricanRepublic2	140	-22.27	140	-22.27	2292	22	10776	5955
hsa-let-7d-3p	KF268950_CentralAfricanRepublic3	140	-22.27	140	-22.27	2293	22	10755	5974
hsa-let-7d-3p	NC_012533_KedougouVirus1	145	-22.17	145	-22.17	2295	22	10723	8343
hsa-let-7d-3p	NC_012534_BagazaVirus1	159	-13.72	159	-13.72	2296	22	10941	1955
hsa-let-7d-3p	AY632540_KedougouVirus2	145	-22.17	145	-22.17	2298	22	10723	8343
hsa-let-7d-3p	AY632545_BagazaVirus2	159	-13.72	159	-13.72	2299	22	10941	1955
hsa-let-7e-5p	KU509998_Haiti	142	-15.3	142	-15.3	2300	22	10676	6089
hsa-let-7e-5p	KU647676_Martinique	142	-15.3	142	-15.3	2301	22	10617	6031
hsa-let-7e-5p	KU501215_PuertoRico	142	-15.3	142	-15.3	2302	22	10675	6090
hsa-let-7e-5p	KU365777_Brazil1	142	-15.3	142	-15.3	2303	22	10662	6077
hsa-let-7e-5p	KU365778_Brazil2	142	-15.3	142	-15.3	2304	22	10727	6078
hsa-let-7e-5p	KU365779_Brazil3	142	-15.3	142	-15.3	2305	22	10662	6077
hsa-let-7e-5p	KU365780_Brazil4	142	-15.3	142	-15.3	2306	22	10662	6077
hsa-let-7e-5p	KU321639_Brazil5	142	-15.3	142	-15.3	2307	22	10676	6089
hsa-let-7e-5p	LC002520_Uganda1	162	-20.29	162	-20.29	2308	22	10807	6090
hsa-let-7e-5p	KJ776791_FrenchPolynesia	142	-15.3	142	-15.3	2309	22	10617	6031
hsa-let-7e-5p	KF268948_CentralAfricanRepublic1	162	-20.29	162	-20.29	2310	22	10788	6090
hsa-let-7e-5p	KF268949_CentralAfricanRepublic2	162	-20.29	162	-20.29	2311	22	10776	6071
hsa-let-7e-5p	KF268950_CentralAfricanRepublic3	162	-20.29	162	-20.29	2312	22	10755	6090
hsa-let-7e-5p	NC_012532_Uganda2	162	-20.29	162	-20.29	2313	22	10794	6078
hsa-let-7e-5p	NC_012533_KedougouVirus1	140	-13.92	140	-13.92	2314	22	10723	1205
hsa-let-7e-5p	AY632535_Uganda3	162	-20.29	162	-20.29	2316	22	10794	6078
hsa-let-7e-5p	AY632540_KedougouVirus2	140	-13.92	140	-13.92	2317	22	10723	1205
hsa-let-7e-3p	KU501215_PuertoRico	142	-13.03	142	-13.03	2321	22	10675	9225
hsa-let-7e-3p	KU365777_Brazil1	142	-13.03	142	-13.03	2322	22	10662	9212
hsa-let-7e-3p	KU365778_Brazil2	142	-13.03	142	-13.03	2323	22	10727	9213
hsa-let-7e-3p	KU365779_Brazil3	142	-13.03	142	-13.03	2324	22	10662	9212
hsa-let-7e-3p	KU365780_Brazil4	142	-13.03	142	-13.03	2325	22	10662	9212
hsa-let-7e-3p	LC002520_Uganda1	143	-14.41	143	-14.41	2327	22	10807	157
hsa-let-7e-3p	KF268948_CentralAfricanRepublic1	143	-14.41	143	-14.41	2329	22	10788	157
hsa-let-7e-3p	KF268949_CentralAfricanRepublic2	143	-14.41	143	-14.41	2330	22	10776	156
hsa-let-7e-3p	KF268950_CentralAfricanRepublic3	143	-14.41	143	-14.41	2331	22	10755	157
hsa-let-7e-3p	NC_012532_Uganda2	143	-14.41	143	-14.41	2332	22	10794	157
hsa-let-7e-3p	AY632535_Uganda3	143	-14.41	143	-14.41	2335	22	10794	157
hsa-let-7f-5p	KU509998_Haiti	146	-15.33	146	-15.33	2338	22	10676	6089
hsa-let-7f-5p	KU647676_Martinique	146	-15.33	146	-15.33	2339	22	10617	6031
hsa-let-7f-5p	KU501215_PuertoRico	146	-15.33	146	-15.33	2340	22	10675	6090
hsa-let-7f-5p	KU365777_Brazil1	146	-15.33	146	-15.33	2341	22	10662	6077
hsa-let-7f-5p	KU365778_Brazil2	146	-15.33	146	-15.33	2342	22	10727	6078
hsa-let-7f-5p	KU365779_Brazil3	146	-15.33	146	-15.33	2343	22	10662	6077
hsa-let-7f-5p	KU365780_Brazil4	146	-15.33	146	-15.33	2344	22	10662	6077
hsa-let-7f-5p	KU321639_Brazil5	146	-15.33	146	-15.33	2345	22	10676	6089
hsa-let-7f-5p	LC002520_Uganda1	295	-32.67	154	-17.85	2346	22	10807	 6090 5440
hsa-let-7f-5p	KJ776791_FrenchPolynesia	146	-15.33	146	-15.33	2347	22	10617	6031
hsa-let-7f-5p	KF268948_CentralAfricanRepublic1	295	-32.67	154	-17.85	2348	22	10788	 6090 5440
hsa-let-7f-5p	KF268949_CentralAfricanRepublic2	295	-32.67	154	-17.85	2349	22	10776	 6071 5421
hsa-let-7f-5p	KF268950_CentralAfricanRepublic3	295	-32.67	154	-17.85	2350	22	10755	 6090 5440
hsa-let-7f-5p	NC_012532_Uganda2	154	-14.82	154	-14.82	2351	22	10794	6078
hsa-let-7f-5p	NC_012533_KedougouVirus1	147	-13.23	147	-13.23	2352	22	10723	1205
hsa-let-7f-5p	AY632535_Uganda3	154	-14.82	154	-14.82	2354	22	10794	6078
hsa-let-7f-5p	AY632540_KedougouVirus2	147	-13.23	147	-13.23	2355	22	10723	1205
hsa-let-7f-1-3p	KU509998_Haiti	288	-19.82	147	-11.61	2357	22	10676	 682 8184
hsa-let-7f-1-3p	KU647676_Martinique	288	-19.82	147	-11.61	2358	22	10617	 624 8126
hsa-let-7f-1-3p	KU501215_PuertoRico	288	-19.82	147	-11.61	2359	22	10675	 683 8185
hsa-let-7f-1-3p	KU365777_Brazil1	288	-19.82	147	-11.61	2360	22	10662	 670 8172
hsa-let-7f-1-3p	KU365778_Brazil2	288	-19.82	147	-11.61	2361	22	10727	 671 8173
hsa-let-7f-1-3p	KU365779_Brazil3	288	-19.82	147	-11.61	2362	22	10662	 670 8172
hsa-let-7f-1-3p	KU365780_Brazil4	288	-19.82	147	-11.61	2363	22	10662	 670 8172
hsa-let-7f-1-3p	KU321639_Brazil5	288	-19.82	147	-11.61	2364	22	10676	 682 8184
hsa-let-7f-1-3p	KJ776791_FrenchPolynesia	288	-19.82	147	-11.61	2366	22	10617	 624 8126
hsa-let-7f-2-3p	KU509998_Haiti	715	-69.48	148	-19.06	2376	22	10676	 5438 7565 8184 6011 3051
hsa-let-7f-2-3p	KU647676_Martinique	715	-69.48	148	-19.06	2377	22	10617	 5380 7507 8126 5953 2993
hsa-let-7f-2-3p	KU501215_PuertoRico	715	-69.48	148	-19.06	2378	22	10675	 5439 7566 8185 6012 3052
hsa-let-7f-2-3p	KU365777_Brazil1	715	-69.48	148	-19.06	2379	22	10662	 5426 7553 8172 5999 3039
hsa-let-7f-2-3p	KU365778_Brazil2	715	-69.48	148	-19.06	2380	22	10727	 5427 7554 8173 6000 3040
hsa-let-7f-2-3p	KU365779_Brazil3	715	-69.48	148	-19.06	2381	22	10662	 5426 7553 8172 5999 3039
hsa-let-7f-2-3p	KU365780_Brazil4	715	-69.48	148	-19.06	2382	22	10662	 5426 7553 8172 5999 3039
hsa-let-7f-2-3p	KU321639_Brazil5	715	-69.48	148	-19.06	2383	22	10676	 5438 7565 8184 6011 3051
hsa-let-7f-2-3p	LC002520_Uganda1	154	-15.1	154	-15.1	2384	22	10807	8185
hsa-let-7f-2-3p	KJ776791_FrenchPolynesia	715	-69.48	148	-19.06	2385	22	10617	 5380 7507 8126 5953 2993
hsa-let-7f-2-3p	KF268948_CentralAfricanRepublic1	155	-14.45	155	-14.45	2386	22	10788	8185
hsa-let-7f-2-3p	KF268950_CentralAfricanRepublic3	155	-14.45	155	-14.45	2388	22	10755	8185
hsa-let-7f-2-3p	NC_012532_Uganda2	154	-15.1	154	-15.1	2389	22	10794	8173
hsa-let-7f-2-3p	AY632535_Uganda3	154	-15.1	154	-15.1	2392	22	10794	8173
hsa-miR-15a-5p	KU509998_Haiti	142	-19.41	142	-19.41	2395	22	10676	3840
hsa-miR-15a-5p	KU647676_Martinique	142	-19.41	142	-19.41	2396	22	10617	3782
hsa-miR-15a-5p	KU501215_PuertoRico	142	-19.41	142	-19.41	2397	22	10675	3841
hsa-miR-15a-5p	KU365777_Brazil1	142	-19.41	142	-19.41	2398	22	10662	3828
hsa-miR-15a-5p	KU365778_Brazil2	142	-19.41	142	-19.41	2399	22	10727	3829
hsa-miR-15a-5p	KU365779_Brazil3	142	-19.41	142	-19.41	2400	22	10662	3828
hsa-miR-15a-5p	KU365780_Brazil4	142	-19.41	142	-19.41	2401	22	10662	3828
hsa-miR-15a-5p	KU321639_Brazil5	142	-19.41	142	-19.41	2402	22	10676	3840
hsa-miR-15a-5p	LC002520_Uganda1	452	-60.28	159	-21.86	2403	22	10807	 7449 5952 3841
hsa-miR-15a-5p	KJ776791_FrenchPolynesia	142	-19.41	142	-19.41	2404	22	10617	3782
hsa-miR-15a-5p	KF268948_CentralAfricanRepublic1	450	-56.28	159	-21.86	2405	22	10788	 7449 5952 3844
hsa-miR-15a-5p	KF268949_CentralAfricanRepublic2	450	-56.28	159	-21.86	2406	22	10776	 7430 5933 3825
hsa-miR-15a-5p	KF268950_CentralAfricanRepublic3	450	-56.28	159	-21.86	2407	22	10755	 7449 5952 3844
hsa-miR-15a-5p	NC_012532_Uganda2	452	-60.28	159	-21.86	2408	22	10794	 7437 5940 3829
hsa-miR-15a-5p	NC_012533_KedougouVirus1	570	-62.41	146	-18.06	2409	22	10723	 6588 6395 910 7888
hsa-miR-15a-5p	AY632535_Uganda3	452	-60.28	159	-21.86	2411	22	10794	 7437 5940 3829
hsa-miR-15a-5p	AY632540_KedougouVirus2	570	-62.41	146	-18.06	2412	22	10723	 6588 6395 910 7888
hsa-miR-15a-3p	KU509998_Haiti	152	-13.86	152	-13.86	2414	22	10676	6099
hsa-miR-15a-3p	KU647676_Martinique	152	-13.86	152	-13.86	2415	22	10617	6041
hsa-miR-15a-3p	KU501215_PuertoRico	152	-13.86	152	-13.86	2416	22	10675	6100
hsa-miR-15a-3p	KU365777_Brazil1	152	-13.86	152	-13.86	2417	22	10662	6087
hsa-miR-15a-3p	KU365778_Brazil2	152	-13.86	152	-13.86	2418	22	10727	6088
hsa-miR-15a-3p	KU365779_Brazil3	152	-13.86	152	-13.86	2419	22	10662	6087
hsa-miR-15a-3p	KU365780_Brazil4	152	-13.86	152	-13.86	2420	22	10662	6087
hsa-miR-15a-3p	KU321639_Brazil5	152	-13.86	152	-13.86	2421	22	10676	6099
hsa-miR-15a-3p	LC002520_Uganda1	148	-14.38	148	-14.38	2422	22	10807	6100
hsa-miR-15a-3p	KJ776791_FrenchPolynesia	152	-13.86	152	-13.86	2423	22	10617	6041
hsa-miR-15a-3p	KF268948_CentralAfricanRepublic1	434	-42.75	148	-16.44	2424	22	10788	 6100 8782 4125
hsa-miR-15a-3p	KF268949_CentralAfricanRepublic2	288	-26.31	148	-14.38	2425	22	10776	 6081 4106
hsa-miR-15a-3p	KF268950_CentralAfricanRepublic3	434	-42.75	148	-16.44	2426	22	10755	 6100 8782 4125
hsa-miR-15a-3p	NC_012532_Uganda2	148	-14.38	148	-14.38	2427	22	10794	6088
hsa-miR-15a-3p	NC_012533_KedougouVirus1	140	-22.14	140	-22.14	2428	22	10723	9588
hsa-miR-15a-3p	NC_012534_BagazaVirus1	289	-39.08	147	-24.06	2429	22	10941	 10339 8671
hsa-miR-15a-3p	AY632535_Uganda3	148	-14.38	148	-14.38	2430	22	10794	6088
hsa-miR-15a-3p	AY632540_KedougouVirus2	140	-22.14	140	-22.14	2431	22	10723	9588
hsa-miR-15a-3p	AY632545_BagazaVirus2	289	-39.08	147	-24.06	2432	22	10941	 10339 8671
hsa-miR-16-5p	KU509998_Haiti	148	-16.3	148	-16.3	2433	22	10676	3843
hsa-miR-16-5p	KU647676_Martinique	148	-16.3	148	-16.3	2434	22	10617	3785
hsa-miR-16-5p	KU501215_PuertoRico	148	-16.3	148	-16.3	2435	22	10675	3844
hsa-miR-16-5p	KU365777_Brazil1	148	-16.3	148	-16.3	2436	22	10662	3831
hsa-miR-16-5p	KU365778_Brazil2	148	-16.3	148	-16.3	2437	22	10727	3832
hsa-miR-16-5p	KU365779_Brazil3	148	-16.3	148	-16.3	2438	22	10662	3831
hsa-miR-16-5p	KU365780_Brazil4	148	-16.3	148	-16.3	2439	22	10662	3831
hsa-miR-16-5p	KU321639_Brazil5	148	-16.3	148	-16.3	2440	22	10676	3843
hsa-miR-16-5p	LC002520_Uganda1	446	-57.38	152	-24.01	2441	22	10807	 7453 3844 5955
hsa-miR-16-5p	KJ776791_FrenchPolynesia	148	-16.3	148	-16.3	2442	22	10617	3785
hsa-miR-16-5p	KF268948_CentralAfricanRepublic1	442	-57.15	152	-24.01	2443	22	10788	 7453 5955 3844
hsa-miR-16-5p	KF268949_CentralAfricanRepublic2	442	-57.15	152	-24.01	2444	22	10776	 7434 5936 3825
hsa-miR-16-5p	KF268950_CentralAfricanRepublic3	442	-57.15	152	-24.01	2445	22	10755	 7453 5955 3844
hsa-miR-16-5p	NC_012532_Uganda2	446	-57.38	152	-24.01	2446	22	10794	 7441 3832 5943
hsa-miR-16-5p	NC_012533_KedougouVirus1	432	-44.04	147	-17.14	2447	22	10723	 6585 910 6395
hsa-miR-16-5p	AY632535_Uganda3	446	-57.38	152	-24.01	2449	22	10794	 7441 3832 5943
hsa-miR-16-5p	AY632540_KedougouVirus2	432	-44.04	147	-17.14	2450	22	10723	 6585 910 6395
hsa-miR-16-1-3p	KU509998_Haiti	146	-17.47	146	-17.47	2452	22	10676	1377
hsa-miR-16-1-3p	KU501215_PuertoRico	146	-17.47	146	-17.47	2454	22	10675	1378
hsa-miR-16-1-3p	KU365777_Brazil1	146	-17.47	146	-17.47	2455	22	10662	1365
hsa-miR-16-1-3p	KU365778_Brazil2	290	-33.55	146	-17.47	2456	22	10727	 1366 10511
hsa-miR-16-1-3p	KU365779_Brazil3	146	-17.47	146	-17.47	2457	22	10662	1365
hsa-miR-16-1-3p	KU365780_Brazil4	146	-17.47	146	-17.47	2458	22	10662	1365
hsa-miR-16-1-3p	KU321639_Brazil5	146	-17.47	146	-17.47	2459	22	10676	1377
hsa-miR-16-1-3p	LC002520_Uganda1	140	-13.09	140	-13.09	2460	22	10807	7537
hsa-miR-16-1-3p	KJ776791_FrenchPolynesia	146	-17.47	146	-17.47	2461	22	10617	1319
hsa-miR-16-1-3p	KF268948_CentralAfricanRepublic1	140	-13.7	140	-13.7	2462	22	10788	7537
hsa-miR-16-1-3p	KF268949_CentralAfricanRepublic2	140	-13.7	140	-13.7	2463	22	10776	7518
hsa-miR-16-1-3p	KF268950_CentralAfricanRepublic3	140	-13.7	140	-13.7	2464	22	10755	7537
hsa-miR-16-1-3p	NC_012532_Uganda2	140	-13.09	140	-13.09	2465	22	10794	7525
hsa-miR-16-1-3p	NC_012533_KedougouVirus1	142	-18.82	142	-18.82	2466	22	10723	10422
hsa-miR-16-1-3p	NC_012534_BagazaVirus1	288	-37.8	144	-22.39	2467	22	10941	 1152 6848
hsa-miR-16-1-3p	AY632535_Uganda3	140	-13.09	140	-13.09	2468	22	10794	7525
hsa-miR-16-1-3p	AY632540_KedougouVirus2	142	-18.82	142	-18.82	2469	22	10723	10422
hsa-miR-16-1-3p	AY632545_BagazaVirus2	288	-37.8	144	-22.39	2470	22	10941	 1152 6848
hsa-miR-17-5p	NC_012533_KedougouVirus1	144	-19.32	144	-19.32	2485	23	10723	140
hsa-miR-17-5p	AY632540_KedougouVirus2	144	-19.32	144	-19.32	2488	23	10723	140
hsa-miR-17-3p	KU509998_Haiti	424	-47.88	142	-17.17	2490	22	10676	 3524 8916 8242
hsa-miR-17-3p	KU647676_Martinique	424	-47.88	142	-17.17	2491	22	10617	 3466 8858 8184
hsa-miR-17-3p	KU501215_PuertoRico	568	-64.59	144	-17.17	2492	22	10675	 1884 3525 8917 8243
hsa-miR-17-3p	KU365777_Brazil1	568	-64.59	144	-17.17	2493	22	10662	 1871 3512 8904 8230
hsa-miR-17-3p	KU365778_Brazil2	568	-64.59	144	-17.17	2494	22	10727	 1872 3513 8905 8231
hsa-miR-17-3p	KU365779_Brazil3	568	-64.59	144	-17.17	2495	22	10662	 1871 3512 8904 8230
hsa-miR-17-3p	KU365780_Brazil4	568	-64.59	144	-17.17	2496	22	10662	 1871 3512 8904 8230
hsa-miR-17-3p	KU321639_Brazil5	424	-47.88	142	-17.17	2497	22	10676	 3524 8916 8242
hsa-miR-17-3p	LC002520_Uganda1	141	-18.1	141	-18.1	2498	22	10807	4557
hsa-miR-17-3p	KJ776791_FrenchPolynesia	424	-47.88	142	-17.17	2499	22	10617	 3466 8858 8184
hsa-miR-17-3p	KF268948_CentralAfricanRepublic1	295	-39.11	150	-21.63	2500	22	10788	 7494 4557
hsa-miR-17-3p	KF268949_CentralAfricanRepublic2	145	-17.48	145	-17.48	2501	22	10776	4538
hsa-miR-17-3p	KF268950_CentralAfricanRepublic3	295	-39.11	150	-21.63	2502	22	10755	 7494 4557
hsa-miR-17-3p	NC_012532_Uganda2	141	-18.1	141	-18.1	2503	22	10794	4545
hsa-miR-17-3p	NC_012533_KedougouVirus1	459	-68.4	165	-25.73	2504	22	10723	 541 3930 4131
hsa-miR-17-3p	NC_012534_BagazaVirus1	143	-21.88	143	-21.88	2505	22	10941	5930
hsa-miR-17-3p	AY632535_Uganda3	141	-18.1	141	-18.1	2506	22	10794	4545
hsa-miR-17-3p	AY632540_KedougouVirus2	459	-68.4	165	-25.73	2507	22	10723	 541 3930 4131
hsa-miR-17-3p	AY632545_BagazaVirus2	143	-21.88	143	-21.88	2508	22	10941	5930
hsa-miR-18a-5p	KF268948_CentralAfricanRepublic1	149	-14.71	149	-14.71	2519	23	10788	9802
hsa-miR-18a-5p	KF268949_CentralAfricanRepublic2	149	-14.71	149	-14.71	2520	23	10776	9786
hsa-miR-18a-5p	KF268950_CentralAfricanRepublic3	149	-14.71	149	-14.71	2521	23	10755	9802
hsa-miR-18a-5p	NC_012533_KedougouVirus1	143	-21.01	143	-21.01	2523	23	10723	3840
hsa-miR-18a-5p	NC_012534_BagazaVirus1	156	-18.33	156	-18.33	2524	23	10941	8971
hsa-miR-18a-5p	AY632540_KedougouVirus2	143	-21.01	143	-21.01	2526	23	10723	3840
hsa-miR-18a-5p	AY632545_BagazaVirus2	156	-18.33	156	-18.33	2527	23	10941	8971
hsa-miR-18a-3p	KU509998_Haiti	149	-17.1	149	-17.1	2528	23	10676	9062
hsa-miR-18a-3p	KU647676_Martinique	149	-17.1	149	-17.1	2529	23	10617	9004
hsa-miR-18a-3p	KU501215_PuertoRico	149	-17.1	149	-17.1	2530	23	10675	9063
hsa-miR-18a-3p	KU365777_Brazil1	149	-17.1	149	-17.1	2531	23	10662	9050
hsa-miR-18a-3p	KU365778_Brazil2	149	-17.1	149	-17.1	2532	23	10727	9051
hsa-miR-18a-3p	KU365779_Brazil3	149	-17.1	149	-17.1	2533	23	10662	9050
hsa-miR-18a-3p	KU365780_Brazil4	149	-17.1	149	-17.1	2534	23	10662	9050
hsa-miR-18a-3p	KU321639_Brazil5	149	-17.1	149	-17.1	2535	23	10676	9062
hsa-miR-18a-3p	KJ776791_FrenchPolynesia	149	-17.1	149	-17.1	2537	23	10617	9004
hsa-miR-18a-3p	NC_012533_KedougouVirus1	420	-55.32	140	-22.69	2542	23	10723	 297 1266 7374
hsa-miR-18a-3p	NC_012534_BagazaVirus1	444	-66.48	154	-26.66	2543	23	10941	 10324 4949 1275
hsa-miR-18a-3p	AY632540_KedougouVirus2	420	-55.32	140	-22.69	2545	23	10723	 297 1266 7374
hsa-miR-18a-3p	AY632545_BagazaVirus2	444	-66.48	154	-26.66	2546	23	10941	 10324 4949 1275
hsa-miR-19a-5p	KU509998_Haiti	142	-16.72	142	-16.72	2547	22	10676	9549
hsa-miR-19a-5p	KU647676_Martinique	142	-16.72	142	-16.72	2548	22	10617	9491
hsa-miR-19a-5p	KU501215_PuertoRico	142	-16.72	142	-16.72	2549	22	10675	9550
hsa-miR-19a-5p	KU365777_Brazil1	142	-16.72	142	-16.72	2550	22	10662	9537
hsa-miR-19a-5p	KU365778_Brazil2	284	-24.53	142	-16.72	2551	22	10727	 9538 10664
hsa-miR-19a-5p	KU365779_Brazil3	142	-16.72	142	-16.72	2552	22	10662	9537
hsa-miR-19a-5p	KU365780_Brazil4	142	-16.72	142	-16.72	2553	22	10662	9537
hsa-miR-19a-5p	KU321639_Brazil5	142	-16.43	142	-16.43	2554	22	10676	9549
hsa-miR-19a-5p	LC002520_Uganda1	288	-28.16	146	-20.35	2555	22	10807	 9550 10677
hsa-miR-19a-5p	KJ776791_FrenchPolynesia	142	-16.72	142	-16.72	2556	22	10617	9491
hsa-miR-19a-5p	KF268948_CentralAfricanRepublic1	288	-28.16	146	-20.35	2557	22	10788	 9547 10674
hsa-miR-19a-5p	KF268949_CentralAfricanRepublic2	292	-30.09	150	-22.28	2558	22	10776	 9531 10658
hsa-miR-19a-5p	KF268950_CentralAfricanRepublic3	288	-28.16	146	-20.35	2559	22	10755	 9547 10674
hsa-miR-19a-5p	NC_012532_Uganda2	288	-28.16	146	-20.35	2560	22	10794	 9538 10665
hsa-miR-19a-5p	NC_012533_KedougouVirus1	150	-11.98	150	-11.98	2561	22	10723	881
hsa-miR-19a-5p	NC_012534_BagazaVirus1	449	-40.5	153	-15.4	2562	22	10941	 7823 965 9768
hsa-miR-19a-5p	AY632535_Uganda3	288	-28.16	146	-20.35	2563	22	10794	 9538 10665
hsa-miR-19a-5p	AY632540_KedougouVirus2	150	-11.98	150	-11.98	2564	22	10723	881
hsa-miR-19a-5p	AY632545_BagazaVirus2	449	-40.5	153	-15.4	2565	22	10941	 7823 965 9768
hsa-miR-19a-3p	KU509998_Haiti	163	-20.16	163	-20.16	2566	23	10676	9677
hsa-miR-19a-3p	KU647676_Martinique	163	-20.16	163	-20.16	2567	23	10617	9619
hsa-miR-19a-3p	KU501215_PuertoRico	163	-20.16	163	-20.16	2568	23	10675	9678
hsa-miR-19a-3p	KU365777_Brazil1	163	-20.16	163	-20.16	2569	23	10662	9665
hsa-miR-19a-3p	KU365778_Brazil2	163	-20.16	163	-20.16	2570	23	10727	9666
hsa-miR-19a-3p	KU365779_Brazil3	163	-20.16	163	-20.16	2571	23	10662	9665
hsa-miR-19a-3p	KU365780_Brazil4	163	-20.16	163	-20.16	2572	23	10662	9665
hsa-miR-19a-3p	KU321639_Brazil5	163	-20.16	163	-20.16	2573	23	10676	9677
hsa-miR-19a-3p	LC002520_Uganda1	162	-19.96	162	-19.96	2574	23	10807	9678
hsa-miR-19a-3p	KJ776791_FrenchPolynesia	163	-20.16	163	-20.16	2575	23	10617	9619
hsa-miR-19a-3p	KF268948_CentralAfricanRepublic1	291	-31.46	147	-19.69	2576	23	10788	 9675 1564
hsa-miR-19a-3p	KF268949_CentralAfricanRepublic2	307	-31.93	163	-20.16	2577	23	10776	 9659 1545
hsa-miR-19a-3p	KF268950_CentralAfricanRepublic3	291	-31.46	147	-19.69	2578	23	10755	 9675 1564
hsa-miR-19a-3p	NC_012532_Uganda2	162	-19.96	162	-19.96	2579	23	10794	9666
hsa-miR-19a-3p	NC_012533_KedougouVirus1	144	-15.3	144	-15.3	2580	23	10723	676
hsa-miR-19a-3p	NC_012534_BagazaVirus1	148	-13.59	148	-13.59	2581	23	10941	8827
hsa-miR-19a-3p	AY632535_Uganda3	162	-19.96	162	-19.96	2582	23	10794	9666
hsa-miR-19a-3p	AY632540_KedougouVirus2	144	-15.3	144	-15.3	2583	23	10723	676
hsa-miR-19a-3p	AY632545_BagazaVirus2	148	-13.59	148	-13.59	2584	23	10941	8827
hsa-miR-19b-1-5p	KU509998_Haiti	141	-18.7	141	-18.7	2585	23	10676	9917
hsa-miR-19b-1-5p	KU647676_Martinique	141	-18.7	141	-18.7	2586	23	10617	9859
hsa-miR-19b-1-5p	KU501215_PuertoRico	141	-18.7	141	-18.7	2587	23	10675	9918
hsa-miR-19b-1-5p	KU365777_Brazil1	141	-18.7	141	-18.7	2588	23	10662	9905
hsa-miR-19b-1-5p	KU365778_Brazil2	291	-28.38	150	-18.7	2589	23	10727	 10664 9906
hsa-miR-19b-1-5p	KU365779_Brazil3	141	-18.7	141	-18.7	2590	23	10662	9905
hsa-miR-19b-1-5p	KU365780_Brazil4	141	-18.7	141	-18.7	2591	23	10662	9905
hsa-miR-19b-1-5p	KU321639_Brazil5	141	-18.7	141	-18.7	2592	23	10676	9917
hsa-miR-19b-1-5p	LC002520_Uganda1	150	-9.68	150	-9.68	2593	23	10807	10677
hsa-miR-19b-1-5p	KJ776791_FrenchPolynesia	141	-18.7	141	-18.7	2594	23	10617	9859
hsa-miR-19b-1-5p	KF268948_CentralAfricanRepublic1	150	-9.68	150	-9.68	2595	23	10788	10674
hsa-miR-19b-1-5p	KF268949_CentralAfricanRepublic2	292	-28.83	150	-19.15	2596	23	10776	 10658 9528
hsa-miR-19b-1-5p	KF268950_CentralAfricanRepublic3	150	-9.68	150	-9.68	2597	23	10755	10674
hsa-miR-19b-1-5p	NC_012532_Uganda2	150	-9.68	150	-9.68	2598	23	10794	10665
hsa-miR-19b-1-5p	NC_012533_KedougouVirus1	454	-58.52	168	-23.02	2599	23	10723	 876 2977 10129
hsa-miR-19b-1-5p	NC_012534_BagazaVirus1	883	-97.59	154	-22.28	2600	23	10941	 966 9764 7820 8656 374 5771
hsa-miR-19b-1-5p	AY632535_Uganda3	150	-9.68	150	-9.68	2601	23	10794	10665
hsa-miR-19b-1-5p	AY632540_KedougouVirus2	454	-58.52	168	-23.02	2602	23	10723	 876 2977 10129
hsa-miR-19b-1-5p	AY632545_BagazaVirus2	883	-97.59	154	-22.28	2603	23	10941	 966 9764 7820 8656 374 5771
hsa-miR-19b-3p	KU509998_Haiti	155	-15.97	155	-15.97	2604	23	10676	9677
hsa-miR-19b-3p	KU647676_Martinique	155	-15.97	155	-15.97	2605	23	10617	9619
hsa-miR-19b-3p	KU501215_PuertoRico	155	-15.97	155	-15.97	2606	23	10675	9678
hsa-miR-19b-3p	KU365777_Brazil1	155	-15.97	155	-15.97	2607	23	10662	9665
hsa-miR-19b-3p	KU365778_Brazil2	155	-15.97	155	-15.97	2608	23	10727	9666
hsa-miR-19b-3p	KU365779_Brazil3	155	-15.97	155	-15.97	2609	23	10662	9665
hsa-miR-19b-3p	KU365780_Brazil4	155	-15.97	155	-15.97	2610	23	10662	9665
hsa-miR-19b-3p	KU321639_Brazil5	155	-15.97	155	-15.97	2611	23	10676	9677
hsa-miR-19b-3p	LC002520_Uganda1	154	-14.99	154	-14.99	2612	23	10807	9678
hsa-miR-19b-3p	KJ776791_FrenchPolynesia	155	-15.97	155	-15.97	2613	23	10617	9619
hsa-miR-19b-3p	KF268948_CentralAfricanRepublic1	144	-10.3	144	-10.3	2614	23	10788	1564
hsa-miR-19b-3p	KF268949_CentralAfricanRepublic2	299	-26.27	155	-15.97	2615	23	10776	 9659 1545
hsa-miR-19b-3p	KF268950_CentralAfricanRepublic3	144	-10.3	144	-10.3	2616	23	10755	1564
hsa-miR-19b-3p	NC_012532_Uganda2	154	-14.99	154	-14.99	2617	23	10794	9666
hsa-miR-19b-3p	NC_012533_KedougouVirus1	148	-16.64	148	-16.64	2618	23	10723	676
hsa-miR-19b-3p	NC_012534_BagazaVirus1	148	-12.06	148	-12.06	2619	23	10941	8827
hsa-miR-19b-3p	AY632535_Uganda3	154	-14.99	154	-14.99	2620	23	10794	9666
hsa-miR-19b-3p	AY632540_KedougouVirus2	148	-16.64	148	-16.64	2621	23	10723	676
hsa-miR-19b-3p	AY632545_BagazaVirus2	148	-12.06	148	-12.06	2622	23	10941	8827
hsa-miR-19b-2-5p	KU509998_Haiti	286	-35.5	143	-17.82	2623	22	10676	 9549 9919
hsa-miR-19b-2-5p	KU647676_Martinique	286	-35.5	143	-17.82	2624	22	10617	 9491 9861
hsa-miR-19b-2-5p	KU501215_PuertoRico	286	-35.5	143	-17.82	2625	22	10675	 9550 9920
hsa-miR-19b-2-5p	KU365777_Brazil1	286	-35.5	143	-17.82	2626	22	10662	 9537 9907
hsa-miR-19b-2-5p	KU365778_Brazil2	436	-45.18	150	-17.82	2627	22	10727	 10665 9538 9908
hsa-miR-19b-2-5p	KU365779_Brazil3	286	-35.5	143	-17.82	2628	22	10662	 9537 9907
hsa-miR-19b-2-5p	KU365780_Brazil4	286	-35.5	143	-17.82	2629	22	10662	 9537 9907
hsa-miR-19b-2-5p	KU321639_Brazil5	286	-35.21	143	-17.82	2630	22	10676	 9549 9919
hsa-miR-19b-2-5p	LC002520_Uganda1	297	-30.99	150	-21.31	2631	22	10807	 10678 9550
hsa-miR-19b-2-5p	KJ776791_FrenchPolynesia	286	-35.5	143	-17.82	2632	22	10617	 9491 9861
hsa-miR-19b-2-5p	KF268948_CentralAfricanRepublic1	297	-30.99	150	-21.31	2633	22	10788	 10675 9547
hsa-miR-19b-2-5p	KF268949_CentralAfricanRepublic2	301	-32.92	151	-23.24	2634	22	10776	 9531 10659
hsa-miR-19b-2-5p	KF268950_CentralAfricanRepublic3	297	-30.99	150	-21.31	2635	22	10755	 10675 9547
hsa-miR-19b-2-5p	NC_012532_Uganda2	297	-30.99	150	-21.31	2636	22	10794	 10666 9538
hsa-miR-19b-2-5p	NC_012533_KedougouVirus1	444	-44.47	157	-16.07	2637	22	10723	 880 2978 317
hsa-miR-19b-2-5p	NC_012534_BagazaVirus1	864	-84.98	151	-20.19	2638	22	10941	 963 7821 9765 9043 8657 9820
hsa-miR-19b-2-5p	AY632535_Uganda3	297	-30.99	150	-21.31	2639	22	10794	 10666 9538
hsa-miR-19b-2-5p	AY632540_KedougouVirus2	444	-44.47	157	-16.07	2640	22	10723	 880 2978 317
hsa-miR-19b-2-5p	AY632545_BagazaVirus2	864	-84.98	151	-20.19	2641	22	10941	 963 7821 9765 9043 8657 9820
hsa-miR-20a-5p	KF268949_CentralAfricanRepublic2	140	-18	140	-18	2653	23	10776	1568
hsa-miR-20a-5p	NC_012533_KedougouVirus1	140	-14.76	140	-14.76	2656	23	10723	140
hsa-miR-20a-5p	NC_012534_BagazaVirus1	141	-17.32	141	-17.32	2657	23	10941	2347
hsa-miR-20a-5p	AY632540_KedougouVirus2	140	-14.76	140	-14.76	2659	23	10723	140
hsa-miR-20a-5p	AY632545_BagazaVirus2	141	-17.32	141	-17.32	2660	23	10941	2347
hsa-miR-20a-3p	KU509998_Haiti	294	-39.47	151	-22.4	2661	22	10676	 8868 3586
hsa-miR-20a-3p	KU647676_Martinique	294	-39.47	151	-22.4	2662	22	10617	 8810 3528
hsa-miR-20a-3p	KU501215_PuertoRico	294	-39.47	151	-22.4	2663	22	10675	 8869 3587
hsa-miR-20a-3p	KU365777_Brazil1	294	-39.47	151	-22.4	2664	22	10662	 8856 3574
hsa-miR-20a-3p	KU365778_Brazil2	294	-39.47	151	-22.4	2665	22	10727	 8857 3575
hsa-miR-20a-3p	KU365779_Brazil3	294	-39.47	151	-22.4	2666	22	10662	 8856 3574
hsa-miR-20a-3p	KU365780_Brazil4	294	-39.47	151	-22.4	2667	22	10662	 8856 3574
hsa-miR-20a-3p	KU321639_Brazil5	294	-39.47	151	-22.4	2668	22	10676	 8868 3586
hsa-miR-20a-3p	LC002520_Uganda1	161	-18.77	161	-18.77	2669	22	10807	8870
hsa-miR-20a-3p	KJ776791_FrenchPolynesia	294	-39.47	151	-22.4	2670	22	10617	 8810 3528
hsa-miR-20a-3p	KF268948_CentralAfricanRepublic1	161	-18.77	161	-18.77	2671	22	10788	8870
hsa-miR-20a-3p	KF268949_CentralAfricanRepublic2	161	-18.77	161	-18.77	2672	22	10776	8851
hsa-miR-20a-3p	KF268950_CentralAfricanRepublic3	161	-18.77	161	-18.77	2673	22	10755	8870
hsa-miR-20a-3p	NC_012532_Uganda2	161	-18.77	161	-18.77	2674	22	10794	8858
hsa-miR-20a-3p	NC_012533_KedougouVirus1	143	-9.63	143	-9.63	2675	22	10723	1808
hsa-miR-20a-3p	AY632535_Uganda3	161	-18.77	161	-18.77	2677	22	10794	8858
hsa-miR-20a-3p	AY632540_KedougouVirus2	143	-9.63	143	-9.63	2678	22	10723	1808
hsa-miR-21-5p	KU509998_Haiti	143	-17.39	143	-17.39	2680	22	10676	9614
hsa-miR-21-5p	KU647676_Martinique	143	-17.39	143	-17.39	2681	22	10617	9556
hsa-miR-21-5p	KU501215_PuertoRico	143	-17.39	143	-17.39	2682	22	10675	9615
hsa-miR-21-5p	KU365777_Brazil1	143	-17.39	143	-17.39	2683	22	10662	9602
hsa-miR-21-5p	KU365778_Brazil2	143	-17.39	143	-17.39	2684	22	10727	9603
hsa-miR-21-5p	KU365779_Brazil3	143	-17.39	143	-17.39	2685	22	10662	9602
hsa-miR-21-5p	KU365780_Brazil4	143	-17.39	143	-17.39	2686	22	10662	9602
hsa-miR-21-5p	KU321639_Brazil5	143	-17.39	143	-17.39	2687	22	10676	9614
hsa-miR-21-5p	KJ776791_FrenchPolynesia	143	-17.39	143	-17.39	2689	22	10617	9556
hsa-miR-21-5p	NC_012534_BagazaVirus1	142	-21.4	142	-21.4	2695	22	10941	3365
hsa-miR-21-5p	AY632545_BagazaVirus2	142	-21.4	142	-21.4	2698	22	10941	3365
hsa-miR-21-3p	KU509998_Haiti	147	-20.12	147	-20.12	2699	21	10676	9170
hsa-miR-21-3p	KU647676_Martinique	147	-20.12	147	-20.12	2700	21	10617	9112
hsa-miR-21-3p	KU501215_PuertoRico	147	-20.12	147	-20.12	2701	21	10675	9171
hsa-miR-21-3p	KU365777_Brazil1	147	-20.12	147	-20.12	2702	21	10662	9158
hsa-miR-21-3p	KU365778_Brazil2	147	-20.12	147	-20.12	2703	21	10727	9159
hsa-miR-21-3p	KU365779_Brazil3	147	-20.12	147	-20.12	2704	21	10662	9158
hsa-miR-21-3p	KU365780_Brazil4	147	-20.12	147	-20.12	2705	21	10662	9158
hsa-miR-21-3p	KU321639_Brazil5	147	-20.12	147	-20.12	2706	21	10676	9170
hsa-miR-21-3p	KJ776791_FrenchPolynesia	147	-20.12	147	-20.12	2708	21	10617	9112
hsa-miR-21-3p	NC_012534_BagazaVirus1	143	-17.61	143	-17.61	2714	21	10941	4142
hsa-miR-21-3p	AY632545_BagazaVirus2	143	-17.61	143	-17.61	2717	21	10941	4142
hsa-miR-22-5p	KU509998_Haiti	1032	-117.46	162	-20.92	2718	22	10676	 7329 7983 4105 5148 10028 10490 3282
hsa-miR-22-5p	KU647676_Martinique	1032	-117.46	162	-20.92	2719	22	10617	 7271 7925 4047 5090 9970 10432 3224
hsa-miR-22-5p	KU501215_PuertoRico	1030	-116.05	162	-20.92	2720	22	10675	 7330 7984 4106 10029 5150 10491 3283
hsa-miR-22-5p	KU365777_Brazil1	1032	-117.46	162	-20.92	2721	22	10662	 7317 7971 4093 5136 10016 10477 3270
hsa-miR-22-5p	KU365778_Brazil2	1030	-116.05	162	-20.92	2722	22	10727	 7318 7972 4094 10017 5138 10478 3271
hsa-miR-22-5p	KU365779_Brazil3	1032	-117.46	162	-20.92	2723	22	10662	 7317 7971 4093 5136 10016 10477 3270
hsa-miR-22-5p	KU365780_Brazil4	1032	-117.46	162	-20.92	2724	22	10662	 7317 7971 4093 5136 10016 10477 3270
hsa-miR-22-5p	KU321639_Brazil5	1032	-117.46	162	-20.92	2725	22	10676	 7329 7983 4105 5148 10028 10490 3282
hsa-miR-22-5p	LC002520_Uganda1	867	-91.26	152	-20.92	2726	22	10807	 7984 4105 7330 5150 10491 3283
hsa-miR-22-5p	KJ776791_FrenchPolynesia	1032	-117.46	162	-20.92	2727	22	10617	 7271 7925 4047 5090 9970 10432 3224
hsa-miR-22-5p	KF268948_CentralAfricanRepublic1	727	-70.34	152	-15.86	2728	22	10788	 7984 4105 7330 5150 10488
hsa-miR-22-5p	KF268949_CentralAfricanRepublic2	734	-70.75	159	-15.97	2729	22	10776	 7965 4086 7311 5131 10472
hsa-miR-22-5p	KF268950_CentralAfricanRepublic3	727	-70.34	152	-15.86	2730	22	10755	 7984 4105 7330 5150 10488
hsa-miR-22-5p	NC_012532_Uganda2	867	-91.26	152	-20.92	2731	22	10794	 7972 4093 7318 5138 10479 3271
hsa-miR-22-5p	NC_012533_KedougouVirus1	888	-106.53	154	-23.06	2732	22	10723	 2034 1419 3099 7295 6623 302
hsa-miR-22-5p	NC_012534_BagazaVirus1	440	-47.17	150	-17.65	2733	22	10941	 7975 10029 7571
hsa-miR-22-5p	AY632535_Uganda3	867	-91.26	152	-20.92	2734	22	10794	 7972 4093 7318 5138 10479 3271
hsa-miR-22-5p	AY632540_KedougouVirus2	888	-106.53	154	-23.06	2735	22	10723	 2034 1419 3099 7295 6623 302
hsa-miR-22-5p	AY632545_BagazaVirus2	440	-47.17	150	-17.65	2736	22	10941	 7975 10029 7571
hsa-miR-22-3p	KU509998_Haiti	444	-53.13	151	-20.84	2737	22	10676	 8056 9941 7316
hsa-miR-22-3p	KU647676_Martinique	444	-53.13	151	-20.84	2738	22	10617	 7998 9883 7258
hsa-miR-22-3p	KU501215_PuertoRico	444	-53.13	151	-20.84	2739	22	10675	 8057 9942 7317
hsa-miR-22-3p	KU365777_Brazil1	444	-53.13	151	-20.84	2740	22	10662	 8044 9929 7304
hsa-miR-22-3p	KU365778_Brazil2	442	-53.71	151	-20.84	2741	22	10727	 8045 7305 9931
hsa-miR-22-3p	KU365779_Brazil3	444	-53.13	151	-20.84	2742	22	10662	 8044 9929 7304
hsa-miR-22-3p	KU365780_Brazil4	444	-53.13	151	-20.84	2743	22	10662	 8044 9929 7304
hsa-miR-22-3p	KU321639_Brazil5	444	-53.13	151	-20.84	2744	22	10676	 8056 9941 7316
hsa-miR-22-3p	LC002520_Uganda1	437	-57.45	152	-22.24	2745	22	10807	 8056 9943 7286
hsa-miR-22-3p	KJ776791_FrenchPolynesia	444	-53.13	151	-20.84	2746	22	10617	 7998 9883 7258
hsa-miR-22-3p	KF268948_CentralAfricanRepublic1	145	-17.81	145	-17.81	2747	22	10788	9940
hsa-miR-22-3p	KF268949_CentralAfricanRepublic2	145	-17.81	145	-17.81	2748	22	10776	9924
hsa-miR-22-3p	KF268950_CentralAfricanRepublic3	145	-17.81	145	-17.81	2749	22	10755	9940
hsa-miR-22-3p	NC_012532_Uganda2	437	-57.45	152	-22.24	2750	22	10794	 8044 9931 7274
hsa-miR-22-3p	NC_012533_KedougouVirus1	157	-19.88	157	-19.88	2751	22	10723	1270
hsa-miR-22-3p	NC_012534_BagazaVirus1	443	-56.6	152	-19.68	2752	22	10941	 5051 3073 9623
hsa-miR-22-3p	AY632535_Uganda3	437	-57.45	152	-22.24	2753	22	10794	 8044 9931 7274
hsa-miR-22-3p	AY632540_KedougouVirus2	157	-19.88	157	-19.88	2754	22	10723	1270
hsa-miR-22-3p	AY632545_BagazaVirus2	443	-56.6	152	-19.68	2755	22	10941	 5051 3073 9623
hsa-miR-23a-5p	KU509998_Haiti	468	-78.15	164	-30.13	2756	22	10676	 849 5558 5982
hsa-miR-23a-5p	KU647676_Martinique	468	-78.15	164	-30.13	2757	22	10617	 791 5500 5924
hsa-miR-23a-5p	KU501215_PuertoRico	468	-78.15	164	-30.13	2758	22	10675	 850 5559 5983
hsa-miR-23a-5p	KU365777_Brazil1	464	-75.78	162	-30.13	2759	22	10662	 5546 837 5970
hsa-miR-23a-5p	KU365778_Brazil2	468	-78.15	164	-30.13	2760	22	10727	 838 5547 5971
hsa-miR-23a-5p	KU365779_Brazil3	468	-78.15	164	-30.13	2761	22	10662	 837 5546 5970
hsa-miR-23a-5p	KU365780_Brazil4	464	-75.78	162	-30.13	2762	22	10662	 5546 837 5970
hsa-miR-23a-5p	KU321639_Brazil5	468	-78.15	164	-30.13	2763	22	10676	 849 5558 5982
hsa-miR-23a-5p	LC002520_Uganda1	479	-77.45	166	-29.65	2764	22	10807	 5559 850 5983
hsa-miR-23a-5p	KJ776791_FrenchPolynesia	468	-78.15	164	-30.13	2765	22	10617	 791 5500 5924
hsa-miR-23a-5p	KF268948_CentralAfricanRepublic1	472	-75.55	163	-30.13	2766	22	10788	 5558 850 5983
hsa-miR-23a-5p	KF268949_CentralAfricanRepublic2	476	-77.92	163	-30.13	2767	22	10776	 5539 849 5964
hsa-miR-23a-5p	KF268950_CentralAfricanRepublic3	472	-75.55	163	-30.13	2768	22	10755	 5558 850 5983
hsa-miR-23a-5p	NC_012532_Uganda2	479	-77.45	166	-29.65	2769	22	10794	 5547 850 5971
hsa-miR-23a-5p	NC_012533_KedougouVirus1	148	-27.32	148	-27.32	2770	22	10723	3284
hsa-miR-23a-5p	AY632535_Uganda3	479	-77.45	166	-29.65	2772	22	10794	 5547 850 5971
hsa-miR-23a-5p	AY632540_KedougouVirus2	148	-27.32	148	-27.32	2773	22	10723	3284
hsa-miR-23a-3p	KU509998_Haiti	281	-38.82	141	-23.49	2775	21	10676	 8653 9935
hsa-miR-23a-3p	KU647676_Martinique	281	-38.82	141	-23.49	2776	21	10617	 8595 9877
hsa-miR-23a-3p	KU501215_PuertoRico	281	-38.82	141	-23.49	2777	21	10675	 8654 9936
hsa-miR-23a-3p	KU365777_Brazil1	281	-38.82	141	-23.49	2778	21	10662	 8641 9923
hsa-miR-23a-3p	KU365778_Brazil2	141	-23.49	141	-23.49	2779	21	10727	8642
hsa-miR-23a-3p	KU365779_Brazil3	281	-38.82	141	-23.49	2780	21	10662	 8641 9923
hsa-miR-23a-3p	KU365780_Brazil4	281	-38.82	141	-23.49	2781	21	10662	 8641 9923
hsa-miR-23a-3p	KU321639_Brazil5	281	-38.82	141	-23.49	2782	21	10676	 8653 9935
hsa-miR-23a-3p	LC002520_Uganda1	431	-40.9	148	-18.62	2783	21	10807	 3009 4168 5023
hsa-miR-23a-3p	KJ776791_FrenchPolynesia	281	-38.82	141	-23.49	2784	21	10617	 8595 9877
hsa-miR-23a-3p	KF268948_CentralAfricanRepublic1	152	-8.84	152	-8.84	2785	21	10788	3009
hsa-miR-23a-3p	KF268949_CentralAfricanRepublic2	152	-8.84	152	-8.84	2786	21	10776	2990
hsa-miR-23a-3p	KF268950_CentralAfricanRepublic3	152	-8.84	152	-8.84	2787	21	10755	3009
hsa-miR-23a-3p	NC_012532_Uganda2	431	-40.9	148	-18.62	2788	21	10794	 2997 4156 5011
hsa-miR-23a-3p	NC_012533_KedougouVirus1	440	-66.73	148	-24.74	2789	21	10723	 6043 7501 9387
hsa-miR-23a-3p	NC_012534_BagazaVirus1	299	-25.95	153	-16.59	2790	21	10941	 1515 2983
hsa-miR-23a-3p	AY632535_Uganda3	431	-40.9	148	-18.62	2791	21	10794	 2997 4156 5011
hsa-miR-23a-3p	AY632540_KedougouVirus2	440	-66.73	148	-24.74	2792	21	10723	 6043 7501 9387
hsa-miR-23a-3p	AY632545_BagazaVirus2	299	-25.95	153	-16.59	2793	21	10941	 1515 2983
hsa-miR-24-1-5p	LC002520_Uganda1	153	-18.38	153	-18.38	2802	22	10807	4309
hsa-miR-24-1-5p	KF268948_CentralAfricanRepublic1	153	-20.54	153	-20.54	2804	22	10788	4309
hsa-miR-24-1-5p	KF268949_CentralAfricanRepublic2	293	-35.54	153	-20.54	2805	22	10776	 4290 6542
hsa-miR-24-1-5p	KF268950_CentralAfricanRepublic3	153	-20.54	153	-20.54	2806	22	10755	4309
hsa-miR-24-1-5p	NC_012532_Uganda2	153	-18.38	153	-18.38	2807	22	10794	4297
hsa-miR-24-1-5p	NC_012534_BagazaVirus1	144	-18.27	144	-18.27	2809	22	10941	4689
hsa-miR-24-1-5p	AY632535_Uganda3	153	-18.38	153	-18.38	2810	22	10794	4297
hsa-miR-24-1-5p	AY632545_BagazaVirus2	144	-18.27	144	-18.27	2812	22	10941	4689
hsa-miR-24-3p	KU509998_Haiti	300	-40.8	150	-21.06	2813	22	10676	 6808 8060
hsa-miR-24-3p	KU647676_Martinique	300	-40.8	150	-21.06	2814	22	10617	 6750 8002
hsa-miR-24-3p	KU501215_PuertoRico	300	-40.8	150	-21.06	2815	22	10675	 6809 8061
hsa-miR-24-3p	KU365777_Brazil1	300	-40.8	150	-21.06	2816	22	10662	 6796 8048
hsa-miR-24-3p	KU365778_Brazil2	300	-40.8	150	-21.06	2817	22	10727	 6797 8049
hsa-miR-24-3p	KU365779_Brazil3	300	-40.8	150	-21.06	2818	22	10662	 6796 8048
hsa-miR-24-3p	KU365780_Brazil4	300	-40.8	150	-21.06	2819	22	10662	 6796 8048
hsa-miR-24-3p	KU321639_Brazil5	300	-40.8	150	-21.06	2820	22	10676	 6808 8060
hsa-miR-24-3p	LC002520_Uganda1	150	-21.39	150	-21.39	2821	22	10807	8060
hsa-miR-24-3p	KJ776791_FrenchPolynesia	300	-40.8	150	-21.06	2822	22	10617	 6750 8002
hsa-miR-24-3p	KF268949_CentralAfricanRepublic2	140	-18.92	140	-18.92	2824	22	10776	6728
hsa-miR-24-3p	NC_012532_Uganda2	150	-21.39	150	-21.39	2826	22	10794	8048
hsa-miR-24-3p	NC_012533_KedougouVirus1	140	-14.7	140	-14.7	2827	22	10723	2551
hsa-miR-24-3p	AY632535_Uganda3	150	-21.39	150	-21.39	2829	22	10794	8048
hsa-miR-24-3p	AY632540_KedougouVirus2	140	-14.7	140	-14.7	2830	22	10723	2551
hsa-miR-24-2-5p	LC002520_Uganda1	153	-18.38	153	-18.38	2840	22	10807	4309
hsa-miR-24-2-5p	KF268948_CentralAfricanRepublic1	153	-20.39	153	-20.39	2842	22	10788	4309
hsa-miR-24-2-5p	KF268949_CentralAfricanRepublic2	293	-35.21	153	-20.39	2843	22	10776	 4290 6542
hsa-miR-24-2-5p	KF268950_CentralAfricanRepublic3	153	-20.39	153	-20.39	2844	22	10755	4309
hsa-miR-24-2-5p	NC_012532_Uganda2	153	-18.38	153	-18.38	2845	22	10794	4297
hsa-miR-24-2-5p	AY632535_Uganda3	153	-18.38	153	-18.38	2848	22	10794	4297
hsa-miR-25-5p	KU509998_Haiti	148	-21.62	148	-21.62	2851	21	10676	3880
hsa-miR-25-5p	KU501215_PuertoRico	148	-21.62	148	-21.62	2853	21	10675	3881
hsa-miR-25-5p	KU365777_Brazil1	148	-21.62	148	-21.62	2854	21	10662	3868
hsa-miR-25-5p	KU365778_Brazil2	148	-21.62	148	-21.62	2855	21	10727	3869
hsa-miR-25-5p	KU365779_Brazil3	148	-21.62	148	-21.62	2856	21	10662	3868
hsa-miR-25-5p	KU365780_Brazil4	148	-21.62	148	-21.62	2857	21	10662	3868
hsa-miR-25-5p	KU321639_Brazil5	148	-21.62	148	-21.62	2858	21	10676	3880
hsa-miR-25-5p	LC002520_Uganda1	153	-22.5	153	-22.5	2859	21	10807	7009
hsa-miR-25-5p	KJ776791_FrenchPolynesia	148	-21.62	148	-21.62	2860	21	10617	3822
hsa-miR-25-5p	KF268948_CentralAfricanRepublic1	157	-23.19	157	-23.19	2861	21	10788	7010
hsa-miR-25-5p	KF268949_CentralAfricanRepublic2	157	-23.19	157	-23.19	2862	21	10776	6991
hsa-miR-25-5p	KF268950_CentralAfricanRepublic3	157	-23.19	157	-23.19	2863	21	10755	7010
hsa-miR-25-5p	NC_012532_Uganda2	153	-22.5	153	-22.5	2864	21	10794	6997
hsa-miR-25-5p	NC_012534_BagazaVirus1	142	-17.73	142	-17.73	2866	21	10941	3339
hsa-miR-25-5p	AY632535_Uganda3	153	-22.5	153	-22.5	2867	21	10794	6997
hsa-miR-25-5p	AY632545_BagazaVirus2	142	-17.73	142	-17.73	2869	21	10941	3339
hsa-miR-25-3p	KU509998_Haiti	290	-44.75	147	-23.27	2870	22	10676	 7828 1794
hsa-miR-25-3p	KU647676_Martinique	290	-44.75	147	-23.27	2871	22	10617	 7770 1736
hsa-miR-25-3p	KU501215_PuertoRico	290	-44.75	147	-23.27	2872	22	10675	 7829 1795
hsa-miR-25-3p	KU365777_Brazil1	290	-44.75	147	-23.27	2873	22	10662	 7816 1782
hsa-miR-25-3p	KU365778_Brazil2	290	-44.75	147	-23.27	2874	22	10727	 7817 1783
hsa-miR-25-3p	KU365779_Brazil3	290	-44.75	147	-23.27	2875	22	10662	 7816 1782
hsa-miR-25-3p	KU365780_Brazil4	290	-44.75	147	-23.27	2876	22	10662	 7816 1782
hsa-miR-25-3p	KU321639_Brazil5	290	-44.75	147	-23.27	2877	22	10676	 7828 1794
hsa-miR-25-3p	LC002520_Uganda1	286	-43.82	143	-23.27	2878	22	10807	 1795 7829
hsa-miR-25-3p	KJ776791_FrenchPolynesia	290	-44.75	147	-23.27	2879	22	10617	 7770 1736
hsa-miR-25-3p	KF268948_CentralAfricanRepublic1	297	-45.68	154	-23.23	2880	22	10788	 9600 1795
hsa-miR-25-3p	KF268949_CentralAfricanRepublic2	297	-45.68	154	-23.23	2881	22	10776	 9584 1776
hsa-miR-25-3p	KF268950_CentralAfricanRepublic3	297	-45.68	154	-23.23	2882	22	10755	 9600 1795
hsa-miR-25-3p	NC_012532_Uganda2	286	-43.82	143	-23.27	2883	22	10794	 1783 7817
hsa-miR-25-3p	NC_012533_KedougouVirus1	313	-47.13	158	-24.29	2884	22	10723	 2453 635
hsa-miR-25-3p	NC_012534_BagazaVirus1	284	-36.69	142	-20.27	2885	22	10941	 3231 8874
hsa-miR-25-3p	AY632535_Uganda3	286	-43.82	143	-23.27	2886	22	10794	 1783 7817
hsa-miR-25-3p	AY632540_KedougouVirus2	313	-47.13	158	-24.29	2887	22	10723	 2453 635
hsa-miR-25-3p	AY632545_BagazaVirus2	284	-36.69	142	-20.27	2888	22	10941	 3231 8874
hsa-miR-26a-5p	KU509998_Haiti	452	-43.13	160	-20.33	2889	22	10676	 1568 5896 7261
hsa-miR-26a-5p	KU647676_Martinique	452	-43.13	160	-20.33	2890	22	10617	 1510 5838 7203
hsa-miR-26a-5p	KU501215_PuertoRico	452	-43.13	160	-20.33	2891	22	10675	 1569 5897 7262
hsa-miR-26a-5p	KU365777_Brazil1	452	-43.13	160	-20.33	2892	22	10662	 1556 5884 7249
hsa-miR-26a-5p	KU365778_Brazil2	452	-43.13	160	-20.33	2893	22	10727	 1557 5885 7250
hsa-miR-26a-5p	KU365779_Brazil3	452	-43.13	160	-20.33	2894	22	10662	 1556 5884 7249
hsa-miR-26a-5p	KU365780_Brazil4	452	-43.13	160	-20.33	2895	22	10662	 1556 5884 7249
hsa-miR-26a-5p	KU321639_Brazil5	452	-43.13	160	-20.33	2896	22	10676	 1568 5896 7261
hsa-miR-26a-5p	LC002520_Uganda1	432	-45.18	147	-20.03	2897	22	10807	 5897 7262 3568
hsa-miR-26a-5p	KJ776791_FrenchPolynesia	452	-43.13	160	-20.33	2898	22	10617	 1510 5838 7203
hsa-miR-26a-5p	KF268948_CentralAfricanRepublic1	584	-55.61	152	-20.03	2899	22	10788	 1569 5897 7262 3568
hsa-miR-26a-5p	KF268949_CentralAfricanRepublic2	584	-54.95	152	-20.03	2900	22	10776	 1550 5878 7243 3549
hsa-miR-26a-5p	KF268950_CentralAfricanRepublic3	584	-55.61	152	-20.03	2901	22	10755	 1569 5897 7262 3568
hsa-miR-26a-5p	NC_012532_Uganda2	432	-45.18	147	-20.03	2902	22	10794	 5885 7250 3556
hsa-miR-26a-5p	NC_012534_BagazaVirus1	285	-25.74	143	-13.3	2904	22	10941	 2679 804
hsa-miR-26a-5p	AY632535_Uganda3	432	-45.18	147	-20.03	2905	22	10794	 5885 7250 3556
hsa-miR-26a-5p	AY632545_BagazaVirus2	285	-25.74	143	-13.3	2907	22	10941	 2679 804
hsa-miR-26a-1-3p	KU509998_Haiti	302	-23.07	158	-14.78	2908	22	10676	 1447 8674
hsa-miR-26a-1-3p	KU647676_Martinique	302	-23.07	158	-14.78	2909	22	10617	 1389 8616
hsa-miR-26a-1-3p	KU501215_PuertoRico	302	-23.07	158	-14.78	2910	22	10675	 1448 8675
hsa-miR-26a-1-3p	KU365777_Brazil1	302	-23.07	158	-14.78	2911	22	10662	 1435 8662
hsa-miR-26a-1-3p	KU365778_Brazil2	302	-23.07	158	-14.78	2912	22	10727	 1436 8663
hsa-miR-26a-1-3p	KU365779_Brazil3	302	-23.07	158	-14.78	2913	22	10662	 1435 8662
hsa-miR-26a-1-3p	KU365780_Brazil4	302	-23.07	158	-14.78	2914	22	10662	 1435 8662
hsa-miR-26a-1-3p	KU321639_Brazil5	302	-23.07	158	-14.78	2915	22	10676	 1447 8674
hsa-miR-26a-1-3p	LC002520_Uganda1	295	-35.25	151	-19.8	2916	22	10807	 5068 8675
hsa-miR-26a-1-3p	KJ776791_FrenchPolynesia	302	-23.07	158	-14.78	2917	22	10617	 1389 8616
hsa-miR-26a-1-3p	KF268948_CentralAfricanRepublic1	295	-35.25	151	-19.8	2918	22	10788	 5068 8675
hsa-miR-26a-1-3p	KF268949_CentralAfricanRepublic2	295	-35.25	151	-19.8	2919	22	10776	 5049 8656
hsa-miR-26a-1-3p	KF268950_CentralAfricanRepublic3	295	-35.25	151	-19.8	2920	22	10755	 5068 8675
hsa-miR-26a-1-3p	NC_012532_Uganda2	295	-35.25	151	-19.8	2921	22	10794	 5056 8663
hsa-miR-26a-1-3p	NC_012533_KedougouVirus1	143	-19.15	143	-19.15	2922	22	10723	10018
hsa-miR-26a-1-3p	NC_012534_BagazaVirus1	289	-18.7	145	-9.57	2923	22	10941	 2887 766
hsa-miR-26a-1-3p	AY632535_Uganda3	295	-35.25	151	-19.8	2924	22	10794	 5056 8663
hsa-miR-26a-1-3p	AY632540_KedougouVirus2	143	-19.15	143	-19.15	2925	22	10723	10018
hsa-miR-26a-1-3p	AY632545_BagazaVirus2	289	-18.7	145	-9.57	2926	22	10941	 2887 766
hsa-miR-26b-5p	KU509998_Haiti	449	-32.98	159	-12.5	2927	21	10676	 1569 5899 7262
hsa-miR-26b-5p	KU647676_Martinique	449	-32.98	159	-12.5	2928	21	10617	 1511 5841 7204
hsa-miR-26b-5p	KU501215_PuertoRico	449	-32.98	159	-12.5	2929	21	10675	 1570 5900 7263
hsa-miR-26b-5p	KU365777_Brazil1	449	-32.98	159	-12.5	2930	21	10662	 1557 5887 7250
hsa-miR-26b-5p	KU365778_Brazil2	449	-32.98	159	-12.5	2931	21	10727	 1558 5888 7251
hsa-miR-26b-5p	KU365779_Brazil3	449	-32.98	159	-12.5	2932	21	10662	 1557 5887 7250
hsa-miR-26b-5p	KU365780_Brazil4	449	-32.98	159	-12.5	2933	21	10662	 1557 5887 7250
hsa-miR-26b-5p	KU321639_Brazil5	449	-32.98	159	-12.5	2934	21	10676	 1569 5899 7262
hsa-miR-26b-5p	LC002520_Uganda1	290	-19.98	145	-11.07	2935	21	10807	 5900 7263
hsa-miR-26b-5p	KJ776791_FrenchPolynesia	449	-32.98	159	-12.5	2936	21	10617	 1511 5841 7204
hsa-miR-26b-5p	KF268948_CentralAfricanRepublic1	441	-30.81	151	-11.09	2937	21	10788	 1570 5900 7263
hsa-miR-26b-5p	KF268949_CentralAfricanRepublic2	441	-28.08	151	-9.6	2938	21	10776	 1551 5881 7244
hsa-miR-26b-5p	KF268950_CentralAfricanRepublic3	441	-30.81	151	-11.09	2939	21	10755	 1570 5900 7263
hsa-miR-26b-5p	NC_012532_Uganda2	290	-19.98	145	-11.07	2940	21	10794	 5888 7251
hsa-miR-26b-5p	NC_012534_BagazaVirus1	299	-25.41	150	-15.39	2942	21	10941	 808 2680
hsa-miR-26b-5p	AY632535_Uganda3	290	-19.98	145	-11.07	2943	21	10794	 5888 7251
hsa-miR-26b-5p	AY632545_BagazaVirus2	299	-25.41	150	-15.39	2945	21	10941	 808 2680
hsa-miR-26b-3p	KU509998_Haiti	426	-53.33	143	-25.19	2946	22	10676	 1447 10095 4040
hsa-miR-26b-3p	KU647676_Martinique	426	-53.33	143	-25.19	2947	22	10617	 1389 10037 3982
hsa-miR-26b-3p	KU501215_PuertoRico	426	-53.33	143	-25.19	2948	22	10675	 1448 10096 4041
hsa-miR-26b-3p	KU365777_Brazil1	426	-53.33	143	-25.19	2949	22	10662	 1435 10083 4028
hsa-miR-26b-3p	KU365778_Brazil2	426	-53.33	143	-25.19	2950	22	10727	 1436 10084 4029
hsa-miR-26b-3p	KU365779_Brazil3	426	-53.33	143	-25.19	2951	22	10662	 1435 10083 4028
hsa-miR-26b-3p	KU365780_Brazil4	426	-53.33	143	-25.19	2952	22	10662	 1435 10083 4028
hsa-miR-26b-3p	KU321639_Brazil5	426	-53.33	143	-25.19	2953	22	10676	 1447 10095 4040
hsa-miR-26b-3p	KJ776791_FrenchPolynesia	426	-53.33	143	-25.19	2955	22	10617	 1389 10037 3982
hsa-miR-26b-3p	KF268948_CentralAfricanRepublic1	297	-28.66	155	-15.5	2956	22	10788	 7314 8973
hsa-miR-26b-3p	KF268949_CentralAfricanRepublic2	155	-15.5	155	-15.5	2957	22	10776	7295
hsa-miR-26b-3p	KF268950_CentralAfricanRepublic3	297	-28.66	155	-15.5	2958	22	10755	 7314 8973
hsa-miR-26b-3p	NC_012533_KedougouVirus1	433	-59.09	150	-21.26	2960	22	10723	 2034 5948 5208
hsa-miR-26b-3p	NC_012534_BagazaVirus1	911	-95.02	164	-21.48	2961	22	10941	 6195 1647 7298 10913 8891 967
hsa-miR-26b-3p	AY632540_KedougouVirus2	433	-59.09	150	-21.26	2963	22	10723	 2034 5948 5208
hsa-miR-26b-3p	AY632545_BagazaVirus2	911	-95.02	164	-21.48	2964	22	10941	 6195 1647 7298 10913 8891 967
hsa-miR-27a-3p	KU509998_Haiti	465	-62.82	165	-27.4	2984	21	10676	 2200 4144 5254
hsa-miR-27a-3p	KU647676_Martinique	465	-62.82	165	-27.4	2985	21	10617	 2142 4086 5196
hsa-miR-27a-3p	KU501215_PuertoRico	465	-62.82	165	-27.4	2986	21	10675	 2201 4145 5255
hsa-miR-27a-3p	KU365777_Brazil1	318	-49.76	165	-27.4	2987	21	10662	 2188 4132
hsa-miR-27a-3p	KU365778_Brazil2	465	-62.82	165	-27.4	2988	21	10727	 2189 4133 5243
hsa-miR-27a-3p	KU365779_Brazil3	465	-62.82	165	-27.4	2989	21	10662	 2188 4132 5242
hsa-miR-27a-3p	KU365780_Brazil4	318	-49.76	165	-27.4	2990	21	10662	 2188 4132
hsa-miR-27a-3p	KU321639_Brazil5	465	-62.82	165	-27.4	2991	21	10676	 2200 4144 5254
hsa-miR-27a-3p	LC002520_Uganda1	463	-67.28	166	-24.95	2992	21	10807	 2201 1524 4145
hsa-miR-27a-3p	KJ776791_FrenchPolynesia	465	-62.82	165	-27.4	2993	21	10617	 2142 4086 5196
hsa-miR-27a-3p	KF268948_CentralAfricanRepublic1	587	-86.65	161	-23.36	2994	21	10788	 2201 4145 4831 1524
hsa-miR-27a-3p	KF268949_CentralAfricanRepublic2	591	-91.34	161	-26.33	2995	21	10776	 2182 4126 4812 1505
hsa-miR-27a-3p	KF268950_CentralAfricanRepublic3	587	-86.65	161	-23.36	2996	21	10755	 2201 4145 4831 1524
hsa-miR-27a-3p	NC_012532_Uganda2	463	-67.28	166	-24.95	2997	21	10794	 2189 1512 4133
hsa-miR-27a-3p	AY632535_Uganda3	463	-67.28	166	-24.95	3000	21	10794	 2189 1512 4133
hsa-miR-28-5p	KU509998_Haiti	435	-49.02	149	-19.82	3003	22	10676	 9943 7601 8364
hsa-miR-28-5p	KU647676_Martinique	435	-49.02	149	-19.82	3004	22	10617	 9885 7543 8306
hsa-miR-28-5p	KU501215_PuertoRico	435	-49.02	149	-19.82	3005	22	10675	 9944 7602 8365
hsa-miR-28-5p	KU365777_Brazil1	435	-49.02	149	-19.82	3006	22	10662	 9931 7589 8352
hsa-miR-28-5p	KU365778_Brazil2	439	-51.07	153	-19.82	3007	22	10727	 9933 7590 8353
hsa-miR-28-5p	KU365779_Brazil3	435	-49.02	149	-19.82	3008	22	10662	 9931 7589 8352
hsa-miR-28-5p	KU365780_Brazil4	435	-49.02	149	-19.82	3009	22	10662	 9931 7589 8352
hsa-miR-28-5p	KU321639_Brazil5	435	-49.02	149	-19.82	3010	22	10676	 9943 7601 8364
hsa-miR-28-5p	LC002520_Uganda1	300	-32.41	153	-19.4	3011	22	10807	 9945 8365
hsa-miR-28-5p	KJ776791_FrenchPolynesia	435	-49.02	149	-19.82	3012	22	10617	 9885 7543 8306
hsa-miR-28-5p	KF268948_CentralAfricanRepublic1	147	-13.01	147	-13.01	3013	22	10788	8365
hsa-miR-28-5p	KF268949_CentralAfricanRepublic2	147	-13.01	147	-13.01	3014	22	10776	8346
hsa-miR-28-5p	KF268950_CentralAfricanRepublic3	147	-13.01	147	-13.01	3015	22	10755	8365
hsa-miR-28-5p	NC_012532_Uganda2	300	-32.41	153	-19.4	3016	22	10794	 9933 8353
hsa-miR-28-5p	NC_012533_KedougouVirus1	570	-63.31	145	-16.67	3017	22	10723	 4598 1069 8591 8065
hsa-miR-28-5p	NC_012534_BagazaVirus1	286	-40.91	146	-24.08	3018	22	10941	 10604 2151
hsa-miR-28-5p	AY632535_Uganda3	300	-32.41	153	-19.4	3019	22	10794	 9933 8353
hsa-miR-28-5p	AY632540_KedougouVirus2	570	-63.31	145	-16.67	3020	22	10723	 4598 1069 8591 8065
hsa-miR-28-5p	AY632545_BagazaVirus2	286	-40.91	146	-24.08	3021	22	10941	 10604 2151
hsa-miR-28-3p	KU509998_Haiti	159	-18.22	159	-18.22	3022	22	10676	8103
hsa-miR-28-3p	KU647676_Martinique	159	-18.22	159	-18.22	3023	22	10617	8045
hsa-miR-28-3p	KU501215_PuertoRico	159	-18.22	159	-18.22	3024	22	10675	8104
hsa-miR-28-3p	KU365777_Brazil1	159	-18.22	159	-18.22	3025	22	10662	8091
hsa-miR-28-3p	KU365778_Brazil2	159	-18.22	159	-18.22	3026	22	10727	8092
hsa-miR-28-3p	KU365779_Brazil3	159	-18.22	159	-18.22	3027	22	10662	8091
hsa-miR-28-3p	KU365780_Brazil4	159	-18.22	159	-18.22	3028	22	10662	8091
hsa-miR-28-3p	KU321639_Brazil5	159	-18.22	159	-18.22	3029	22	10676	8103
hsa-miR-28-3p	LC002520_Uganda1	300	-37.46	159	-19.24	3030	22	10807	 8104 9073
hsa-miR-28-3p	KJ776791_FrenchPolynesia	159	-18.22	159	-18.22	3031	22	10617	8045
hsa-miR-28-3p	KF268948_CentralAfricanRepublic1	300	-37.46	159	-19.24	3032	22	10788	 8104 9073
hsa-miR-28-3p	KF268949_CentralAfricanRepublic2	300	-37.46	159	-19.24	3033	22	10776	 8085 9054
hsa-miR-28-3p	KF268950_CentralAfricanRepublic3	300	-37.46	159	-19.24	3034	22	10755	 8104 9073
hsa-miR-28-3p	NC_012532_Uganda2	300	-37.46	159	-19.24	3035	22	10794	 8092 9061
hsa-miR-28-3p	AY632535_Uganda3	300	-37.46	159	-19.24	3038	22	10794	 8092 9061
hsa-miR-29a-5p	KU509998_Haiti	291	-31.66	150	-21.56	3041	22	10676	 2677 7735
hsa-miR-29a-5p	KU647676_Martinique	291	-31.66	150	-21.56	3042	22	10617	 2619 7677
hsa-miR-29a-5p	KU501215_PuertoRico	291	-31.66	150	-21.56	3043	22	10675	 2678 7736
hsa-miR-29a-5p	KU365777_Brazil1	291	-31.66	150	-21.56	3044	22	10662	 2665 7723
hsa-miR-29a-5p	KU365778_Brazil2	291	-31.66	150	-21.56	3045	22	10727	 2666 7724
hsa-miR-29a-5p	KU365779_Brazil3	291	-31.66	150	-21.56	3046	22	10662	 2665 7723
hsa-miR-29a-5p	KU365780_Brazil4	291	-31.66	150	-21.56	3047	22	10662	 2665 7723
hsa-miR-29a-5p	KU321639_Brazil5	291	-31.66	150	-21.56	3048	22	10676	 2677 7735
hsa-miR-29a-5p	LC002520_Uganda1	166	-21.42	166	-21.42	3049	22	10807	2678
hsa-miR-29a-5p	KJ776791_FrenchPolynesia	291	-31.66	150	-21.56	3050	22	10617	 2619 7677
hsa-miR-29a-5p	KF268948_CentralAfricanRepublic1	309	-37.59	166	-21.42	3051	22	10788	 2678 2831
hsa-miR-29a-5p	KF268949_CentralAfricanRepublic2	309	-37.59	166	-21.42	3052	22	10776	 2659 2812
hsa-miR-29a-5p	KF268950_CentralAfricanRepublic3	309	-37.59	166	-21.42	3053	22	10755	 2678 2831
hsa-miR-29a-5p	NC_012532_Uganda2	308	-36.36	166	-21.42	3054	22	10794	 2666 110
hsa-miR-29a-5p	NC_012533_KedougouVirus1	316	-36.77	170	-19.02	3055	22	10723	 4070 3443
hsa-miR-29a-5p	NC_012534_BagazaVirus1	1332	-155.81	161	-20.43	3056	22	10941	 4890 2119 10816 5343 10261 8767 9713 6333 7672
hsa-miR-29a-5p	AY632535_Uganda3	308	-36.36	166	-21.42	3057	22	10794	 2666 110
hsa-miR-29a-5p	AY632540_KedougouVirus2	316	-36.77	170	-19.02	3058	22	10723	 4070 3443
hsa-miR-29a-5p	AY632545_BagazaVirus2	1332	-155.81	161	-20.43	3059	22	10941	 4890 2119 10816 5343 10261 8767 9713 6333 7672
hsa-miR-29a-3p	KU509998_Haiti	627	-80.98	168	-21.71	3060	22	10676	 6278 6798 3403 4598
hsa-miR-29a-3p	KU647676_Martinique	627	-80.98	168	-21.71	3061	22	10617	 6220 6740 3345 4540
hsa-miR-29a-3p	KU501215_PuertoRico	627	-80.98	168	-21.71	3062	22	10675	 6279 6799 3404 4599
hsa-miR-29a-3p	KU365777_Brazil1	623	-78.26	168	-21.71	3063	22	10662	 6266 6786 3391 4586
hsa-miR-29a-3p	KU365778_Brazil2	627	-80.98	168	-21.71	3064	22	10727	 6267 6787 3392 4587
hsa-miR-29a-3p	KU365779_Brazil3	623	-78.26	168	-21.71	3065	22	10662	 6266 6786 3391 4586
hsa-miR-29a-3p	KU365780_Brazil4	623	-78.26	168	-21.71	3066	22	10662	 6266 6786 3391 4586
hsa-miR-29a-3p	KU321639_Brazil5	627	-80.98	168	-21.71	3067	22	10676	 6278 6798 3403 4598
hsa-miR-29a-3p	LC002520_Uganda1	471	-54.61	160	-19.34	3068	22	10807	 6279 6799 3404
hsa-miR-29a-3p	KJ776791_FrenchPolynesia	627	-80.98	168	-21.71	3069	22	10617	 6220 6740 3345 4540
hsa-miR-29a-3p	KF268948_CentralAfricanRepublic1	311	-38.48	160	-19.34	3070	22	10788	 6279 3404
hsa-miR-29a-3p	KF268949_CentralAfricanRepublic2	311	-38.48	160	-19.34	3071	22	10776	 6260 3385
hsa-miR-29a-3p	KF268950_CentralAfricanRepublic3	311	-38.48	160	-19.34	3072	22	10755	 6279 3404
hsa-miR-29a-3p	NC_012532_Uganda2	471	-54.61	160	-19.34	3073	22	10794	 6267 6787 3392
hsa-miR-29a-3p	NC_012533_KedougouVirus1	449	-54.23	159	-23.41	3074	22	10723	 3371 6237 3907
hsa-miR-29a-3p	NC_012534_BagazaVirus1	464	-63.93	167	-27.47	3075	22	10941	 3380 6267 6687
hsa-miR-29a-3p	AY632535_Uganda3	471	-54.61	160	-19.34	3076	22	10794	 6267 6787 3392
hsa-miR-29a-3p	AY632540_KedougouVirus2	449	-54.23	159	-23.41	3077	22	10723	 3371 6237 3907
hsa-miR-29a-3p	AY632545_BagazaVirus2	464	-63.93	167	-27.47	3078	22	10941	 3380 6267 6687
hsa-miR-30a-5p	KF268949_CentralAfricanRepublic2	150	-25.61	150	-25.61	3090	22	10776	2251
hsa-miR-30a-3p	KU509998_Haiti	717	-90.74	149	-25.62	3098	22	10676	 1915 4363 2059 6555 4411
hsa-miR-30a-3p	KU647676_Martinique	717	-90.74	149	-25.62	3099	22	10617	 1857 4305 2001 6497 4353
hsa-miR-30a-3p	KU501215_PuertoRico	717	-90.74	149	-25.62	3100	22	10675	 1916 4364 2060 6556 4412
hsa-miR-30a-3p	KU365777_Brazil1	717	-90.74	149	-25.62	3101	22	10662	 1903 4351 2047 6543 4399
hsa-miR-30a-3p	KU365778_Brazil2	717	-90.74	149	-25.62	3102	22	10727	 1904 4352 2048 6544 4400
hsa-miR-30a-3p	KU365779_Brazil3	717	-90.74	149	-25.62	3103	22	10662	 1903 4351 2047 6543 4399
hsa-miR-30a-3p	KU365780_Brazil4	717	-90.74	149	-25.62	3104	22	10662	 1903 4351 2047 6543 4399
hsa-miR-30a-3p	KU321639_Brazil5	717	-90.74	149	-25.62	3105	22	10676	 1915 4363 2059 6555 4411
hsa-miR-30a-3p	LC002520_Uganda1	572	-74.62	146	-26.24	3106	22	10807	 6556 4364 7541 2054
hsa-miR-30a-3p	KJ776791_FrenchPolynesia	717	-90.74	149	-25.62	3107	22	10617	 1857 4305 2001 6497 4353
hsa-miR-30a-3p	KF268948_CentralAfricanRepublic1	576	-70.97	146	-26.24	3108	22	10788	 6556 2055 7751 7541
hsa-miR-30a-3p	KF268949_CentralAfricanRepublic2	572	-74.43	146	-26.24	3109	22	10776	 6537 7732 7522 2035
hsa-miR-30a-3p	KF268950_CentralAfricanRepublic3	576	-70.97	146	-26.24	3110	22	10755	 6556 2055 7751 7541
hsa-miR-30a-3p	NC_012532_Uganda2	572	-74.62	146	-26.24	3111	22	10794	 6544 4352 7529 2042
hsa-miR-30a-3p	NC_012533_KedougouVirus1	589	-56.88	155	-15.51	3112	22	10723	 7358 4818 9439 1816
hsa-miR-30a-3p	NC_012534_BagazaVirus1	292	-23.86	149	-12.93	3113	22	10941	 1828 9903
hsa-miR-30a-3p	AY632535_Uganda3	572	-74.62	146	-26.24	3114	22	10794	 6544 4352 7529 2042
hsa-miR-30a-3p	AY632540_KedougouVirus2	589	-56.88	155	-15.51	3115	22	10723	 7358 4818 9439 1816
hsa-miR-30a-3p	AY632545_BagazaVirus2	292	-23.86	149	-12.93	3116	22	10941	 1828 9903
hsa-miR-31-5p	NC_012533_KedougouVirus1	144	-16.47	144	-16.47	3131	21	10723	7010
hsa-miR-31-5p	NC_012534_BagazaVirus1	285	-34.96	144	-18.25	3132	21	10941	 6757 5039
hsa-miR-31-5p	AY632540_KedougouVirus2	144	-16.47	144	-16.47	3134	21	10723	7010
hsa-miR-31-5p	AY632545_BagazaVirus2	285	-34.96	144	-18.25	3135	21	10941	 6757 5039
hsa-miR-31-3p	LC002520_Uganda1	140	-16.59	140	-16.59	3144	22	10807	1403
hsa-miR-31-3p	NC_012532_Uganda2	140	-16.59	140	-16.59	3149	22	10794	1403
hsa-miR-31-3p	NC_012534_BagazaVirus1	140	-11.3	140	-11.3	3151	22	10941	5461
hsa-miR-31-3p	AY632535_Uganda3	140	-16.59	140	-16.59	3152	22	10794	1403
hsa-miR-31-3p	AY632545_BagazaVirus2	140	-11.3	140	-11.3	3154	22	10941	5461
hsa-miR-32-5p	KU509998_Haiti	145	-14.96	145	-14.96	3155	22	10676	9508
hsa-miR-32-5p	KU647676_Martinique	145	-14.96	145	-14.96	3156	22	10617	9450
hsa-miR-32-5p	KU501215_PuertoRico	145	-14.96	145	-14.96	3157	22	10675	9509
hsa-miR-32-5p	KU365777_Brazil1	145	-14.96	145	-14.96	3158	22	10662	9496
hsa-miR-32-5p	KU365778_Brazil2	145	-14.96	145	-14.96	3159	22	10727	9497
hsa-miR-32-5p	KU365779_Brazil3	145	-14.96	145	-14.96	3160	22	10662	9496
hsa-miR-32-5p	KU365780_Brazil4	145	-14.96	145	-14.96	3161	22	10662	9496
hsa-miR-32-5p	KU321639_Brazil5	145	-14.96	145	-14.96	3162	22	10676	9508
hsa-miR-32-5p	KJ776791_FrenchPolynesia	145	-14.96	145	-14.96	3164	22	10617	9450
hsa-miR-32-5p	KF268948_CentralAfricanRepublic1	291	-34.81	148	-20.45	3165	22	10788	 9599 4881
hsa-miR-32-5p	KF268949_CentralAfricanRepublic2	291	-34.81	148	-20.45	3166	22	10776	 9583 4862
hsa-miR-32-5p	KF268950_CentralAfricanRepublic3	291	-34.81	148	-20.45	3167	22	10755	 9599 4881
hsa-miR-32-5p	NC_012533_KedougouVirus1	302	-30.7	153	-18.37	3169	22	10723	 2453 635
hsa-miR-32-5p	NC_012534_BagazaVirus1	423	-39.53	142	-15.6	3170	22	10941	 3760 7916 8878
hsa-miR-32-5p	AY632540_KedougouVirus2	302	-30.7	153	-18.37	3172	22	10723	 2453 635
hsa-miR-32-5p	AY632545_BagazaVirus2	423	-39.53	142	-15.6	3173	22	10941	 3760 7916 8878
hsa-miR-32-3p	KU509998_Haiti	150	-15.44	150	-15.44	3174	22	10676	1311
hsa-miR-32-3p	KU647676_Martinique	150	-15.44	150	-15.44	3175	22	10617	1253
hsa-miR-32-3p	KU501215_PuertoRico	150	-15.44	150	-15.44	3176	22	10675	1312
hsa-miR-32-3p	KU365777_Brazil1	150	-15.44	150	-15.44	3177	22	10662	1299
hsa-miR-32-3p	KU365778_Brazil2	150	-15.44	150	-15.44	3178	22	10727	1300
hsa-miR-32-3p	KU365779_Brazil3	150	-15.44	150	-15.44	3179	22	10662	1299
hsa-miR-32-3p	KU365780_Brazil4	150	-15.44	150	-15.44	3180	22	10662	1299
hsa-miR-32-3p	KU321639_Brazil5	150	-15.44	150	-15.44	3181	22	10676	1311
hsa-miR-32-3p	KJ776791_FrenchPolynesia	150	-15.44	150	-15.44	3183	22	10617	1253
hsa-miR-33a-5p	KU509998_Haiti	150	-11.76	150	-11.76	3193	21	10676	8869
hsa-miR-33a-5p	KU647676_Martinique	150	-11.76	150	-11.76	3194	21	10617	8811
hsa-miR-33a-5p	KU501215_PuertoRico	150	-11.76	150	-11.76	3195	21	10675	8870
hsa-miR-33a-5p	KU365777_Brazil1	150	-11.76	150	-11.76	3196	21	10662	8857
hsa-miR-33a-5p	KU365778_Brazil2	150	-11.76	150	-11.76	3197	21	10727	8858
hsa-miR-33a-5p	KU365779_Brazil3	150	-11.76	150	-11.76	3198	21	10662	8857
hsa-miR-33a-5p	KU365780_Brazil4	150	-11.76	150	-11.76	3199	21	10662	8857
hsa-miR-33a-5p	KU321639_Brazil5	150	-11.76	150	-11.76	3200	21	10676	8869
hsa-miR-33a-5p	LC002520_Uganda1	294	-31.63	154	-16.35	3201	21	10807	 8870 1390
hsa-miR-33a-5p	KJ776791_FrenchPolynesia	150	-11.76	150	-11.76	3202	21	10617	8811
hsa-miR-33a-5p	KF268948_CentralAfricanRepublic1	294	-31.63	154	-16.35	3203	21	10788	 8870 1390
hsa-miR-33a-5p	KF268949_CentralAfricanRepublic2	294	-31.63	154	-16.35	3204	21	10776	 8851 1389
hsa-miR-33a-5p	KF268950_CentralAfricanRepublic3	294	-31.63	154	-16.35	3205	21	10755	 8870 1390
hsa-miR-33a-5p	NC_012532_Uganda2	294	-31.63	154	-16.35	3206	21	10794	 8858 1390
hsa-miR-33a-5p	NC_012533_KedougouVirus1	148	-20.59	148	-20.59	3207	21	10723	1364
hsa-miR-33a-5p	AY632535_Uganda3	294	-31.63	154	-16.35	3209	21	10794	 8858 1390
hsa-miR-33a-5p	AY632540_KedougouVirus2	148	-20.59	148	-20.59	3210	21	10723	1364
hsa-miR-33a-3p	KU509998_Haiti	142	-17.91	142	-17.91	3212	22	10676	3337
hsa-miR-33a-3p	KU647676_Martinique	142	-17.91	142	-17.91	3213	22	10617	3279
hsa-miR-33a-3p	KU501215_PuertoRico	142	-17.91	142	-17.91	3214	22	10675	3338
hsa-miR-33a-3p	KU365777_Brazil1	142	-17.91	142	-17.91	3215	22	10662	3325
hsa-miR-33a-3p	KU365778_Brazil2	142	-17.91	142	-17.91	3216	22	10727	3326
hsa-miR-33a-3p	KU365779_Brazil3	142	-17.91	142	-17.91	3217	22	10662	3325
hsa-miR-33a-3p	KU365780_Brazil4	142	-17.91	142	-17.91	3218	22	10662	3325
hsa-miR-33a-3p	KU321639_Brazil5	142	-17.91	142	-17.91	3219	22	10676	3337
hsa-miR-33a-3p	LC002520_Uganda1	287	-19.92	145	-11.54	3220	22	10807	 4919 8523
hsa-miR-33a-3p	KJ776791_FrenchPolynesia	142	-17.91	142	-17.91	3221	22	10617	3279
hsa-miR-33a-3p	KF268948_CentralAfricanRepublic1	440	-40.08	150	-18.77	3222	22	10788	 1922 4919 6483
hsa-miR-33a-3p	KF268949_CentralAfricanRepublic2	440	-35.57	150	-14.26	3223	22	10776	 1903 4900 6464
hsa-miR-33a-3p	KF268950_CentralAfricanRepublic3	440	-40.08	150	-18.77	3224	22	10755	 1922 4919 6483
hsa-miR-33a-3p	NC_012532_Uganda2	287	-19.92	145	-11.54	3225	22	10794	 4907 8511
hsa-miR-33a-3p	NC_012533_KedougouVirus1	153	-20.1	153	-20.1	3226	22	10723	1559
hsa-miR-33a-3p	NC_012534_BagazaVirus1	444	-48.55	155	-17.44	3227	22	10941	 2807 10336 7050
hsa-miR-33a-3p	AY632535_Uganda3	287	-19.92	145	-11.54	3228	22	10794	 4907 8511
hsa-miR-33a-3p	AY632540_KedougouVirus2	153	-20.1	153	-20.1	3229	22	10723	1559
hsa-miR-33a-3p	AY632545_BagazaVirus2	444	-48.55	155	-17.44	3230	22	10941	 2807 10336 7050
hsa-miR-92a-1-5p	KU501215_PuertoRico	140	-22.75	140	-22.75	3233	23	10675	1181
hsa-miR-92a-1-5p	LC002520_Uganda1	282	-39.04	142	-20.15	3239	23	10807	 3013 6584
hsa-miR-92a-1-5p	KF268948_CentralAfricanRepublic1	291	-46.96	147	-24.43	3241	23	10788	 1986 6584
hsa-miR-92a-1-5p	KF268949_CentralAfricanRepublic2	144	-22.53	144	-22.53	3242	23	10776	6565
hsa-miR-92a-1-5p	KF268950_CentralAfricanRepublic3	291	-46.96	147	-24.43	3243	23	10755	 1986 6584
hsa-miR-92a-1-5p	NC_012532_Uganda2	282	-39.04	142	-20.15	3244	23	10794	 3001 6572
hsa-miR-92a-1-5p	NC_012533_KedougouVirus1	151	-20.73	151	-20.73	3245	23	10723	5074
hsa-miR-92a-1-5p	NC_012534_BagazaVirus1	283	-41.06	143	-22.81	3246	23	10941	 5407 520
hsa-miR-92a-1-5p	AY632535_Uganda3	282	-39.04	142	-20.15	3247	23	10794	 3001 6572
hsa-miR-92a-1-5p	AY632540_KedougouVirus2	151	-20.73	151	-20.73	3248	23	10723	5074
hsa-miR-92a-1-5p	AY632545_BagazaVirus2	283	-41.06	143	-22.81	3249	23	10941	 5407 520
hsa-miR-92a-3p	LC002520_Uganda1	147	-23.07	147	-23.07	3258	22	10807	7829
hsa-miR-92a-3p	KF268948_CentralAfricanRepublic1	146	-18.65	146	-18.65	3260	22	10788	9599
hsa-miR-92a-3p	KF268949_CentralAfricanRepublic2	146	-18.65	146	-18.65	3261	22	10776	9583
hsa-miR-92a-3p	KF268950_CentralAfricanRepublic3	146	-18.65	146	-18.65	3262	22	10755	9599
hsa-miR-92a-3p	NC_012532_Uganda2	147	-23.07	147	-23.07	3263	22	10794	7817
hsa-miR-92a-3p	NC_012533_KedougouVirus1	291	-38.53	147	-22.58	3264	22	10723	 2447 638
hsa-miR-92a-3p	NC_012534_BagazaVirus1	294	-40.28	150	-23.48	3265	22	10941	 3231 8878
hsa-miR-92a-3p	AY632535_Uganda3	147	-23.07	147	-23.07	3266	22	10794	7817
hsa-miR-92a-3p	AY632540_KedougouVirus2	291	-38.53	147	-22.58	3267	22	10723	 2447 638
hsa-miR-92a-3p	AY632545_BagazaVirus2	294	-40.28	150	-23.48	3268	22	10941	 3231 8878
hsa-miR-92a-2-5p	KU509998_Haiti	440	-67.2	155	-28.46	3269	22	10676	 10585 3429 10542
hsa-miR-92a-2-5p	KU647676_Martinique	440	-67.2	155	-28.46	3270	22	10617	 10527 3371 10484
hsa-miR-92a-2-5p	KU501215_PuertoRico	440	-67.2	155	-28.46	3271	22	10675	 10586 3430 10543
hsa-miR-92a-2-5p	KU365777_Brazil1	440	-67.2	155	-28.46	3272	22	10662	 10572 3417 10529
hsa-miR-92a-2-5p	KU365778_Brazil2	440	-67.2	155	-28.46	3273	22	10727	 10573 3418 10530
hsa-miR-92a-2-5p	KU365779_Brazil3	440	-67.2	155	-28.46	3274	22	10662	 10572 3417 10529
hsa-miR-92a-2-5p	KU365780_Brazil4	440	-67.2	155	-28.46	3275	22	10662	 10572 3417 10529
hsa-miR-92a-2-5p	KU321639_Brazil5	440	-67.2	155	-28.46	3276	22	10676	 10585 3429 10542
hsa-miR-92a-2-5p	LC002520_Uganda1	444	-67.5	155	-28.46	3277	22	10807	 10586 3430 10543
hsa-miR-92a-2-5p	KJ776791_FrenchPolynesia	440	-67.2	155	-28.46	3278	22	10617	 10527 3371 10484
hsa-miR-92a-2-5p	KF268948_CentralAfricanRepublic1	454	-73.04	155	-28.46	3279	22	10788	 10583 7509 3430
hsa-miR-92a-2-5p	KF268949_CentralAfricanRepublic2	743	-115.75	156	-28.46	3280	22	10776	 8568 10567 3411 7490 10524
hsa-miR-92a-2-5p	KF268950_CentralAfricanRepublic3	454	-73.04	155	-28.46	3281	22	10755	 10583 7509 3430
hsa-miR-92a-2-5p	NC_012532_Uganda2	444	-67.5	155	-28.46	3282	22	10794	 10574 3418 10531
hsa-miR-92a-2-5p	NC_012533_KedougouVirus1	150	-28.7	150	-28.7	3283	22	10723	10280
hsa-miR-92a-2-5p	NC_012534_BagazaVirus1	301	-38.63	158	-21.91	3284	22	10941	 1167 8513
hsa-miR-92a-2-5p	AY632535_Uganda3	444	-67.5	155	-28.46	3285	22	10794	 10574 3418 10531
hsa-miR-92a-2-5p	AY632540_KedougouVirus2	150	-28.7	150	-28.7	3286	22	10723	10280
hsa-miR-92a-2-5p	AY632545_BagazaVirus2	301	-38.63	158	-21.91	3287	22	10941	 1167 8513
hsa-miR-93-5p	NC_012534_BagazaVirus1	142	-14.71	142	-14.71	3303	23	10941	2502
hsa-miR-93-5p	AY632545_BagazaVirus2	142	-14.71	142	-14.71	3306	23	10941	2502
hsa-miR-93-3p	KU509998_Haiti	299	-47.43	155	-28.04	3307	22	10676	 5754 9279
hsa-miR-93-3p	KU647676_Martinique	299	-47.43	155	-28.04	3308	22	10617	 5696 9221
hsa-miR-93-3p	KU501215_PuertoRico	155	-28.04	155	-28.04	3309	22	10675	5755
hsa-miR-93-3p	KU365777_Brazil1	299	-47.43	155	-28.04	3310	22	10662	 5742 9267
hsa-miR-93-3p	KU365778_Brazil2	155	-28.04	155	-28.04	3311	22	10727	5743
hsa-miR-93-3p	KU365779_Brazil3	299	-47.43	155	-28.04	3312	22	10662	 5742 9267
hsa-miR-93-3p	KU365780_Brazil4	299	-47.43	155	-28.04	3313	22	10662	 5742 9267
hsa-miR-93-3p	KU321639_Brazil5	299	-47.43	155	-28.04	3314	22	10676	 5754 9279
hsa-miR-93-3p	LC002520_Uganda1	155	-27.94	155	-27.94	3315	22	10807	5755
hsa-miR-93-3p	KJ776791_FrenchPolynesia	299	-47.43	155	-28.04	3316	22	10617	 5696 9221
hsa-miR-93-3p	KF268948_CentralAfricanRepublic1	147	-23.01	147	-23.01	3317	22	10788	5755
hsa-miR-93-3p	KF268949_CentralAfricanRepublic2	147	-23.01	147	-23.01	3318	22	10776	5736
hsa-miR-93-3p	KF268950_CentralAfricanRepublic3	147	-23.01	147	-23.01	3319	22	10755	5755
hsa-miR-93-3p	NC_012532_Uganda2	155	-27.94	155	-27.94	3320	22	10794	5743
hsa-miR-93-3p	NC_012533_KedougouVirus1	774	-106.12	164	-23.97	3321	22	10723	 8336 9109 9954 7460 8299
hsa-miR-93-3p	NC_012534_BagazaVirus1	161	-21.13	161	-21.13	3322	22	10941	7488
hsa-miR-93-3p	AY632535_Uganda3	155	-27.94	155	-27.94	3323	22	10794	5743
hsa-miR-93-3p	AY632540_KedougouVirus2	774	-106.12	164	-23.97	3324	22	10723	 8336 9109 9954 7460 8299
hsa-miR-93-3p	AY632545_BagazaVirus2	161	-21.13	161	-21.13	3325	22	10941	7488
hsa-miR-95-5p	KU509998_Haiti	148	-14.62	148	-14.62	3326	21	10676	61
hsa-miR-95-5p	KU647676_Martinique	148	-13.25	148	-13.25	3327	21	10617	2
hsa-miR-95-5p	KU501215_PuertoRico	148	-13.25	148	-13.25	3328	21	10675	61
hsa-miR-95-5p	KU365777_Brazil1	148	-13.25	148	-13.25	3329	21	10662	48
hsa-miR-95-5p	KU365778_Brazil2	148	-13.25	148	-13.25	3330	21	10727	49
hsa-miR-95-5p	KU365779_Brazil3	148	-13.25	148	-13.25	3331	21	10662	48
hsa-miR-95-5p	KU365780_Brazil4	148	-13.25	148	-13.25	3332	21	10662	48
hsa-miR-95-5p	KU321639_Brazil5	148	-14.62	148	-14.62	3333	21	10676	61
hsa-miR-95-5p	LC002520_Uganda1	142	-15.17	142	-15.17	3334	21	10807	2871
hsa-miR-95-5p	KJ776791_FrenchPolynesia	148	-13.25	148	-13.25	3335	21	10617	2
hsa-miR-95-5p	KF268948_CentralAfricanRepublic1	142	-15.17	142	-15.17	3336	21	10788	2871
hsa-miR-95-5p	KF268949_CentralAfricanRepublic2	142	-15.48	142	-15.48	3337	21	10776	2855
hsa-miR-95-5p	KF268950_CentralAfricanRepublic3	142	-15.17	142	-15.17	3338	21	10755	2871
hsa-miR-95-5p	NC_012532_Uganda2	142	-15.17	142	-15.17	3339	21	10794	2859
hsa-miR-95-5p	NC_012533_KedougouVirus1	296	-26.78	148	-15.84	3340	21	10723	 968 8810
hsa-miR-95-5p	NC_012534_BagazaVirus1	150	-13.95	150	-13.95	3341	21	10941	2847
hsa-miR-95-5p	AY632535_Uganda3	142	-15.17	142	-15.17	3342	21	10794	2859
hsa-miR-95-5p	AY632540_KedougouVirus2	296	-26.78	148	-15.84	3343	21	10723	 968 8810
hsa-miR-95-5p	AY632545_BagazaVirus2	150	-13.95	150	-13.95	3344	21	10941	2847
hsa-miR-95-3p	KU509998_Haiti	141	-14.6	141	-14.6	3345	22	10676	5121
hsa-miR-95-3p	KU647676_Martinique	141	-14.6	141	-14.6	3346	22	10617	5063
hsa-miR-95-3p	KU501215_PuertoRico	141	-14.6	141	-14.6	3347	22	10675	5122
hsa-miR-95-3p	KU365777_Brazil1	141	-14.6	141	-14.6	3348	22	10662	5109
hsa-miR-95-3p	KU365778_Brazil2	141	-14.6	141	-14.6	3349	22	10727	5110
hsa-miR-95-3p	KU365779_Brazil3	141	-14.6	141	-14.6	3350	22	10662	5109
hsa-miR-95-3p	KU365780_Brazil4	141	-14.6	141	-14.6	3351	22	10662	5109
hsa-miR-95-3p	KU321639_Brazil5	141	-14.6	141	-14.6	3352	22	10676	5121
hsa-miR-95-3p	KJ776791_FrenchPolynesia	141	-14.6	141	-14.6	3354	22	10617	5063
hsa-miR-95-3p	NC_012533_KedougouVirus1	292	-35.53	150	-22.17	3359	22	10723	 5987 10479
hsa-miR-95-3p	AY632540_KedougouVirus2	292	-35.53	150	-22.17	3362	22	10723	 5987 10479
hsa-miR-96-5p	KU509998_Haiti	300	-38.25	152	-19.56	3364	23	10676	 2209 5084
hsa-miR-96-5p	KU647676_Martinique	300	-38.25	152	-19.56	3365	23	10617	 2151 5026
hsa-miR-96-5p	KU501215_PuertoRico	300	-42.78	152	-23.22	3366	23	10675	 2210 5085
hsa-miR-96-5p	KU365777_Brazil1	300	-38.25	152	-19.56	3367	23	10662	 2197 5072
hsa-miR-96-5p	KU365778_Brazil2	300	-38.25	152	-19.56	3368	23	10727	 2198 5073
hsa-miR-96-5p	KU365779_Brazil3	300	-38.25	152	-19.56	3369	23	10662	 2197 5072
hsa-miR-96-5p	KU365780_Brazil4	300	-38.25	152	-19.56	3370	23	10662	 2197 5072
hsa-miR-96-5p	KU321639_Brazil5	300	-38.25	152	-19.56	3371	23	10676	 2209 5084
hsa-miR-96-5p	LC002520_Uganda1	286	-33.42	145	-18.5	3372	23	10807	 1307 556
hsa-miR-96-5p	KJ776791_FrenchPolynesia	300	-38.25	152	-19.56	3373	23	10617	 2151 5026
hsa-miR-96-5p	KF268948_CentralAfricanRepublic1	449	-54.47	152	-18.59	3374	23	10788	 2210 5085 1307
hsa-miR-96-5p	KF268949_CentralAfricanRepublic2	890	-109.81	152	-19.11	3375	23	10776	 2191 5066 5826 10000 1306 8185
hsa-miR-96-5p	KF268950_CentralAfricanRepublic3	449	-54.47	152	-18.59	3376	23	10755	 2210 5085 1307
hsa-miR-96-5p	NC_012532_Uganda2	286	-33.42	145	-18.5	3377	23	10794	 1307 556
hsa-miR-96-5p	NC_012533_KedougouVirus1	905	-114.4	165	-22.78	3378	23	10723	 494 9979 9958 2617 3908 5046
hsa-miR-96-5p	AY632535_Uganda3	286	-33.42	145	-18.5	3380	23	10794	 1307 556
hsa-miR-96-5p	AY632540_KedougouVirus2	905	-114.4	165	-22.78	3381	23	10723	 494 9979 9958 2617 3908 5046
hsa-miR-96-3p	KU509998_Haiti	294	-24.88	148	-12.52	3383	22	10676	 1432 9011
hsa-miR-96-3p	KU647676_Martinique	294	-24.88	148	-12.52	3384	22	10617	 1374 8953
hsa-miR-96-3p	KU501215_PuertoRico	293	-25.13	148	-12.77	3385	22	10675	 1433 9015
hsa-miR-96-3p	KU365777_Brazil1	294	-24.88	148	-12.52	3386	22	10662	 1420 8999
hsa-miR-96-3p	KU365778_Brazil2	294	-23.04	148	-12.36	3387	22	10727	 1421 9000
hsa-miR-96-3p	KU365779_Brazil3	294	-24.88	148	-12.52	3388	22	10662	 1420 8999
hsa-miR-96-3p	KU365780_Brazil4	294	-24.88	148	-12.52	3389	22	10662	 1420 8999
hsa-miR-96-3p	KU321639_Brazil5	294	-24.88	148	-12.52	3390	22	10676	 1432 9011
hsa-miR-96-3p	LC002520_Uganda1	145	-12.77	145	-12.77	3391	22	10807	9015
hsa-miR-96-3p	KJ776791_FrenchPolynesia	294	-24.88	148	-12.52	3392	22	10617	 1374 8953
hsa-miR-96-3p	KF268948_CentralAfricanRepublic1	580	-52.47	148	-16.29	3393	22	10788	 8779 9015 1433 6496
hsa-miR-96-3p	KF268949_CentralAfricanRepublic2	140	-11.79	140	-11.79	3394	22	10776	8760
hsa-miR-96-3p	KF268950_CentralAfricanRepublic3	435	-39.7	148	-16.29	3395	22	10755	 8779 1433 6496
hsa-miR-96-3p	NC_012532_Uganda2	145	-12.77	145	-12.77	3396	22	10794	9003
hsa-miR-96-3p	NC_012533_KedougouVirus1	145	-12.52	145	-12.52	3397	22	10723	8976
hsa-miR-96-3p	NC_012534_BagazaVirus1	149	-12.21	149	-12.21	3398	22	10941	9005
hsa-miR-96-3p	AY632535_Uganda3	145	-12.77	145	-12.77	3399	22	10794	9003
hsa-miR-96-3p	AY632540_KedougouVirus2	145	-12.52	145	-12.52	3400	22	10723	8976
hsa-miR-96-3p	AY632545_BagazaVirus2	149	-12.21	149	-12.21	3401	22	10941	9005
hsa-miR-98-5p	LC002520_Uganda1	158	-16.88	158	-16.88	3410	22	10807	6090
hsa-miR-98-5p	KF268948_CentralAfricanRepublic1	158	-16.88	158	-16.88	3412	22	10788	6090
hsa-miR-98-5p	KF268949_CentralAfricanRepublic2	158	-16.88	158	-16.88	3413	22	10776	6071
hsa-miR-98-5p	KF268950_CentralAfricanRepublic3	158	-16.88	158	-16.88	3414	22	10755	6090
hsa-miR-98-5p	NC_012532_Uganda2	158	-16.88	158	-16.88	3415	22	10794	6078
hsa-miR-98-5p	NC_012533_KedougouVirus1	146	-13.11	146	-13.11	3416	22	10723	1206
hsa-miR-98-5p	AY632535_Uganda3	158	-16.88	158	-16.88	3418	22	10794	6078
hsa-miR-98-5p	AY632540_KedougouVirus2	146	-13.11	146	-13.11	3419	22	10723	1206
hsa-miR-98-3p	KU509998_Haiti	145	-6.21	145	-6.21	3421	22	10676	8188
hsa-miR-98-3p	KU647676_Martinique	145	-6.21	145	-6.21	3422	22	10617	8130
hsa-miR-98-3p	KU501215_PuertoRico	145	-6.21	145	-6.21	3423	22	10675	8189
hsa-miR-98-3p	KU365777_Brazil1	145	-6.21	145	-6.21	3424	22	10662	8176
hsa-miR-98-3p	KU365778_Brazil2	145	-6.21	145	-6.21	3425	22	10727	8177
hsa-miR-98-3p	KU365779_Brazil3	145	-6.21	145	-6.21	3426	22	10662	8176
hsa-miR-98-3p	KU365780_Brazil4	145	-6.21	145	-6.21	3427	22	10662	8176
hsa-miR-98-3p	KU321639_Brazil5	145	-6.21	145	-6.21	3428	22	10676	8188
hsa-miR-98-3p	KJ776791_FrenchPolynesia	145	-6.21	145	-6.21	3430	22	10617	8130
hsa-miR-99a-5p	KU509998_Haiti	143	-24.46	143	-24.46	3440	22	10676	2636
hsa-miR-99a-5p	KU647676_Martinique	143	-24.46	143	-24.46	3441	22	10617	2578
hsa-miR-99a-5p	KU501215_PuertoRico	143	-24.46	143	-24.46	3442	22	10675	2637
hsa-miR-99a-5p	KU365777_Brazil1	143	-24.46	143	-24.46	3443	22	10662	2624
hsa-miR-99a-5p	KU365778_Brazil2	143	-24.46	143	-24.46	3444	22	10727	2625
hsa-miR-99a-5p	KU365779_Brazil3	143	-24.46	143	-24.46	3445	22	10662	2624
hsa-miR-99a-5p	KU365780_Brazil4	143	-24.46	143	-24.46	3446	22	10662	2624
hsa-miR-99a-5p	KU321639_Brazil5	143	-24.46	143	-24.46	3447	22	10676	2636
hsa-miR-99a-5p	NC_012534_BagazaVirus1	157	-24.6	157	-24.6	3455	22	10941	2786
hsa-miR-99a-5p	AY632545_BagazaVirus2	157	-24.6	157	-24.6	3458	22	10941	2786
hsa-miR-99a-3p	NC_012533_KedougouVirus1	144	-18.25	144	-18.25	3473	22	10723	6865
hsa-miR-99a-3p	NC_012534_BagazaVirus1	147	-26.18	147	-26.18	3474	22	10941	4350
hsa-miR-99a-3p	AY632540_KedougouVirus2	144	-18.25	144	-18.25	3476	22	10723	6865
hsa-miR-99a-3p	AY632545_BagazaVirus2	147	-26.18	147	-26.18	3477	22	10941	4350
hsa-miR-100-5p	LC002520_Uganda1	140	-15.32	140	-15.32	3486	22	10807	8007
hsa-miR-100-5p	KF268948_CentralAfricanRepublic1	140	-15.32	140	-15.32	3488	22	10788	8007
hsa-miR-100-5p	KF268949_CentralAfricanRepublic2	140	-15.32	140	-15.32	3489	22	10776	7988
hsa-miR-100-5p	KF268950_CentralAfricanRepublic3	140	-15.32	140	-15.32	3490	22	10755	8007
hsa-miR-100-5p	NC_012532_Uganda2	140	-15.32	140	-15.32	3491	22	10794	7995
hsa-miR-100-5p	NC_012534_BagazaVirus1	149	-21.22	149	-21.22	3493	22	10941	2788
hsa-miR-100-5p	AY632535_Uganda3	140	-15.32	140	-15.32	3494	22	10794	7995
hsa-miR-100-5p	AY632545_BagazaVirus2	149	-21.22	149	-21.22	3496	22	10941	2788
hsa-miR-100-3p	KU509998_Haiti	289	-29.02	148	-16.97	3497	22	10676	 6162 5638
hsa-miR-100-3p	KU647676_Martinique	289	-29.02	148	-16.97	3498	22	10617	 6104 5580
hsa-miR-100-3p	KU501215_PuertoRico	289	-29.02	148	-16.97	3499	22	10675	 6163 5639
hsa-miR-100-3p	KU365777_Brazil1	289	-29.02	148	-16.97	3500	22	10662	 6150 5626
hsa-miR-100-3p	KU365778_Brazil2	289	-29.02	148	-16.97	3501	22	10727	 6151 5627
hsa-miR-100-3p	KU365779_Brazil3	289	-29.02	148	-16.97	3502	22	10662	 6150 5626
hsa-miR-100-3p	KU365780_Brazil4	289	-29.02	148	-16.97	3503	22	10662	 6150 5626
hsa-miR-100-3p	KU321639_Brazil5	431	-52.49	148	-23.47	3504	22	10676	 6162 9551 5638
hsa-miR-100-3p	LC002520_Uganda1	443	-48.94	162	-17.96	3505	22	10807	 1848 5639 3695
hsa-miR-100-3p	KJ776791_FrenchPolynesia	289	-29.02	148	-16.97	3506	22	10617	 6104 5580
hsa-miR-100-3p	KF268948_CentralAfricanRepublic1	299	-29.23	158	-16.97	3507	22	10788	 1848 5639
hsa-miR-100-3p	KF268949_CentralAfricanRepublic2	299	-29.23	158	-16.97	3508	22	10776	 1829 5620
hsa-miR-100-3p	KF268950_CentralAfricanRepublic3	299	-29.23	158	-16.97	3509	22	10755	 1848 5639
hsa-miR-100-3p	NC_012532_Uganda2	443	-48.94	162	-17.96	3510	22	10794	 1836 5627 3683
hsa-miR-100-3p	NC_012533_KedougouVirus1	140	-16.51	140	-16.51	3511	22	10723	1824
hsa-miR-100-3p	NC_012534_BagazaVirus1	144	-15.84	144	-15.84	3512	22	10941	3236
hsa-miR-100-3p	AY632535_Uganda3	443	-48.94	162	-17.96	3513	22	10794	 1836 5627 3683
hsa-miR-100-3p	AY632540_KedougouVirus2	140	-16.51	140	-16.51	3514	22	10723	1824
hsa-miR-100-3p	AY632545_BagazaVirus2	144	-15.84	144	-15.84	3515	22	10941	3236
hsa-miR-101-5p	LC002520_Uganda1	288	-30.14	147	-15.59	3524	22	10807	 6890 7358
hsa-miR-101-5p	KF268948_CentralAfricanRepublic1	435	-50.09	154	-19.63	3526	22	10788	 6891 7358 2054
hsa-miR-101-5p	KF268949_CentralAfricanRepublic2	295	-30.46	154	-15.59	3527	22	10776	 6872 7339
hsa-miR-101-5p	KF268950_CentralAfricanRepublic3	435	-50.09	154	-19.63	3528	22	10755	 6891 7358 2054
hsa-miR-101-5p	NC_012532_Uganda2	288	-30.14	147	-15.59	3529	22	10794	 6878 7346
hsa-miR-101-5p	NC_012533_KedougouVirus1	295	-37.78	153	-25.7	3530	22	10723	 9605 1548
hsa-miR-101-5p	NC_012534_BagazaVirus1	290	-32.2	147	-18	3531	22	10941	 3650 1784
hsa-miR-101-5p	AY632535_Uganda3	288	-30.14	147	-15.59	3532	22	10794	 6878 7346
hsa-miR-101-5p	AY632540_KedougouVirus2	295	-37.78	153	-25.7	3533	22	10723	 9605 1548
hsa-miR-101-5p	AY632545_BagazaVirus2	290	-32.2	147	-18	3534	22	10941	 3650 1784
hsa-miR-101-3p	KU509998_Haiti	144	-12.5	144	-12.5	3535	21	10676	5251
hsa-miR-101-3p	KU647676_Martinique	144	-12.5	144	-12.5	3536	21	10617	5193
hsa-miR-101-3p	KU501215_PuertoRico	144	-12.5	144	-12.5	3537	21	10675	5252
hsa-miR-101-3p	KU365778_Brazil2	144	-12.5	144	-12.5	3539	21	10727	5240
hsa-miR-101-3p	KU365779_Brazil3	144	-12.5	144	-12.5	3540	21	10662	5239
hsa-miR-101-3p	KU321639_Brazil5	144	-12.5	144	-12.5	3542	21	10676	5251
hsa-miR-101-3p	LC002520_Uganda1	142	-19.78	142	-19.78	3543	21	10807	7444
hsa-miR-101-3p	KJ776791_FrenchPolynesia	144	-12.5	144	-12.5	3544	21	10617	5193
hsa-miR-101-3p	KF268948_CentralAfricanRepublic1	142	-19.78	142	-19.78	3545	21	10788	7444
hsa-miR-101-3p	KF268949_CentralAfricanRepublic2	142	-19.78	142	-19.78	3546	21	10776	7425
hsa-miR-101-3p	KF268950_CentralAfricanRepublic3	142	-19.78	142	-19.78	3547	21	10755	7444
hsa-miR-101-3p	NC_012532_Uganda2	142	-19.78	142	-19.78	3548	21	10794	7432
hsa-miR-101-3p	AY632535_Uganda3	142	-19.78	142	-19.78	3551	21	10794	7432
hsa-miR-29b-1-5p	KU509998_Haiti	430	-56.73	148	-22.21	3554	24	10676	 2675 636 5194
hsa-miR-29b-1-5p	KU647676_Martinique	430	-56.73	148	-22.21	3555	24	10617	 2617 578 5136
hsa-miR-29b-1-5p	KU501215_PuertoRico	430	-56.73	148	-22.21	3556	24	10675	 2676 637 5195
hsa-miR-29b-1-5p	KU365777_Brazil1	430	-56.73	148	-22.21	3557	24	10662	 2663 624 5182
hsa-miR-29b-1-5p	KU365778_Brazil2	430	-56.73	148	-22.21	3558	24	10727	 2664 625 5183
hsa-miR-29b-1-5p	KU365779_Brazil3	430	-56.73	148	-22.21	3559	24	10662	 2663 624 5182
hsa-miR-29b-1-5p	KU365780_Brazil4	430	-56.73	148	-22.21	3560	24	10662	 2663 624 5182
hsa-miR-29b-1-5p	KU321639_Brazil5	430	-56.73	148	-22.21	3561	24	10676	 2675 636 5194
hsa-miR-29b-1-5p	LC002520_Uganda1	878	-110.88	164	-22.07	3562	24	10807	 2676 8226 5881 637 5196 5668
hsa-miR-29b-1-5p	KJ776791_FrenchPolynesia	430	-56.73	148	-22.21	3563	24	10617	 2617 578 5136
hsa-miR-29b-1-5p	KF268948_CentralAfricanRepublic1	451	-58.87	164	-22.07	3564	24	10788	 2676 637 5668
hsa-miR-29b-1-5p	KF268949_CentralAfricanRepublic2	310	-42.25	164	-22.07	3565	24	10776	 2657 636
hsa-miR-29b-1-5p	KF268950_CentralAfricanRepublic3	451	-58.87	164	-22.07	3566	24	10755	 2676 637 5668
hsa-miR-29b-1-5p	NC_012532_Uganda2	878	-110.88	164	-22.07	3567	24	10794	 2664 8214 5869 637 5184 5656
hsa-miR-29b-1-5p	NC_012533_KedougouVirus1	906	-108.34	163	-25.74	3568	24	10723	 8372 2976 5848 8131 773 4069
hsa-miR-29b-1-5p	NC_012534_BagazaVirus1	717	-74.8	149	-20.39	3569	24	10941	 5867 3217 93 3055 258
hsa-miR-29b-1-5p	AY632535_Uganda3	878	-110.88	164	-22.07	3570	24	10794	 2664 8214 5869 637 5184 5656
hsa-miR-29b-1-5p	AY632540_KedougouVirus2	906	-108.34	163	-25.74	3571	24	10723	 8372 2976 5848 8131 773 4069
hsa-miR-29b-1-5p	AY632545_BagazaVirus2	717	-74.8	149	-20.39	3572	24	10941	 5867 3217 93 3055 258
hsa-miR-29b-3p	KU509998_Haiti	626	-74.9	169	-22.55	3573	23	10676	 6277 6798 3402 4599
hsa-miR-29b-3p	KU647676_Martinique	626	-74.9	169	-22.55	3574	23	10617	 6219 6740 3344 4541
hsa-miR-29b-3p	KU501215_PuertoRico	626	-74.9	169	-22.55	3575	23	10675	 6278 6799 3403 4600
hsa-miR-29b-3p	KU365777_Brazil1	626	-75.06	169	-22.55	3576	23	10662	 6265 6786 3390 4587
hsa-miR-29b-3p	KU365778_Brazil2	626	-74.9	169	-22.55	3577	23	10727	 6266 6787 3391 4588
hsa-miR-29b-3p	KU365779_Brazil3	626	-75.06	169	-22.55	3578	23	10662	 6265 6786 3390 4587
hsa-miR-29b-3p	KU365780_Brazil4	626	-75.06	169	-22.55	3579	23	10662	 6265 6786 3390 4587
hsa-miR-29b-3p	KU321639_Brazil5	626	-74.9	169	-22.55	3580	23	10676	 6277 6798 3402 4599
hsa-miR-29b-3p	LC002520_Uganda1	477	-59.49	161	-23.2	3581	23	10807	 6278 6798 3407
hsa-miR-29b-3p	KJ776791_FrenchPolynesia	626	-74.9	169	-22.55	3582	23	10617	 6219 6740 3344 4541
hsa-miR-29b-3p	KF268948_CentralAfricanRepublic1	318	-44.06	161	-23.2	3583	23	10788	 6278 3407
hsa-miR-29b-3p	KF268949_CentralAfricanRepublic2	318	-44.06	161	-23.2	3584	23	10776	 6259 3388
hsa-miR-29b-3p	KF268950_CentralAfricanRepublic3	318	-44.06	161	-23.2	3585	23	10755	 6278 3407
hsa-miR-29b-3p	NC_012532_Uganda2	477	-59.49	161	-23.2	3586	23	10794	 6266 6786 3395
hsa-miR-29b-3p	NC_012533_KedougouVirus1	466	-54.79	165	-20.01	3587	23	10723	 6236 3370 3908
hsa-miR-29b-3p	NC_012534_BagazaVirus1	470	-60.94	167	-23.76	3588	23	10941	 3379 6267 6690
hsa-miR-29b-3p	AY632535_Uganda3	477	-59.49	161	-23.2	3589	23	10794	 6266 6786 3395
hsa-miR-29b-3p	AY632540_KedougouVirus2	466	-54.79	165	-20.01	3590	23	10723	 6236 3370 3908
hsa-miR-29b-3p	AY632545_BagazaVirus2	470	-60.94	167	-23.76	3591	23	10941	 3379 6267 6690
hsa-miR-29b-2-5p	KU509998_Haiti	432	-41.3	148	-15.48	3592	22	10676	 10450 2195 9658
hsa-miR-29b-2-5p	KU647676_Martinique	432	-41.3	148	-15.48	3593	22	10617	 10392 2137 9600
hsa-miR-29b-2-5p	KU501215_PuertoRico	432	-41.3	148	-15.48	3594	22	10675	 10451 2196 9659
hsa-miR-29b-2-5p	KU365777_Brazil1	432	-41.3	148	-15.48	3595	22	10662	 10437 2183 9646
hsa-miR-29b-2-5p	KU365778_Brazil2	432	-41.3	148	-15.48	3596	22	10727	 10438 2184 9647
hsa-miR-29b-2-5p	KU365779_Brazil3	432	-41.3	148	-15.48	3597	22	10662	 10437 2183 9646
hsa-miR-29b-2-5p	KU365780_Brazil4	432	-41.3	148	-15.48	3598	22	10662	 10437 2183 9646
hsa-miR-29b-2-5p	KU321639_Brazil5	432	-41.3	148	-15.48	3599	22	10676	 10450 2195 9658
hsa-miR-29b-2-5p	LC002520_Uganda1	607	-72.09	159	-23.84	3600	22	10807	 8228 2677 10451 9659
hsa-miR-29b-2-5p	KJ776791_FrenchPolynesia	432	-41.3	148	-15.48	3601	22	10617	 10392 2137 9600
hsa-miR-29b-2-5p	KF268948_CentralAfricanRepublic1	591	-72.23	155	-23.84	3602	22	10788	 2677 10448 9656 8228
hsa-miR-29b-2-5p	KF268949_CentralAfricanRepublic2	599	-74.02	156	-23.84	3603	22	10776	 10432 2658 9640 8209
hsa-miR-29b-2-5p	KF268950_CentralAfricanRepublic3	591	-72.23	155	-23.84	3604	22	10755	 2677 10448 9656 8228
hsa-miR-29b-2-5p	NC_012532_Uganda2	607	-72.09	159	-23.84	3605	22	10794	 8216 2665 10439 9647
hsa-miR-29b-2-5p	NC_012533_KedougouVirus1	436	-55.2	148	-22.62	3606	22	10723	 2979 8370 5566
hsa-miR-29b-2-5p	NC_012534_BagazaVirus1	295	-27.83	155	-15.59	3607	22	10941	 259 6401
hsa-miR-29b-2-5p	AY632535_Uganda3	607	-72.09	159	-23.84	3608	22	10794	 8216 2665 10439 9647
hsa-miR-29b-2-5p	AY632540_KedougouVirus2	436	-55.2	148	-22.62	3609	22	10723	 2979 8370 5566
hsa-miR-29b-2-5p	AY632545_BagazaVirus2	295	-27.83	155	-15.59	3610	22	10941	 259 6401
hsa-miR-103a-2-5p	KU509998_Haiti	1184	-140.81	153	-24.12	3611	23	10676	 5151 10492 1676 4102 8121 9767 7764 3603
hsa-miR-103a-2-5p	KU647676_Martinique	1184	-140.81	153	-24.12	3612	23	10617	 5093 10434 1618 4044 8063 9709 7706 3545
hsa-miR-103a-2-5p	KU501215_PuertoRico	1184	-140.81	153	-24.12	3613	23	10675	 5152 10493 1677 4103 8122 9768 7765 3604
hsa-miR-103a-2-5p	KU365777_Brazil1	1184	-140.81	153	-24.12	3614	23	10662	 5139 10479 1664 4090 8109 9755 7752 3591
hsa-miR-103a-2-5p	KU365778_Brazil2	1184	-140.81	153	-24.12	3615	23	10727	 5140 10480 1665 4091 8110 9756 7753 3592
hsa-miR-103a-2-5p	KU365779_Brazil3	1184	-140.81	153	-24.12	3616	23	10662	 5139 10479 1664 4090 8109 9755 7752 3591
hsa-miR-103a-2-5p	KU365780_Brazil4	1184	-140.81	153	-24.12	3617	23	10662	 5139 10479 1664 4090 8109 9755 7752 3591
hsa-miR-103a-2-5p	KU321639_Brazil5	1184	-140.81	153	-24.12	3618	23	10676	 5151 10492 1676 4102 8121 9767 7764 3603
hsa-miR-103a-2-5p	LC002520_Uganda1	890	-101.16	153	-22.19	3619	23	10807	 5152 9032 10493 9767 4103 4755
hsa-miR-103a-2-5p	KJ776791_FrenchPolynesia	1184	-140.81	153	-24.12	3620	23	10617	 5093 10434 1618 4044 8063 9709 7706 3545
hsa-miR-103a-2-5p	KF268948_CentralAfricanRepublic1	1029	-119.84	153	-22.19	3621	23	10788	 5152 10490 9032 9764 4103 3604 1748
hsa-miR-103a-2-5p	KF268949_CentralAfricanRepublic2	887	-101.87	153	-22.19	3622	23	10776	 5133 10474 9013 9748 4084 1729
hsa-miR-103a-2-5p	KF268950_CentralAfricanRepublic3	887	-101.87	153	-22.19	3623	23	10755	 5152 10490 9032 9764 4103 1748
hsa-miR-103a-2-5p	NC_012532_Uganda2	890	-101.16	153	-22.19	3624	23	10794	 5140 9020 10481 9755 4091 4743
hsa-miR-103a-2-5p	NC_012533_KedougouVirus1	870	-111.14	154	-21.9	3625	23	10723	 4870 7440 8493 9862 2555 4066
hsa-miR-103a-2-5p	NC_012534_BagazaVirus1	745	-94.42	158	-23.65	3626	23	10941	 1675 386 6048 5969 5093
hsa-miR-103a-2-5p	AY632535_Uganda3	890	-101.16	153	-22.19	3627	23	10794	 5140 9020 10481 9755 4091 4743
hsa-miR-103a-2-5p	AY632540_KedougouVirus2	870	-111.14	154	-21.9	3628	23	10723	 4870 7440 8493 9862 2555 4066
hsa-miR-103a-2-5p	AY632545_BagazaVirus2	745	-94.42	158	-23.65	3629	23	10941	 1675 386 6048 5969 5093
hsa-miR-103a-3p	KU509998_Haiti	732	-87.8	151	-20.16	3630	23	10676	 3839 10494 1378 7022 359
hsa-miR-103a-3p	KU647676_Martinique	585	-70.41	151	-20.16	3631	23	10617	 3781 10436 6964 301
hsa-miR-103a-3p	KU501215_PuertoRico	732	-87.8	151	-20.16	3632	23	10675	 3840 10495 1379 7023 360
hsa-miR-103a-3p	KU365777_Brazil1	732	-87.8	151	-20.16	3633	23	10662	 3827 10481 1366 7010 347
hsa-miR-103a-3p	KU365778_Brazil2	732	-87.8	151	-20.16	3634	23	10727	 3828 10482 1367 7011 348
hsa-miR-103a-3p	KU365779_Brazil3	732	-87.8	151	-20.16	3635	23	10662	 3827 10481 1366 7010 347
hsa-miR-103a-3p	KU365780_Brazil4	732	-87.8	151	-20.16	3636	23	10662	 3827 10481 1366 7010 347
hsa-miR-103a-3p	KU321639_Brazil5	732	-87.8	151	-20.16	3637	23	10676	 3839 10494 1378 7022 359
hsa-miR-103a-3p	LC002520_Uganda1	581	-81.15	148	-21.39	3638	23	10807	 10495 3840 7443 1640
hsa-miR-103a-3p	KJ776791_FrenchPolynesia	732	-87.8	151	-20.16	3639	23	10617	 3781 10436 1320 6964 301
hsa-miR-103a-3p	KF268948_CentralAfricanRepublic1	725	-96.73	148	-21.39	3640	23	10788	 6406 10492 7443 3840 1640
hsa-miR-103a-3p	KF268949_CentralAfricanRepublic2	737	-101.43	156	-24.16	3641	23	10776	 6387 10476 1621 7424 3821
hsa-miR-103a-3p	KF268950_CentralAfricanRepublic3	725	-96.73	148	-21.39	3642	23	10755	 6406 10492 7443 3840 1640
hsa-miR-103a-3p	NC_012532_Uganda2	581	-81.15	148	-21.39	3643	23	10794	 10483 3828 7431 1628
hsa-miR-103a-3p	NC_012533_KedougouVirus1	588	-80.41	160	-25.55	3644	23	10723	 6582 7884 1348 2608
hsa-miR-103a-3p	NC_012534_BagazaVirus1	140	-21.33	140	-21.33	3645	23	10941	10674
hsa-miR-103a-3p	AY632535_Uganda3	581	-81.15	148	-21.39	3646	23	10794	 10483 3828 7431 1628
hsa-miR-103a-3p	AY632540_KedougouVirus2	588	-80.41	160	-25.55	3647	23	10723	 6582 7884 1348 2608
hsa-miR-103a-3p	AY632545_BagazaVirus2	140	-21.33	140	-21.33	3648	23	10941	10674
hsa-miR-105-5p	KU509998_Haiti	145	-20.25	145	-20.25	3649	23	10676	2188
hsa-miR-105-5p	KU647676_Martinique	145	-20.25	145	-20.25	3650	23	10617	2130
hsa-miR-105-5p	KU501215_PuertoRico	145	-20.25	145	-20.25	3651	23	10675	2189
hsa-miR-105-5p	KU365777_Brazil1	145	-20.25	145	-20.25	3652	23	10662	2176
hsa-miR-105-5p	KU365778_Brazil2	145	-20.25	145	-20.25	3653	23	10727	2177
hsa-miR-105-5p	KU365779_Brazil3	145	-20.25	145	-20.25	3654	23	10662	2176
hsa-miR-105-5p	KU365780_Brazil4	145	-20.25	145	-20.25	3655	23	10662	2176
hsa-miR-105-5p	KU321639_Brazil5	145	-20.25	145	-20.25	3656	23	10676	2188
hsa-miR-105-5p	LC002520_Uganda1	141	-19.28	141	-19.28	3657	23	10807	2189
hsa-miR-105-5p	KJ776791_FrenchPolynesia	145	-20.25	145	-20.25	3658	23	10617	2130
hsa-miR-105-5p	KF268948_CentralAfricanRepublic1	145	-20.25	145	-20.25	3659	23	10788	2189
hsa-miR-105-5p	KF268949_CentralAfricanRepublic2	145	-20.25	145	-20.25	3660	23	10776	2170
hsa-miR-105-5p	KF268950_CentralAfricanRepublic3	145	-20.25	145	-20.25	3661	23	10755	2189
hsa-miR-105-5p	NC_012532_Uganda2	141	-19.28	141	-19.28	3662	23	10794	2177
hsa-miR-105-5p	AY632535_Uganda3	141	-19.28	141	-19.28	3665	23	10794	2177
hsa-miR-105-3p	KU509998_Haiti	140	-19.5	140	-19.5	3668	22	10676	9897
hsa-miR-105-3p	KU647676_Martinique	140	-19.5	140	-19.5	3669	22	10617	9839
hsa-miR-105-3p	KU501215_PuertoRico	140	-19.5	140	-19.5	3670	22	10675	9898
hsa-miR-105-3p	KU365777_Brazil1	282	-35.64	142	-19.5	3671	22	10662	 10149 9885
hsa-miR-105-3p	KU365778_Brazil2	140	-19.5	140	-19.5	3672	22	10727	9886
hsa-miR-105-3p	KU365779_Brazil3	282	-35.64	142	-19.5	3673	22	10662	 10149 9885
hsa-miR-105-3p	KU365780_Brazil4	140	-19.5	140	-19.5	3674	22	10662	9885
hsa-miR-105-3p	KU321639_Brazil5	140	-19.5	140	-19.5	3675	22	10676	9897
hsa-miR-105-3p	LC002520_Uganda1	144	-19.17	144	-19.17	3676	22	10807	9898
hsa-miR-105-3p	KJ776791_FrenchPolynesia	140	-19.5	140	-19.5	3677	22	10617	9839
hsa-miR-105-3p	KF268949_CentralAfricanRepublic2	144	-19.17	144	-19.17	3679	22	10776	9879
hsa-miR-105-3p	NC_012532_Uganda2	144	-19.17	144	-19.17	3681	22	10794	9886
hsa-miR-105-3p	NC_012533_KedougouVirus1	298	-34.27	152	-17.41	3682	22	10723	 6894 8562
hsa-miR-105-3p	NC_012534_BagazaVirus1	144	-19.5	144	-19.5	3683	22	10941	7796
hsa-miR-105-3p	AY632535_Uganda3	144	-19.17	144	-19.17	3684	22	10794	9886
hsa-miR-105-3p	AY632540_KedougouVirus2	298	-34.27	152	-17.41	3685	22	10723	 6894 8562
hsa-miR-105-3p	AY632545_BagazaVirus2	144	-19.5	144	-19.5	3686	22	10941	7796
hsa-miR-106a-5p	NC_012533_KedougouVirus1	144	-15.08	144	-15.08	3701	23	10723	140
hsa-miR-106a-5p	AY632540_KedougouVirus2	144	-15.08	144	-15.08	3704	23	10723	140
hsa-miR-106a-3p	KF268948_CentralAfricanRepublic1	145	-12.62	145	-12.62	3716	22	10788	1924
hsa-miR-106a-3p	KF268949_CentralAfricanRepublic2	145	-12.62	145	-12.62	3717	22	10776	1905
hsa-miR-106a-3p	KF268950_CentralAfricanRepublic3	145	-12.62	145	-12.62	3718	22	10755	1924
hsa-miR-106a-3p	NC_012533_KedougouVirus1	300	-33.26	150	-17.86	3720	22	10723	 1358 5438
hsa-miR-106a-3p	NC_012534_BagazaVirus1	141	-11.23	141	-11.23	3721	22	10941	9688
hsa-miR-106a-3p	AY632540_KedougouVirus2	300	-33.26	150	-17.86	3723	22	10723	 1358 5438
hsa-miR-106a-3p	AY632545_BagazaVirus2	141	-11.23	141	-11.23	3724	22	10941	9688
hsa-miR-107	KU509998_Haiti	732	-85.87	151	-20.2	3725	23	10676	 3839 10494 1378 7022 359
hsa-miR-107	KU647676_Martinique	585	-67.91	151	-20.2	3726	23	10617	 3781 10436 6964 301
hsa-miR-107	KU501215_PuertoRico	732	-85.87	151	-20.2	3727	23	10675	 3840 10495 1379 7023 360
hsa-miR-107	KU365777_Brazil1	732	-85.87	151	-20.2	3728	23	10662	 3827 10481 1366 7010 347
hsa-miR-107	KU365778_Brazil2	732	-85.87	151	-20.2	3729	23	10727	 3828 10482 1367 7011 348
hsa-miR-107	KU365779_Brazil3	732	-85.87	151	-20.2	3730	23	10662	 3827 10481 1366 7010 347
hsa-miR-107	KU365780_Brazil4	732	-85.87	151	-20.2	3731	23	10662	 3827 10481 1366 7010 347
hsa-miR-107	KU321639_Brazil5	732	-85.87	151	-20.2	3732	23	10676	 3839 10494 1378 7022 359
hsa-miR-107	LC002520_Uganda1	581	-74.31	148	-21.2	3733	23	10807	 10495 3840 7443 1640
hsa-miR-107	KJ776791_FrenchPolynesia	732	-85.87	151	-20.2	3734	23	10617	 3781 10436 1320 6964 301
hsa-miR-107	KF268948_CentralAfricanRepublic1	725	-89.85	148	-21.2	3735	23	10788	 6406 10492 7443 3840 1640
hsa-miR-107	KF268949_CentralAfricanRepublic2	737	-94.71	156	-21.2	3736	23	10776	 6387 10476 1621 7424 3821
hsa-miR-107	KF268950_CentralAfricanRepublic3	725	-89.85	148	-21.2	3737	23	10755	 6406 10492 7443 3840 1640
hsa-miR-107	NC_012532_Uganda2	581	-74.31	148	-21.2	3738	23	10794	 10483 3828 7431 1628
hsa-miR-107	NC_012533_KedougouVirus1	588	-78.01	160	-25.36	3739	23	10723	 6582 7884 1348 2608
hsa-miR-107	NC_012534_BagazaVirus1	140	-21.08	140	-21.08	3740	23	10941	10674
hsa-miR-107	AY632535_Uganda3	581	-74.31	148	-21.2	3741	23	10794	 10483 3828 7431 1628
hsa-miR-107	AY632540_KedougouVirus2	588	-78.01	160	-25.36	3742	23	10723	 6582 7884 1348 2608
hsa-miR-107	AY632545_BagazaVirus2	140	-21.08	140	-21.08	3743	23	10941	10674
hsa-miR-16-2-3p	KU509998_Haiti	147	-12.03	147	-12.03	3744	22	10676	10374
hsa-miR-16-2-3p	KU647676_Martinique	289	-26.07	147	-14.04	3745	22	10617	 10316 1321
hsa-miR-16-2-3p	KU501215_PuertoRico	147	-12.03	147	-12.03	3746	22	10675	10375
hsa-miR-16-2-3p	KU365777_Brazil1	147	-13.79	147	-13.79	3747	22	10662	10362
hsa-miR-16-2-3p	KU365778_Brazil2	147	-12.03	147	-12.03	3748	22	10727	10363
hsa-miR-16-2-3p	KU365779_Brazil3	147	-13.79	147	-13.79	3749	22	10662	10362
hsa-miR-16-2-3p	KU365780_Brazil4	147	-12.03	147	-12.03	3750	22	10662	10362
hsa-miR-16-2-3p	KU321639_Brazil5	147	-12.03	147	-12.03	3751	22	10676	10374
hsa-miR-16-2-3p	LC002520_Uganda1	143	-16.18	143	-16.18	3752	22	10807	8884
hsa-miR-16-2-3p	KF268948_CentralAfricanRepublic1	143	-16.18	143	-16.18	3754	22	10788	8884
hsa-miR-16-2-3p	KF268949_CentralAfricanRepublic2	143	-16.18	143	-16.18	3755	22	10776	8865
hsa-miR-16-2-3p	KF268950_CentralAfricanRepublic3	143	-16.18	143	-16.18	3756	22	10755	8884
hsa-miR-16-2-3p	NC_012532_Uganda2	143	-16.18	143	-16.18	3757	22	10794	8872
hsa-miR-16-2-3p	NC_012533_KedougouVirus1	140	-13.11	140	-13.11	3758	22	10723	1639
hsa-miR-16-2-3p	AY632535_Uganda3	143	-16.18	143	-16.18	3760	22	10794	8872
hsa-miR-16-2-3p	AY632540_KedougouVirus2	140	-13.11	140	-13.11	3761	22	10723	1639
hsa-miR-192-5p	NC_012533_KedougouVirus1	147	-14.35	147	-14.35	7805	21	10723	10169
hsa-miR-192-5p	NC_012534_BagazaVirus1	147	-12.4	147	-12.4	7806	21	10941	3389
hsa-miR-192-5p	AY632540_KedougouVirus2	147	-14.35	147	-14.35	7808	21	10723	10169
hsa-miR-192-5p	AY632545_BagazaVirus2	147	-12.4	147	-12.4	7809	21	10941	3389
hsa-miR-192-3p	KU509998_Haiti	290	-35.07	146	-19.68	7810	22	10676	 2597 9350
hsa-miR-192-3p	KU647676_Martinique	290	-35.07	146	-19.68	7811	22	10617	 2539 9292
hsa-miR-192-3p	KU501215_PuertoRico	290	-35.07	146	-19.68	7812	22	10675	 2598 9351
hsa-miR-192-3p	KU365777_Brazil1	290	-35.07	146	-19.68	7813	22	10662	 2585 9338
hsa-miR-192-3p	KU365778_Brazil2	290	-35.07	146	-19.68	7814	22	10727	 2586 9339
hsa-miR-192-3p	KU365779_Brazil3	290	-35.07	146	-19.68	7815	22	10662	 2585 9338
hsa-miR-192-3p	KU365780_Brazil4	290	-35.07	146	-19.68	7816	22	10662	 2585 9338
hsa-miR-192-3p	KU321639_Brazil5	290	-35.07	146	-19.68	7817	22	10676	 2597 9350
hsa-miR-192-3p	LC002520_Uganda1	141	-15.39	141	-15.39	7818	22	10807	2597
hsa-miR-192-3p	KJ776791_FrenchPolynesia	290	-35.07	146	-19.68	7819	22	10617	 2539 9292
hsa-miR-192-3p	KF268948_CentralAfricanRepublic1	284	-26.46	143	-15.39	7820	22	10788	 8482 2597
hsa-miR-192-3p	KF268949_CentralAfricanRepublic2	285	-25.51	144	-15.39	7821	22	10776	 8463 2578
hsa-miR-192-3p	KF268950_CentralAfricanRepublic3	284	-26.46	143	-15.39	7822	22	10755	 8482 2597
hsa-miR-192-3p	NC_012532_Uganda2	141	-15.39	141	-15.39	7823	22	10794	2585
hsa-miR-192-3p	NC_012533_KedougouVirus1	293	-34.81	153	-21.08	7824	22	10723	 9937 4088
hsa-miR-192-3p	NC_012534_BagazaVirus1	425	-56.51	145	-21.16	7825	22	10941	 6230 13 5034
hsa-miR-192-3p	AY632535_Uganda3	141	-15.39	141	-15.39	7826	22	10794	2585
hsa-miR-192-3p	AY632540_KedougouVirus2	293	-34.81	153	-21.08	7827	22	10723	 9937 4088
hsa-miR-192-3p	AY632545_BagazaVirus2	425	-56.51	145	-21.16	7828	22	10941	 6230 13 5034
hsa-miR-196a-5p	KU509998_Haiti	464	-60.93	161	-21.76	7943	22	10676	 10303 10032 1627
hsa-miR-196a-5p	KU647676_Martinique	464	-60.93	161	-21.76	7944	22	10617	 10245 9974 1569
hsa-miR-196a-5p	KU501215_PuertoRico	464	-60.93	161	-21.76	7945	22	10675	 10304 10033 1628
hsa-miR-196a-5p	KU365777_Brazil1	464	-60.93	161	-21.76	7946	22	10662	 10291 10020 1615
hsa-miR-196a-5p	KU365778_Brazil2	464	-60.93	161	-21.76	7947	22	10727	 10292 10021 1616
hsa-miR-196a-5p	KU365779_Brazil3	464	-60.93	161	-21.76	7948	22	10662	 10291 10020 1615
hsa-miR-196a-5p	KU365780_Brazil4	464	-60.93	161	-21.76	7949	22	10662	 10291 10020 1615
hsa-miR-196a-5p	KU321639_Brazil5	464	-60.93	161	-21.76	7950	22	10676	 10303 10032 1627
hsa-miR-196a-5p	LC002520_Uganda1	287	-37.92	145	-21.16	7951	22	10807	 10304 9908
hsa-miR-196a-5p	KJ776791_FrenchPolynesia	464	-60.93	161	-21.76	7952	22	10617	 10245 9974 1569
hsa-miR-196a-5p	KF268948_CentralAfricanRepublic1	287	-37.75	145	-21.31	7953	22	10788	 10301 9905
hsa-miR-196a-5p	KF268949_CentralAfricanRepublic2	287	-37.6	145	-21.16	7954	22	10776	 10285 9889
hsa-miR-196a-5p	KF268950_CentralAfricanRepublic3	287	-37.75	145	-21.31	7955	22	10755	 10301 9905
hsa-miR-196a-5p	NC_012532_Uganda2	287	-37.92	145	-21.16	7956	22	10794	 10292 9896
hsa-miR-196a-5p	NC_012533_KedougouVirus1	446	-47.41	158	-16.12	7957	22	10723	 1203 448 10257
hsa-miR-196a-5p	NC_012534_BagazaVirus1	728	-97.07	154	-21.56	7958	22	10941	 8561 2289 35 953 2552
hsa-miR-196a-5p	AY632535_Uganda3	287	-37.92	145	-21.16	7959	22	10794	 10292 9896
hsa-miR-196a-5p	AY632540_KedougouVirus2	446	-47.41	158	-16.12	7960	22	10723	 1203 448 10257
hsa-miR-196a-5p	AY632545_BagazaVirus2	728	-97.07	154	-21.56	7961	22	10941	 8561 2289 35 953 2552
hsa-miR-197-5p	KF268948_CentralAfricanRepublic1	147	-27.8	147	-27.8	7972	23	10788	6116
hsa-miR-197-5p	KF268949_CentralAfricanRepublic2	143	-25.39	143	-25.39	7973	23	10776	6097
hsa-miR-197-5p	KF268950_CentralAfricanRepublic3	147	-27.8	147	-27.8	7974	23	10755	6116
hsa-miR-197-5p	NC_012534_BagazaVirus1	143	-24.47	143	-24.47	7977	23	10941	7160
hsa-miR-197-5p	AY632545_BagazaVirus2	143	-24.47	143	-24.47	7980	23	10941	7160
hsa-miR-197-3p	KU509998_Haiti	749	-101.08	162	-24.67	7981	22	10676	 7356 4448 8654 10576 9168
hsa-miR-197-3p	KU647676_Martinique	749	-101.08	162	-24.67	7982	22	10617	 7298 4390 8596 10518 9110
hsa-miR-197-3p	KU501215_PuertoRico	749	-101.08	162	-24.67	7983	22	10675	 7357 4449 8655 10577 9169
hsa-miR-197-3p	KU365777_Brazil1	749	-101.08	162	-24.67	7984	22	10662	 7344 4436 8642 10563 9156
hsa-miR-197-3p	KU365778_Brazil2	749	-101.08	162	-24.67	7985	22	10727	 7345 4437 8643 10564 9157
hsa-miR-197-3p	KU365779_Brazil3	749	-101.08	162	-24.67	7986	22	10662	 7344 4436 8642 10563 9156
hsa-miR-197-3p	KU365780_Brazil4	749	-101.08	162	-24.67	7987	22	10662	 7344 4436 8642 10563 9156
hsa-miR-197-3p	KU321639_Brazil5	749	-101.08	162	-24.67	7988	22	10676	 7356 4448 8654 10576 9168
hsa-miR-197-3p	LC002520_Uganda1	601	-75.44	159	-24.67	7989	22	10807	 4449 8655 9384 10577
hsa-miR-197-3p	KJ776791_FrenchPolynesia	749	-101.08	162	-24.67	7990	22	10617	 7298 4390 8596 10518 9110
hsa-miR-197-3p	KF268948_CentralAfricanRepublic1	585	-75.03	151	-24.67	7991	22	10788	 4449 9381 10574 9169
hsa-miR-197-3p	KF268949_CentralAfricanRepublic2	585	-75.03	151	-24.67	7992	22	10776	 4430 9365 10558 9150
hsa-miR-197-3p	KF268950_CentralAfricanRepublic3	585	-75.03	151	-24.67	7993	22	10755	 4449 9381 10574 9169
hsa-miR-197-3p	NC_012532_Uganda2	601	-74.75	159	-24.67	7994	22	10794	 4437 8643 9372 10565
hsa-miR-197-3p	NC_012533_KedougouVirus1	1047	-161.44	166	-28.84	7995	22	10723	 9425 6661 7317 8616 6321 7844 9598
hsa-miR-197-3p	NC_012534_BagazaVirus1	297	-33.65	156	-20.89	7996	22	10941	 9378 10906
hsa-miR-197-3p	AY632535_Uganda3	601	-74.75	159	-24.67	7997	22	10794	 4437 8643 9372 10565
hsa-miR-197-3p	AY632540_KedougouVirus2	1047	-161.44	166	-28.84	7998	22	10723	 9425 6661 7317 8616 6321 7844 9598
hsa-miR-197-3p	AY632545_BagazaVirus2	297	-33.65	156	-20.89	7999	22	10941	 9378 10906
hsa-miR-198	KU509998_Haiti	144	-22.83	144	-22.83	8000	22	10676	5353
hsa-miR-198	KU647676_Martinique	144	-22.83	144	-22.83	8001	22	10617	5295
hsa-miR-198	KU501215_PuertoRico	144	-22.83	144	-22.83	8002	22	10675	5354
hsa-miR-198	KU365777_Brazil1	144	-22.83	144	-22.83	8003	22	10662	5341
hsa-miR-198	KU365778_Brazil2	144	-22.83	144	-22.83	8004	22	10727	5342
hsa-miR-198	KU365779_Brazil3	144	-22.83	144	-22.83	8005	22	10662	5341
hsa-miR-198	KU365780_Brazil4	144	-22.83	144	-22.83	8006	22	10662	5341
hsa-miR-198	KU321639_Brazil5	144	-22.83	144	-22.83	8007	22	10676	5353
hsa-miR-198	LC002520_Uganda1	145	-20.42	145	-20.42	8008	22	10807	4979
hsa-miR-198	KJ776791_FrenchPolynesia	144	-22.83	144	-22.83	8009	22	10617	5295
hsa-miR-198	KF268948_CentralAfricanRepublic1	148	-22.64	148	-22.64	8010	22	10788	4979
hsa-miR-198	KF268949_CentralAfricanRepublic2	145	-20.42	145	-20.42	8011	22	10776	4960
hsa-miR-198	KF268950_CentralAfricanRepublic3	148	-22.64	148	-22.64	8012	22	10755	4979
hsa-miR-198	NC_012532_Uganda2	145	-20.42	145	-20.42	8013	22	10794	4967
hsa-miR-198	NC_012533_KedougouVirus1	585	-83.45	153	-23.35	8014	22	10723	 1794 1551 401 795
hsa-miR-198	NC_012534_BagazaVirus1	281	-38.19	141	-21.75	8015	22	10941	 6006 6325
hsa-miR-198	AY632535_Uganda3	145	-20.42	145	-20.42	8016	22	10794	4967
hsa-miR-198	AY632540_KedougouVirus2	585	-83.45	153	-23.35	8017	22	10723	 1794 1551 401 795
hsa-miR-198	AY632545_BagazaVirus2	281	-38.19	141	-21.75	8018	22	10941	 6006 6325
hsa-miR-199a-5p	KU509998_Haiti	455	-47.84	155	-19.19	8057	23	10676	 3734 1664 6049
hsa-miR-199a-5p	KU647676_Martinique	455	-47.84	155	-19.19	8058	23	10617	 3676 1606 5991
hsa-miR-199a-5p	KU501215_PuertoRico	455	-47.84	155	-19.19	8059	23	10675	 3735 1665 6050
hsa-miR-199a-5p	KU365777_Brazil1	455	-47.84	155	-19.19	8060	23	10662	 3722 1652 6037
hsa-miR-199a-5p	KU365778_Brazil2	455	-47.84	155	-19.19	8061	23	10727	 3723 1653 6038
hsa-miR-199a-5p	KU365779_Brazil3	455	-47.84	155	-19.19	8062	23	10662	 3722 1652 6037
hsa-miR-199a-5p	KU365780_Brazil4	455	-47.84	155	-19.19	8063	23	10662	 3722 1652 6037
hsa-miR-199a-5p	KU321639_Brazil5	455	-47.84	155	-19.19	8064	23	10676	 3734 1664 6049
hsa-miR-199a-5p	LC002520_Uganda1	599	-67.88	155	-19.84	8065	23	10807	 3735 1665 6050 1649
hsa-miR-199a-5p	KJ776791_FrenchPolynesia	455	-47.84	155	-19.19	8066	23	10617	 3676 1606 5991
hsa-miR-199a-5p	KF268948_CentralAfricanRepublic1	455	-46.83	155	-19.84	8067	23	10788	 3735 1665 6050
hsa-miR-199a-5p	KF268949_CentralAfricanRepublic2	305	-32.62	155	-19.84	8068	23	10776	 3716 6031
hsa-miR-199a-5p	KF268950_CentralAfricanRepublic3	455	-46.83	155	-19.84	8069	23	10755	 3735 1665 6050
hsa-miR-199a-5p	NC_012532_Uganda2	455	-50.48	155	-19.84	8070	23	10794	 3723 1653 6038
hsa-miR-199a-5p	NC_012533_KedougouVirus1	285	-47.2	144	-25.49	8071	23	10723	 811 6671
hsa-miR-199a-5p	NC_012534_BagazaVirus1	873	-112.74	149	-25.01	8072	23	10941	 4635 6584 6848 1507 9247 7011
hsa-miR-199a-5p	AY632535_Uganda3	455	-50.48	155	-19.84	8073	23	10794	 3723 1653 6038
hsa-miR-199a-5p	AY632540_KedougouVirus2	285	-47.2	144	-25.49	8074	23	10723	 811 6671
hsa-miR-199a-5p	AY632545_BagazaVirus2	873	-112.74	149	-25.01	8075	23	10941	 4635 6584 6848 1507 9247 7011
hsa-miR-199a-3p	KU509998_Haiti	150	-21.87	150	-21.87	8076	22	10676	3067
hsa-miR-199a-3p	KU647676_Martinique	297	-43.51	150	-21.87	8077	22	10617	 3009 4117
hsa-miR-199a-3p	KU501215_PuertoRico	297	-43.51	150	-21.87	8078	22	10675	 3068 4176
hsa-miR-199a-3p	KU365777_Brazil1	297	-43.51	150	-21.87	8079	22	10662	 3055 4163
hsa-miR-199a-3p	KU365778_Brazil2	297	-43.51	150	-21.87	8080	22	10727	 3056 4164
hsa-miR-199a-3p	KU365779_Brazil3	297	-43.51	150	-21.87	8081	22	10662	 3055 4163
hsa-miR-199a-3p	KU365780_Brazil4	297	-43.51	150	-21.87	8082	22	10662	 3055 4163
hsa-miR-199a-3p	KU321639_Brazil5	150	-21.87	150	-21.87	8083	22	10676	3067
hsa-miR-199a-3p	LC002520_Uganda1	315	-37.82	170	-25.75	8084	22	10807	 4176 3374
hsa-miR-199a-3p	KJ776791_FrenchPolynesia	297	-43.51	150	-21.87	8085	22	10617	 3009 4117
hsa-miR-199a-3p	KF268948_CentralAfricanRepublic1	607	-82.64	167	-24.58	8086	22	10788	 4176 10069 4685 3069
hsa-miR-199a-3p	KF268949_CentralAfricanRepublic2	614	-86.34	170	-25.62	8087	22	10776	 4157 10053 3050 4666
hsa-miR-199a-3p	KF268950_CentralAfricanRepublic3	607	-82.64	167	-24.58	8088	22	10755	 4176 10069 4685 3069
hsa-miR-199a-3p	NC_012532_Uganda2	315	-37.82	170	-25.75	8089	22	10794	 4164 3362
hsa-miR-199a-3p	NC_012533_KedougouVirus1	295	-35.71	148	-20.68	8090	22	10723	 8849 2339
hsa-miR-199a-3p	NC_012534_BagazaVirus1	569	-79.7	144	-24.61	8091	22	10941	 7907 641 3765 37
hsa-miR-199a-3p	AY632535_Uganda3	315	-37.82	170	-25.75	8092	22	10794	 4164 3362
hsa-miR-199a-3p	AY632540_KedougouVirus2	295	-35.71	148	-20.68	8093	22	10723	 8849 2339
hsa-miR-199a-3p	AY632545_BagazaVirus2	569	-79.7	144	-24.61	8094	22	10941	 7907 641 3765 37
hsa-miR-208a-5p	KU509998_Haiti	423	-48.75	141	-17.5	8380	22	10676	 6818 9714 10413
hsa-miR-208a-5p	KU647676_Martinique	423	-48.75	141	-17.5	8381	22	10617	 6760 9656 10355
hsa-miR-208a-5p	KU501215_PuertoRico	423	-48.75	141	-17.5	8382	22	10675	 6819 9715 10414
hsa-miR-208a-5p	KU365777_Brazil1	423	-48.75	141	-17.5	8383	22	10662	 6806 9702 10401
hsa-miR-208a-5p	KU365778_Brazil2	423	-48.75	141	-17.5	8384	22	10727	 6807 9703 10402
hsa-miR-208a-5p	KU365779_Brazil3	423	-48.75	141	-17.5	8385	22	10662	 6806 9702 10401
hsa-miR-208a-5p	KU365780_Brazil4	423	-48.75	141	-17.5	8386	22	10662	 6806 9702 10401
hsa-miR-208a-5p	KU321639_Brazil5	423	-48.75	141	-17.5	8387	22	10676	 6818 9714 10413
hsa-miR-208a-5p	LC002520_Uganda1	145	-16.52	145	-16.52	8388	22	10807	9715
hsa-miR-208a-5p	KJ776791_FrenchPolynesia	423	-48.75	141	-17.5	8389	22	10617	 6760 9656 10355
hsa-miR-208a-5p	KF268948_CentralAfricanRepublic1	145	-16.52	145	-16.52	8390	22	10788	9712
hsa-miR-208a-5p	KF268949_CentralAfricanRepublic2	145	-16.52	145	-16.52	8391	22	10776	9696
hsa-miR-208a-5p	KF268950_CentralAfricanRepublic3	145	-16.52	145	-16.52	8392	22	10755	9712
hsa-miR-208a-5p	NC_012532_Uganda2	145	-16.52	145	-16.52	8393	22	10794	9703
hsa-miR-208a-5p	NC_012533_KedougouVirus1	872	-93.84	155	-19.96	8394	22	10723	 9151 7270 3102 5724 9968 8193
hsa-miR-208a-5p	NC_012534_BagazaVirus1	144	-16.67	144	-16.67	8395	22	10941	324
hsa-miR-208a-5p	AY632535_Uganda3	145	-16.52	145	-16.52	8396	22	10794	9703
hsa-miR-208a-5p	AY632540_KedougouVirus2	872	-93.84	155	-19.96	8397	22	10723	 9151 7270 3102 5724 9968 8193
hsa-miR-208a-5p	AY632545_BagazaVirus2	144	-16.67	144	-16.67	8398	22	10941	324
hsa-miR-208a-3p	KU509998_Haiti	289	-27.85	145	-14.03	8399	22	10676	 8024 6661
hsa-miR-208a-3p	KU647676_Martinique	289	-27.85	145	-14.03	8400	22	10617	 7966 6603
hsa-miR-208a-3p	KU501215_PuertoRico	285	-26.64	145	-14.03	8401	22	10675	 8025 6659
hsa-miR-208a-3p	KU365777_Brazil1	285	-26.64	145	-14.03	8402	22	10662	 8012 6646
hsa-miR-208a-3p	KU365778_Brazil2	285	-26.64	145	-14.03	8403	22	10727	 8013 6647
hsa-miR-208a-3p	KU365779_Brazil3	285	-26.64	145	-14.03	8404	22	10662	 8012 6646
hsa-miR-208a-3p	KU365780_Brazil4	285	-26.64	145	-14.03	8405	22	10662	 8012 6646
hsa-miR-208a-3p	KU321639_Brazil5	289	-27.85	145	-14.03	8406	22	10676	 8024 6661
hsa-miR-208a-3p	LC002520_Uganda1	140	-12.61	140	-12.61	8407	22	10807	6659
hsa-miR-208a-3p	KJ776791_FrenchPolynesia	289	-27.85	145	-14.03	8408	22	10617	 7966 6603
hsa-miR-208a-3p	NC_012532_Uganda2	140	-12.61	140	-12.61	8412	22	10794	6647
hsa-miR-208a-3p	NC_012533_KedougouVirus1	152	-20.59	152	-20.59	8413	22	10723	1706
hsa-miR-208a-3p	AY632535_Uganda3	140	-12.61	140	-12.61	8415	22	10794	6647
hsa-miR-208a-3p	AY632540_KedougouVirus2	152	-20.59	152	-20.59	8416	22	10723	1706
hsa-miR-129-5p	KU647676_Martinique	141	-14	141	-14	8419	21	10617	351
hsa-miR-129-5p	LC002520_Uganda1	143	-16.14	143	-16.14	8426	21	10807	9192
hsa-miR-129-5p	KF268948_CentralAfricanRepublic1	296	-35.45	151	-19.77	8428	21	10788	 9192 8328
hsa-miR-129-5p	KF268949_CentralAfricanRepublic2	296	-35.45	151	-19.77	8429	21	10776	 9173 8309
hsa-miR-129-5p	KF268950_CentralAfricanRepublic3	296	-35.45	151	-19.77	8430	21	10755	 9192 8328
hsa-miR-129-5p	NC_012532_Uganda2	143	-16.14	143	-16.14	8431	21	10794	9180
hsa-miR-129-5p	NC_012533_KedougouVirus1	141	-14.99	141	-14.99	8432	21	10723	1302
hsa-miR-129-5p	NC_012534_BagazaVirus1	444	-55.23	152	-19.4	8433	21	10941	 378 4080 8703
hsa-miR-129-5p	AY632535_Uganda3	143	-16.14	143	-16.14	8434	21	10794	9180
hsa-miR-129-5p	AY632540_KedougouVirus2	141	-14.99	141	-14.99	8435	21	10723	1302
hsa-miR-129-5p	AY632545_BagazaVirus2	444	-55.23	152	-19.4	8436	21	10941	 378 4080 8703
hsa-miR-129-1-3p	KU509998_Haiti	579	-67.73	149	-18.99	8437	22	10676	 9175 3594 2289 9090
hsa-miR-129-1-3p	KU647676_Martinique	579	-67.73	149	-18.99	8438	22	10617	 9117 3536 2231 9032
hsa-miR-129-1-3p	KU501215_PuertoRico	579	-67.73	149	-18.99	8439	22	10675	 9176 3595 2290 9091
hsa-miR-129-1-3p	KU365777_Brazil1	579	-67.73	149	-18.99	8440	22	10662	 9163 3582 2277 9078
hsa-miR-129-1-3p	KU365778_Brazil2	579	-67.73	149	-18.99	8441	22	10727	 9164 3583 2278 9079
hsa-miR-129-1-3p	KU365779_Brazil3	579	-67.73	149	-18.99	8442	22	10662	 9163 3582 2277 9078
hsa-miR-129-1-3p	KU365780_Brazil4	579	-67.73	149	-18.99	8443	22	10662	 9163 3582 2277 9078
hsa-miR-129-1-3p	KU321639_Brazil5	579	-67.73	149	-18.99	8444	22	10676	 9175 3594 2289 9090
hsa-miR-129-1-3p	LC002520_Uganda1	142	-20.95	142	-20.95	8445	22	10807	2290
hsa-miR-129-1-3p	KJ776791_FrenchPolynesia	579	-67.73	149	-18.99	8446	22	10617	 9117 3536 2231 9032
hsa-miR-129-1-3p	KF268948_CentralAfricanRepublic1	296	-32.86	149	-16.96	8447	22	10788	 9176 3595
hsa-miR-129-1-3p	KF268949_CentralAfricanRepublic2	291	-35.95	149	-18.99	8448	22	10776	 9157 2271
hsa-miR-129-1-3p	KF268950_CentralAfricanRepublic3	292	-31.74	149	-16.96	8449	22	10755	 9176 3595
hsa-miR-129-1-3p	NC_012532_Uganda2	142	-20.95	142	-20.95	8450	22	10794	2278
hsa-miR-129-1-3p	NC_012533_KedougouVirus1	284	-31.54	142	-17.94	8451	22	10723	 3979 8225
hsa-miR-129-1-3p	NC_012534_BagazaVirus1	140	-10.94	140	-10.94	8452	22	10941	9556
hsa-miR-129-1-3p	AY632535_Uganda3	142	-20.95	142	-20.95	8453	22	10794	2278
hsa-miR-129-1-3p	AY632540_KedougouVirus2	284	-31.54	142	-17.94	8454	22	10723	 3979 8225
hsa-miR-129-1-3p	AY632545_BagazaVirus2	140	-10.94	140	-10.94	8455	22	10941	9556
hsa-miR-148a-5p	KU509998_Haiti	295	-37.19	148	-21.31	8456	22	10676	 5038 4107
hsa-miR-148a-5p	KU647676_Martinique	295	-37.19	148	-21.31	8457	22	10617	 4980 4049
hsa-miR-148a-5p	KU501215_PuertoRico	295	-37.19	148	-21.31	8458	22	10675	 5039 4108
hsa-miR-148a-5p	KU365777_Brazil1	295	-37.19	148	-21.31	8459	22	10662	 5026 4095
hsa-miR-148a-5p	KU365778_Brazil2	295	-37.19	148	-21.31	8460	22	10727	 5027 4096
hsa-miR-148a-5p	KU365779_Brazil3	295	-37.19	148	-21.31	8461	22	10662	 5026 4095
hsa-miR-148a-5p	KU365780_Brazil4	295	-37.19	148	-21.31	8462	22	10662	 5026 4095
hsa-miR-148a-5p	KU321639_Brazil5	295	-37.19	148	-21.31	8463	22	10676	 5038 4107
hsa-miR-148a-5p	LC002520_Uganda1	281	-38.82	141	-21.46	8464	22	10807	 4817 1522
hsa-miR-148a-5p	KJ776791_FrenchPolynesia	295	-37.19	148	-21.31	8465	22	10617	 4980 4049
hsa-miR-148a-5p	KF268948_CentralAfricanRepublic1	568	-73.31	145	-21.43	8466	22	10788	 3255 5038 4817 1522
hsa-miR-148a-5p	KF268949_CentralAfricanRepublic2	568	-73.31	145	-21.43	8467	22	10776	 3236 5019 4798 1503
hsa-miR-148a-5p	KF268950_CentralAfricanRepublic3	568	-73.31	145	-21.43	8468	22	10755	 3255 5038 4817 1522
hsa-miR-148a-5p	NC_012532_Uganda2	281	-38.82	141	-21.46	8469	22	10794	 4805 1510
hsa-miR-148a-5p	NC_012533_KedougouVirus1	426	-34.91	146	-13.09	8470	22	10723	 8516 2768 5116
hsa-miR-148a-5p	NC_012534_BagazaVirus1	146	-16.22	146	-16.22	8471	22	10941	9102
hsa-miR-148a-5p	AY632535_Uganda3	281	-38.82	141	-21.46	8472	22	10794	 4805 1510
hsa-miR-148a-5p	AY632540_KedougouVirus2	426	-34.91	146	-13.09	8473	22	10723	 8516 2768 5116
hsa-miR-148a-5p	AY632545_BagazaVirus2	146	-16.22	146	-16.22	8474	22	10941	9102
hsa-miR-148a-3p	LC002520_Uganda1	302	-36.38	152	-21.46	8483	22	10807	 4251 1885
hsa-miR-148a-3p	KF268948_CentralAfricanRepublic1	295	-35.03	152	-18.9	8485	22	10788	 4251 4765
hsa-miR-148a-3p	KF268949_CentralAfricanRepublic2	295	-35.03	152	-18.9	8486	22	10776	 4232 4746
hsa-miR-148a-3p	KF268950_CentralAfricanRepublic3	295	-35.03	152	-18.9	8487	22	10755	 4251 4765
hsa-miR-148a-3p	NC_012532_Uganda2	302	-36.38	152	-21.46	8488	22	10794	 4239 1873
hsa-miR-148a-3p	NC_012533_KedougouVirus1	147	-15.23	147	-15.23	8489	22	10723	3785
hsa-miR-148a-3p	AY632535_Uganda3	302	-36.38	152	-21.46	8491	22	10794	 4239 1873
hsa-miR-148a-3p	AY632540_KedougouVirus2	147	-15.23	147	-15.23	8492	22	10723	3785
hsa-miR-30c-5p	NC_012533_KedougouVirus1	142	-22.89	142	-22.89	8508	23	10723	669
hsa-miR-30c-5p	NC_012534_BagazaVirus1	148	-13.4	148	-13.4	8509	23	10941	81
hsa-miR-30c-5p	AY632540_KedougouVirus2	142	-22.89	142	-22.89	8511	23	10723	669
hsa-miR-30c-5p	AY632545_BagazaVirus2	148	-13.4	148	-13.4	8512	23	10941	81
hsa-miR-30c-2-3p	LC002520_Uganda1	143	-20.47	143	-20.47	8521	22	10807	8046
hsa-miR-30c-2-3p	KF268948_CentralAfricanRepublic1	143	-20.47	143	-20.47	8523	22	10788	8046
hsa-miR-30c-2-3p	KF268950_CentralAfricanRepublic3	143	-20.47	143	-20.47	8525	22	10755	8046
hsa-miR-30c-2-3p	NC_012532_Uganda2	143	-20.47	143	-20.47	8526	22	10794	8034
hsa-miR-30c-2-3p	AY632535_Uganda3	143	-20.47	143	-20.47	8529	22	10794	8034
hsa-miR-30d-5p	KF268949_CentralAfricanRepublic2	154	-28.68	154	-28.68	8543	22	10776	2251
hsa-miR-30d-3p	KU509998_Haiti	565	-56.36	142	-15.59	8551	22	10676	 2057 4363 1915 7540
hsa-miR-30d-3p	KU647676_Martinique	565	-56.36	142	-15.59	8552	22	10617	 1999 4305 1857 7482
hsa-miR-30d-3p	KU501215_PuertoRico	565	-56.36	142	-15.59	8553	22	10675	 2058 4364 1916 7541
hsa-miR-30d-3p	KU365777_Brazil1	565	-56.36	142	-15.59	8554	22	10662	 2045 4351 1903 7528
hsa-miR-30d-3p	KU365778_Brazil2	565	-56.36	142	-15.59	8555	22	10727	 2046 4352 1904 7529
hsa-miR-30d-3p	KU365779_Brazil3	565	-56.36	142	-15.59	8556	22	10662	 2045 4351 1903 7528
hsa-miR-30d-3p	KU365780_Brazil4	565	-56.36	142	-15.59	8557	22	10662	 2045 4351 1903 7528
hsa-miR-30d-3p	KU321639_Brazil5	565	-56.36	142	-15.59	8558	22	10676	 2057 4363 1915 7540
hsa-miR-30d-3p	LC002520_Uganda1	712	-81.68	145	-23.65	8559	22	10807	 2054 7541 4364 6556 7750
hsa-miR-30d-3p	KJ776791_FrenchPolynesia	565	-56.36	142	-15.59	8560	22	10617	 1999 4305 1857 7482
hsa-miR-30d-3p	KF268948_CentralAfricanRepublic1	718	-87.2	149	-23.65	8561	22	10788	 2055 7541 7750 6556 3126
hsa-miR-30d-3p	KF268949_CentralAfricanRepublic2	574	-67.33	145	-22.85	8562	22	10776	 2035 7522 7731 6537
hsa-miR-30d-3p	KF268950_CentralAfricanRepublic3	718	-87.2	149	-23.65	8563	22	10755	 2055 7541 7750 6556 3126
hsa-miR-30d-3p	NC_012532_Uganda2	712	-81.68	145	-23.65	8564	22	10794	 2042 7529 4352 6544 7738
hsa-miR-30d-3p	NC_012533_KedougouVirus1	441	-43.22	151	-18.36	8565	22	10723	 4814 7358 1763
hsa-miR-30d-3p	NC_012534_BagazaVirus1	436	-35.92	147	-12.9	8566	22	10941	 9903 1829 7386
hsa-miR-30d-3p	AY632535_Uganda3	712	-81.68	145	-23.65	8567	22	10794	 2042 7529 4352 6544 7738
hsa-miR-30d-3p	AY632540_KedougouVirus2	441	-43.22	151	-18.36	8568	22	10723	 4814 7358 1763
hsa-miR-30d-3p	AY632545_BagazaVirus2	436	-35.92	147	-12.9	8569	22	10941	 9903 1829 7386
hsa-miR-139-5p	LC002520_Uganda1	147	-20.89	147	-20.89	8692	23	10807	3409
hsa-miR-139-5p	KF268948_CentralAfricanRepublic1	147	-21.23	147	-21.23	8694	23	10788	3409
hsa-miR-139-5p	KF268949_CentralAfricanRepublic2	147	-21.23	147	-21.23	8695	23	10776	3390
hsa-miR-139-5p	KF268950_CentralAfricanRepublic3	147	-21.23	147	-21.23	8696	23	10755	3409
hsa-miR-139-5p	NC_012532_Uganda2	147	-20.89	147	-20.89	8697	23	10794	3397
hsa-miR-139-5p	NC_012533_KedougouVirus1	288	-41.58	148	-25.76	8698	23	10723	 2087 6983
hsa-miR-139-5p	AY632535_Uganda3	147	-20.89	147	-20.89	8700	23	10794	3397
hsa-miR-139-5p	AY632540_KedougouVirus2	288	-41.58	148	-25.76	8701	23	10723	 2087 6983
hsa-miR-139-3p	KU509998_Haiti	299	-52.91	153	-28.22	8703	23	10676	 9873 7434
hsa-miR-139-3p	KU647676_Martinique	303	-55.48	153	-28.22	8704	23	10617	 9815 7376
hsa-miR-139-3p	KU501215_PuertoRico	303	-55.48	153	-28.22	8705	23	10675	 9874 7435
hsa-miR-139-3p	KU365777_Brazil1	303	-55.48	153	-28.22	8706	23	10662	 9861 7422
hsa-miR-139-3p	KU365778_Brazil2	303	-55.48	153	-28.22	8707	23	10727	 9862 7423
hsa-miR-139-3p	KU365779_Brazil3	303	-55.48	153	-28.22	8708	23	10662	 9861 7422
hsa-miR-139-3p	KU365780_Brazil4	303	-55.48	153	-28.22	8709	23	10662	 9861 7422
hsa-miR-139-3p	KU321639_Brazil5	299	-52.91	153	-28.22	8710	23	10676	 9873 7434
hsa-miR-139-3p	LC002520_Uganda1	142	-25.17	142	-25.17	8711	23	10807	8601
hsa-miR-139-3p	KJ776791_FrenchPolynesia	303	-55.48	153	-28.22	8712	23	10617	 9815 7376
hsa-miR-139-3p	KF268949_CentralAfricanRepublic2	142	-24.41	142	-24.41	8714	23	10776	8586
hsa-miR-139-3p	NC_012532_Uganda2	142	-25.17	142	-25.17	8716	23	10794	8589
hsa-miR-139-3p	NC_012533_KedougouVirus1	141	-21.58	141	-21.58	8717	23	10723	2543
hsa-miR-139-3p	AY632535_Uganda3	142	-25.17	142	-25.17	8719	23	10794	8589
hsa-miR-139-3p	AY632540_KedougouVirus2	141	-21.58	141	-21.58	8720	23	10723	2543
hsa-miR-147a	KU509998_Haiti	286	-32.74	144	-16.63	8722	20	10676	 3159 8593
hsa-miR-147a	KU647676_Martinique	286	-28.82	144	-16.63	8723	20	10617	 3101 8535
hsa-miR-147a	KU501215_PuertoRico	286	-32.74	144	-16.63	8724	20	10675	 3160 8594
hsa-miR-147a	KU365777_Brazil1	286	-32.74	144	-16.63	8725	20	10662	 3147 8581
hsa-miR-147a	KU365778_Brazil2	286	-32.74	144	-16.63	8726	20	10727	 3148 8582
hsa-miR-147a	KU365779_Brazil3	286	-32.74	144	-16.63	8727	20	10662	 3147 8581
hsa-miR-147a	KU365780_Brazil4	286	-32.74	144	-16.63	8728	20	10662	 3147 8581
hsa-miR-147a	KU321639_Brazil5	286	-32.74	144	-16.63	8729	20	10676	 3159 8593
hsa-miR-147a	LC002520_Uganda1	440	-53	154	-20.08	8730	20	10807	 8298 7112 4736
hsa-miR-147a	KJ776791_FrenchPolynesia	286	-32.74	144	-16.63	8731	20	10617	 3101 8535
hsa-miR-147a	KF268948_CentralAfricanRepublic1	727	-90.63	154	-20.08	8732	20	10788	 8298 7112 8594 8209 4736
hsa-miR-147a	KF268949_CentralAfricanRepublic2	440	-52.95	154	-20.08	8733	20	10776	 8279 7093 4717
hsa-miR-147a	KF268950_CentralAfricanRepublic3	727	-90.63	154	-20.08	8734	20	10755	 8298 7112 8594 8209 4736
hsa-miR-147a	NC_012532_Uganda2	440	-53.58	154	-20.08	8735	20	10794	 8286 7100 4724
hsa-miR-147a	NC_012533_KedougouVirus1	592	-69.45	156	-20.63	8736	20	10723	 2930 7044 3174 733
hsa-miR-147a	NC_012534_BagazaVirus1	569	-77.04	145	-24.31	8737	20	10941	 3564 4721 1287 6487
hsa-miR-147a	AY632535_Uganda3	440	-53.58	154	-20.08	8738	20	10794	 8286 7100 4724
hsa-miR-147a	AY632540_KedougouVirus2	592	-69.45	156	-20.63	8739	20	10723	 2930 7044 3174 733
hsa-miR-147a	AY632545_BagazaVirus2	569	-77.04	145	-24.31	8740	20	10941	 3564 4721 1287 6487
hsa-miR-7-5p	LC002520_Uganda1	597	-73.78	153	-19.48	8749	23	10807	 8605 2958 4732 8046
hsa-miR-7-5p	KF268948_CentralAfricanRepublic1	438	-54.37	149	-19.48	8751	23	10788	 4732 8046 2956
hsa-miR-7-5p	KF268949_CentralAfricanRepublic2	596	-71.02	152	-19.48	8752	23	10776	 8587 8027 4713 2937
hsa-miR-7-5p	KF268950_CentralAfricanRepublic3	438	-54.37	149	-19.48	8753	23	10755	 4732 8046 2956
hsa-miR-7-5p	NC_012532_Uganda2	597	-73.78	153	-19.48	8754	23	10794	 8593 2946 4720 8034
hsa-miR-7-5p	NC_012533_KedougouVirus1	150	-17.02	150	-17.02	8755	23	10723	3542
hsa-miR-7-5p	AY632535_Uganda3	597	-73.78	153	-19.48	8757	23	10794	 8593 2946 4720 8034
hsa-miR-7-5p	AY632540_KedougouVirus2	150	-17.02	150	-17.02	8758	23	10723	3542
hsa-miR-7-1-3p	KU509998_Haiti	294	-24.6	154	-12.53	8760	22	10676	 9993 5680
hsa-miR-7-1-3p	KU647676_Martinique	294	-24.6	154	-12.53	8761	22	10617	 9935 5622
hsa-miR-7-1-3p	KU501215_PuertoRico	294	-24.6	154	-12.53	8762	22	10675	 9994 5681
hsa-miR-7-1-3p	KU365777_Brazil1	294	-24.6	154	-12.53	8763	22	10662	 9981 5668
hsa-miR-7-1-3p	KU365778_Brazil2	294	-24.6	154	-12.53	8764	22	10727	 9982 5669
hsa-miR-7-1-3p	KU365779_Brazil3	294	-24.6	154	-12.53	8765	22	10662	 9981 5668
hsa-miR-7-1-3p	KU365780_Brazil4	294	-24.6	154	-12.53	8766	22	10662	 9981 5668
hsa-miR-7-1-3p	KU321639_Brazil5	294	-24.6	154	-12.53	8767	22	10676	 9993 5680
hsa-miR-7-1-3p	KJ776791_FrenchPolynesia	294	-24.6	154	-12.53	8769	22	10617	 9935 5622
hsa-miR-7-1-3p	KF268948_CentralAfricanRepublic1	154	-12.55	154	-12.55	8770	22	10788	9991
hsa-miR-7-1-3p	KF268949_CentralAfricanRepublic2	294	-24.62	154	-12.55	8771	22	10776	 9975 5662
hsa-miR-7-1-3p	KF268950_CentralAfricanRepublic3	154	-12.55	154	-12.55	8772	22	10755	9991
hsa-miR-7-1-3p	NC_012533_KedougouVirus1	308	-29.98	162	-23.5	8774	22	10723	 5636 5395
hsa-miR-7-1-3p	NC_012534_BagazaVirus1	291	-26.62	151	-18.66	8775	22	10941	 5661 2846
hsa-miR-7-1-3p	AY632540_KedougouVirus2	308	-29.98	162	-23.5	8777	22	10723	 5636 5395
hsa-miR-7-1-3p	AY632545_BagazaVirus2	291	-26.62	151	-18.66	8778	22	10941	 5661 2846
hsa-miR-7-2-3p	KU509998_Haiti	146	-6.51	146	-6.51	8779	22	10676	9992
hsa-miR-7-2-3p	KU647676_Martinique	146	-6.51	146	-6.51	8780	22	10617	9934
hsa-miR-7-2-3p	KU501215_PuertoRico	146	-6.51	146	-6.51	8781	22	10675	9993
hsa-miR-7-2-3p	KU365777_Brazil1	146	-6.51	146	-6.51	8782	22	10662	9980
hsa-miR-7-2-3p	KU365778_Brazil2	146	-6.51	146	-6.51	8783	22	10727	9981
hsa-miR-7-2-3p	KU365779_Brazil3	146	-6.51	146	-6.51	8784	22	10662	9980
hsa-miR-7-2-3p	KU365780_Brazil4	146	-6.51	146	-6.51	8785	22	10662	9980
hsa-miR-7-2-3p	KU321639_Brazil5	146	-6.51	146	-6.51	8786	22	10676	9992
hsa-miR-7-2-3p	KJ776791_FrenchPolynesia	146	-6.51	146	-6.51	8788	22	10617	9934
hsa-miR-7-2-3p	KF268948_CentralAfricanRepublic1	292	-28.58	146	-22.38	8789	22	10788	 2635 9990
hsa-miR-7-2-3p	KF268949_CentralAfricanRepublic2	146	-6.2	146	-6.2	8790	22	10776	9974
hsa-miR-7-2-3p	KF268950_CentralAfricanRepublic3	292	-28.58	146	-22.38	8791	22	10755	 2635 9990
hsa-miR-7-2-3p	NC_012533_KedougouVirus1	293	-24.09	147	-18.71	8793	22	10723	 5396 5637
hsa-miR-7-2-3p	NC_012534_BagazaVirus1	283	-20.49	143	-12.53	8794	22	10941	 5661 2846
hsa-miR-7-2-3p	AY632540_KedougouVirus2	293	-24.09	147	-18.71	8796	22	10723	 5396 5637
hsa-miR-7-2-3p	AY632545_BagazaVirus2	283	-20.49	143	-12.53	8797	22	10941	 5661 2846
hsa-miR-10a-5p	NC_012534_BagazaVirus1	288	-35.23	148	-19.93	8813	23	10941	 10101 6707
hsa-miR-10a-5p	AY632545_BagazaVirus2	288	-35.23	148	-19.93	8816	23	10941	 10101 6707
hsa-miR-10a-3p	KF268948_CentralAfricanRepublic1	150	-13.85	150	-13.85	8827	22	10788	5845
hsa-miR-10a-3p	KF268950_CentralAfricanRepublic3	150	-13.85	150	-13.85	8829	22	10755	5845
hsa-miR-10a-3p	NC_012534_BagazaVirus1	144	-18.44	144	-18.44	8832	22	10941	2437
hsa-miR-10a-3p	AY632545_BagazaVirus2	144	-18.44	144	-18.44	8835	22	10941	2437
hsa-miR-10b-5p	NC_012534_BagazaVirus1	281	-33.53	141	-18.23	8851	23	10941	 10100 6707
hsa-miR-10b-5p	AY632545_BagazaVirus2	281	-33.53	141	-18.23	8854	23	10941	 10100 6707
hsa-miR-10b-3p	KU509998_Haiti	143	-14.52	143	-14.52	8855	22	10676	1362
hsa-miR-10b-3p	KU647676_Martinique	143	-14.52	143	-14.52	8856	22	10617	1304
hsa-miR-10b-3p	KU501215_PuertoRico	143	-14.52	143	-14.52	8857	22	10675	1363
hsa-miR-10b-3p	KU365777_Brazil1	143	-14.52	143	-14.52	8858	22	10662	1350
hsa-miR-10b-3p	KU365778_Brazil2	143	-14.52	143	-14.52	8859	22	10727	1351
hsa-miR-10b-3p	KU365779_Brazil3	143	-14.52	143	-14.52	8860	22	10662	1350
hsa-miR-10b-3p	KU365780_Brazil4	143	-14.52	143	-14.52	8861	22	10662	1350
hsa-miR-10b-3p	KU321639_Brazil5	143	-14.52	143	-14.52	8862	22	10676	1362
hsa-miR-10b-3p	KJ776791_FrenchPolynesia	143	-14.52	143	-14.52	8864	22	10617	1304
hsa-miR-10b-3p	KF268948_CentralAfricanRepublic1	140	-14.59	140	-14.59	8865	22	10788	1361
hsa-miR-10b-3p	KF268949_CentralAfricanRepublic2	140	-14.59	140	-14.59	8866	22	10776	1360
hsa-miR-10b-3p	KF268950_CentralAfricanRepublic3	140	-14.59	140	-14.59	8867	22	10755	1361
hsa-miR-10b-3p	NC_012533_KedougouVirus1	142	-20.15	142	-20.15	8869	22	10723	4522
hsa-miR-10b-3p	NC_012534_BagazaVirus1	288	-28.02	146	-14.85	8870	22	10941	 2608 2566
hsa-miR-10b-3p	AY632540_KedougouVirus2	142	-20.15	142	-20.15	8872	22	10723	4522
hsa-miR-10b-3p	AY632545_BagazaVirus2	288	-28.02	146	-14.85	8873	22	10941	 2608 2566
hsa-miR-34a-5p	KU509998_Haiti	310	-50.88	156	-25.67	8874	22	10676	 6484 1923
hsa-miR-34a-5p	KU647676_Martinique	310	-50.88	156	-25.67	8875	22	10617	 6426 1865
hsa-miR-34a-5p	KU501215_PuertoRico	310	-50.88	156	-25.67	8876	22	10675	 6485 1924
hsa-miR-34a-5p	KU365777_Brazil1	310	-50.88	156	-25.67	8877	22	10662	 6472 1911
hsa-miR-34a-5p	KU365778_Brazil2	310	-50.88	156	-25.67	8878	22	10727	 6473 1912
hsa-miR-34a-5p	KU365779_Brazil3	310	-50.88	156	-25.67	8879	22	10662	 6472 1911
hsa-miR-34a-5p	KU365780_Brazil4	310	-50.88	156	-25.67	8880	22	10662	 6472 1911
hsa-miR-34a-5p	KU321639_Brazil5	310	-50.88	156	-25.67	8881	22	10676	 6484 1923
hsa-miR-34a-5p	LC002520_Uganda1	460	-73.51	158	-25.77	8882	22	10807	 1924 6483 4021
hsa-miR-34a-5p	KJ776791_FrenchPolynesia	310	-50.88	156	-25.67	8883	22	10617	 6426 1865
hsa-miR-34a-5p	KF268948_CentralAfricanRepublic1	423	-66.51	142	-23.55	8884	22	10788	 1924 4021 880
hsa-miR-34a-5p	KF268949_CentralAfricanRepublic2	423	-66.51	142	-23.55	8885	22	10776	 1905 4002 879
hsa-miR-34a-5p	KF268950_CentralAfricanRepublic3	423	-66.51	142	-23.55	8886	22	10755	 1924 4021 880
hsa-miR-34a-5p	NC_012532_Uganda2	460	-73.51	158	-25.77	8887	22	10794	 1912 6471 4009
hsa-miR-34a-5p	NC_012533_KedougouVirus1	297	-37.46	150	-19.15	8888	22	10723	 3274 10104
hsa-miR-34a-5p	NC_012534_BagazaVirus1	434	-63.48	148	-21.49	8889	22	10941	 410 9250 6061
hsa-miR-34a-5p	AY632535_Uganda3	460	-73.51	158	-25.77	8890	22	10794	 1912 6471 4009
hsa-miR-34a-5p	AY632540_KedougouVirus2	297	-37.46	150	-19.15	8891	22	10723	 3274 10104
hsa-miR-34a-5p	AY632545_BagazaVirus2	434	-63.48	148	-21.49	8892	22	10941	 410 9250 6061
hsa-miR-34a-3p	KU509998_Haiti	162	-21.35	162	-21.35	8893	22	10676	941
hsa-miR-34a-3p	KU647676_Martinique	162	-21.35	162	-21.35	8894	22	10617	883
hsa-miR-34a-3p	KU501215_PuertoRico	162	-21.35	162	-21.35	8895	22	10675	942
hsa-miR-34a-3p	KU365777_Brazil1	162	-21.35	162	-21.35	8896	22	10662	929
hsa-miR-34a-3p	KU365778_Brazil2	162	-21.35	162	-21.35	8897	22	10727	930
hsa-miR-34a-3p	KU365779_Brazil3	162	-21.35	162	-21.35	8898	22	10662	929
hsa-miR-34a-3p	KU365780_Brazil4	162	-21.35	162	-21.35	8899	22	10662	929
hsa-miR-34a-3p	KU321639_Brazil5	162	-21.35	162	-21.35	8900	22	10676	941
hsa-miR-34a-3p	LC002520_Uganda1	313	-43.68	162	-22.33	8901	22	10807	 942 4319
hsa-miR-34a-3p	KJ776791_FrenchPolynesia	162	-21.35	162	-21.35	8902	22	10617	883
hsa-miR-34a-3p	KF268948_CentralAfricanRepublic1	341	-49.52	183	-28.67	8903	22	10788	 4319 942
hsa-miR-34a-3p	KF268949_CentralAfricanRepublic2	313	-43.68	162	-22.33	8904	22	10776	 941 4300
hsa-miR-34a-3p	KF268950_CentralAfricanRepublic3	341	-49.52	183	-28.67	8905	22	10755	 4319 942
hsa-miR-34a-3p	NC_012532_Uganda2	313	-43.68	162	-22.33	8906	22	10794	 942 4307
hsa-miR-34a-3p	NC_012533_KedougouVirus1	597	-88.11	159	-30.67	8907	22	10723	 6615 10253 7387 3628
hsa-miR-34a-3p	NC_012534_BagazaVirus1	147	-18.29	147	-18.29	8908	22	10941	4098
hsa-miR-34a-3p	AY632535_Uganda3	313	-43.68	162	-22.33	8909	22	10794	 942 4307
hsa-miR-34a-3p	AY632540_KedougouVirus2	597	-88.11	159	-30.67	8910	22	10723	 6615 10253 7387 3628
hsa-miR-34a-3p	AY632545_BagazaVirus2	147	-18.29	147	-18.29	8911	22	10941	4098
hsa-miR-181a-5p	KU509998_Haiti	280	-31.05	140	-15.78	8912	23	10676	 609 7893
hsa-miR-181a-5p	KU647676_Martinique	280	-31.05	140	-15.78	8913	23	10617	 551 7835
hsa-miR-181a-5p	KU501215_PuertoRico	280	-31.05	140	-15.78	8914	23	10675	 610 7894
hsa-miR-181a-5p	KU365777_Brazil1	280	-31.05	140	-15.78	8915	23	10662	 597 7881
hsa-miR-181a-5p	KU365778_Brazil2	280	-31.05	140	-15.78	8916	23	10727	 598 7882
hsa-miR-181a-5p	KU365779_Brazil3	280	-31.05	140	-15.78	8917	23	10662	 597 7881
hsa-miR-181a-5p	KU365780_Brazil4	280	-31.05	140	-15.78	8918	23	10662	 597 7881
hsa-miR-181a-5p	KU321639_Brazil5	280	-31.05	140	-15.78	8919	23	10676	 609 7893
hsa-miR-181a-5p	LC002520_Uganda1	155	-18.13	155	-18.13	8920	23	10807	5124
hsa-miR-181a-5p	KJ776791_FrenchPolynesia	280	-31.05	140	-15.78	8921	23	10617	 551 7835
hsa-miR-181a-5p	KF268948_CentralAfricanRepublic1	295	-30.57	155	-18.13	8922	23	10788	 5124 6022
hsa-miR-181a-5p	KF268949_CentralAfricanRepublic2	435	-45.76	155	-18.13	8923	23	10776	 5105 609 6003
hsa-miR-181a-5p	KF268950_CentralAfricanRepublic3	295	-30.57	155	-18.13	8924	23	10755	 5124 6022
hsa-miR-181a-5p	NC_012532_Uganda2	155	-18.13	155	-18.13	8925	23	10794	5112
hsa-miR-181a-5p	NC_012533_KedougouVirus1	289	-36.7	149	-19.72	8926	23	10723	 5329 549
hsa-miR-181a-5p	NC_012534_BagazaVirus1	856	-104.58	150	-22.53	8927	23	10941	 4899 9478 9421 561 5583 8785
hsa-miR-181a-5p	AY632535_Uganda3	155	-18.13	155	-18.13	8928	23	10794	5112
hsa-miR-181a-5p	AY632540_KedougouVirus2	289	-36.7	149	-19.72	8929	23	10723	 5329 549
hsa-miR-181a-5p	AY632545_BagazaVirus2	856	-104.58	150	-22.53	8930	23	10941	 4899 9478 9421 561 5583 8785
hsa-miR-181a-2-3p	KU509998_Haiti	310	-36.38	155	-18.4	8931	22	10676	 302 9636
hsa-miR-181a-2-3p	KU647676_Martinique	310	-36.38	155	-18.4	8932	22	10617	 244 9578
hsa-miR-181a-2-3p	KU501215_PuertoRico	310	-36.38	155	-18.4	8933	22	10675	 303 9637
hsa-miR-181a-2-3p	KU365777_Brazil1	310	-36.38	155	-18.4	8934	22	10662	 290 9624
hsa-miR-181a-2-3p	KU365778_Brazil2	155	-18.4	155	-18.4	8935	22	10727	9625
hsa-miR-181a-2-3p	KU365779_Brazil3	310	-36.38	155	-18.4	8936	22	10662	 290 9624
hsa-miR-181a-2-3p	KU365780_Brazil4	310	-36.38	155	-18.4	8937	22	10662	 290 9624
hsa-miR-181a-2-3p	KU321639_Brazil5	310	-36.38	155	-18.4	8938	22	10676	 302 9636
hsa-miR-181a-2-3p	LC002520_Uganda1	310	-42.53	163	-25.96	8939	22	10807	 9637 2487
hsa-miR-181a-2-3p	KJ776791_FrenchPolynesia	310	-36.38	155	-18.4	8940	22	10617	 244 9578
hsa-miR-181a-2-3p	KF268948_CentralAfricanRepublic1	302	-37.5	155	-19.1	8941	22	10788	 9634 2679
hsa-miR-181a-2-3p	KF268949_CentralAfricanRepublic2	461	-57.47	159	-19.97	8942	22	10776	 302 9618 2660
hsa-miR-181a-2-3p	KF268950_CentralAfricanRepublic3	302	-37.5	155	-19.1	8943	22	10755	 9634 2679
hsa-miR-181a-2-3p	NC_012532_Uganda2	310	-42.53	163	-25.96	8944	22	10794	 9625 2475
hsa-miR-181a-2-3p	NC_012533_KedougouVirus1	142	-16.92	142	-16.92	8945	22	10723	9595
hsa-miR-181a-2-3p	AY632535_Uganda3	310	-42.53	163	-25.96	8947	22	10794	 9625 2475
hsa-miR-181a-2-3p	AY632540_KedougouVirus2	142	-16.92	142	-16.92	8948	22	10723	9595
hsa-miR-181b-5p	KU509998_Haiti	435	-53.51	153	-21.81	8950	23	10676	 609 1270 5339
hsa-miR-181b-5p	KU647676_Martinique	435	-53.51	153	-21.81	8951	23	10617	 551 1212 5281
hsa-miR-181b-5p	KU501215_PuertoRico	435	-53.51	153	-21.81	8952	23	10675	 610 1271 5340
hsa-miR-181b-5p	KU365777_Brazil1	435	-53.51	153	-21.81	8953	23	10662	 597 1258 5327
hsa-miR-181b-5p	KU365778_Brazil2	435	-53.51	153	-21.81	8954	23	10727	 598 1259 5328
hsa-miR-181b-5p	KU365779_Brazil3	435	-53.51	153	-21.81	8955	23	10662	 597 1258 5327
hsa-miR-181b-5p	KU365780_Brazil4	435	-53.51	153	-21.81	8956	23	10662	 597 1258 5327
hsa-miR-181b-5p	KU321639_Brazil5	435	-53.51	153	-21.81	8957	23	10676	 609 1270 5339
hsa-miR-181b-5p	LC002520_Uganda1	147	-14.67	147	-14.67	8958	23	10807	5124
hsa-miR-181b-5p	KJ776791_FrenchPolynesia	435	-53.51	153	-21.81	8959	23	10617	 551 1212 5281
hsa-miR-181b-5p	KF268948_CentralAfricanRepublic1	287	-28.45	147	-14.67	8960	23	10788	 5124 6022
hsa-miR-181b-5p	KF268949_CentralAfricanRepublic2	583	-68.84	153	-21.66	8961	23	10776	 609 5105 8913 6003
hsa-miR-181b-5p	KF268950_CentralAfricanRepublic3	287	-28.45	147	-14.67	8962	23	10755	 5124 6022
hsa-miR-181b-5p	NC_012532_Uganda2	147	-14.67	147	-14.67	8963	23	10794	5112
hsa-miR-181b-5p	NC_012533_KedougouVirus1	436	-52.35	148	-19.48	8964	23	10723	 549 5329 10078
hsa-miR-181b-5p	NC_012534_BagazaVirus1	587	-72.37	160	-19.04	8965	23	10941	 4896 9421 561 8785
hsa-miR-181b-5p	AY632535_Uganda3	147	-14.67	147	-14.67	8966	23	10794	5112
hsa-miR-181b-5p	AY632540_KedougouVirus2	436	-52.35	148	-19.48	8967	23	10723	 549 5329 10078
hsa-miR-181b-5p	AY632545_BagazaVirus2	587	-72.37	160	-19.04	8968	23	10941	 4896 9421 561 8785
hsa-miR-181b-3p	NC_012533_KedougouVirus1	147	-12.47	147	-12.47	8983	21	10723	5093
hsa-miR-181b-3p	NC_012534_BagazaVirus1	157	-16.27	157	-16.27	8984	21	10941	5117
hsa-miR-181b-3p	AY632540_KedougouVirus2	147	-12.47	147	-12.47	8986	21	10723	5093
hsa-miR-181b-3p	AY632545_BagazaVirus2	157	-16.27	157	-16.27	8987	21	10941	5117
hsa-miR-181c-5p	KU509998_Haiti	141	-16.32	141	-16.32	8988	22	10676	7893
hsa-miR-181c-5p	KU647676_Martinique	141	-16.32	141	-16.32	8989	22	10617	7835
hsa-miR-181c-5p	KU501215_PuertoRico	141	-16.32	141	-16.32	8990	22	10675	7894
hsa-miR-181c-5p	KU365777_Brazil1	141	-16.32	141	-16.32	8991	22	10662	7881
hsa-miR-181c-5p	KU365778_Brazil2	141	-16.32	141	-16.32	8992	22	10727	7882
hsa-miR-181c-5p	KU365779_Brazil3	141	-16.32	141	-16.32	8993	22	10662	7881
hsa-miR-181c-5p	KU365780_Brazil4	141	-16.32	141	-16.32	8994	22	10662	7881
hsa-miR-181c-5p	KU321639_Brazil5	141	-16.32	141	-16.32	8995	22	10676	7893
hsa-miR-181c-5p	LC002520_Uganda1	157	-18.52	157	-18.52	8996	22	10807	5126
hsa-miR-181c-5p	KJ776791_FrenchPolynesia	141	-16.32	141	-16.32	8997	22	10617	7835
hsa-miR-181c-5p	KF268948_CentralAfricanRepublic1	157	-18.52	157	-18.52	8998	22	10788	5126
hsa-miR-181c-5p	KF268949_CentralAfricanRepublic2	157	-18.52	157	-18.52	8999	22	10776	5107
hsa-miR-181c-5p	KF268950_CentralAfricanRepublic3	157	-18.52	157	-18.52	9000	22	10755	5126
hsa-miR-181c-5p	NC_012532_Uganda2	157	-18.52	157	-18.52	9001	22	10794	5114
hsa-miR-181c-5p	NC_012533_KedougouVirus1	142	-16.45	142	-16.45	9002	22	10723	5329
hsa-miR-181c-5p	NC_012534_BagazaVirus1	563	-60.52	142	-18.02	9003	22	10941	 8788 5583 4900 9478
hsa-miR-181c-5p	AY632535_Uganda3	157	-18.52	157	-18.52	9004	22	10794	5114
hsa-miR-181c-5p	AY632540_KedougouVirus2	142	-16.45	142	-16.45	9005	22	10723	5329
hsa-miR-181c-5p	AY632545_BagazaVirus2	563	-60.52	142	-18.02	9006	22	10941	 8788 5583 4900 9478
hsa-miR-181c-3p	KU509998_Haiti	295	-43.61	149	-23.32	9007	22	10676	 3951 7105
hsa-miR-181c-3p	KU647676_Martinique	295	-43.61	149	-23.32	9008	22	10617	 3893 7047
hsa-miR-181c-3p	KU501215_PuertoRico	295	-43.61	149	-23.32	9009	22	10675	 3952 7106
hsa-miR-181c-3p	KU365777_Brazil1	295	-43.61	149	-23.32	9010	22	10662	 3939 7093
hsa-miR-181c-3p	KU365778_Brazil2	295	-43.61	149	-23.32	9011	22	10727	 3940 7094
hsa-miR-181c-3p	KU365779_Brazil3	295	-43.61	149	-23.32	9012	22	10662	 3939 7093
hsa-miR-181c-3p	KU365780_Brazil4	295	-43.61	149	-23.32	9013	22	10662	 3939 7093
hsa-miR-181c-3p	KU321639_Brazil5	295	-43.61	149	-23.32	9014	22	10676	 3951 7105
hsa-miR-181c-3p	LC002520_Uganda1	290	-42.7	146	-23.32	9015	22	10807	 7106 5904
hsa-miR-181c-3p	KJ776791_FrenchPolynesia	295	-43.61	149	-23.32	9016	22	10617	 3893 7047
hsa-miR-181c-3p	KF268948_CentralAfricanRepublic1	441	-61.23	156	-24.65	9017	22	10788	 2879 5904 7103
hsa-miR-181c-3p	KF268949_CentralAfricanRepublic2	433	-59.16	152	-24.65	9018	22	10776	 2860 7084 5885
hsa-miR-181c-3p	KF268950_CentralAfricanRepublic3	441	-61.23	156	-24.65	9019	22	10755	 2879 5904 7103
hsa-miR-181c-3p	NC_012532_Uganda2	290	-42.7	146	-23.32	9020	22	10794	 7094 5892
hsa-miR-181c-3p	AY632535_Uganda3	290	-42.7	146	-23.32	9023	22	10794	 7094 5892
hsa-miR-182-5p	LC002520_Uganda1	280	-32.69	140	-18.45	9034	24	10807	 2779 4268
hsa-miR-182-5p	KF268948_CentralAfricanRepublic1	142	-14.24	142	-14.24	9036	24	10788	4268
hsa-miR-182-5p	KF268949_CentralAfricanRepublic2	280	-32.69	140	-18.45	9037	24	10776	 2760 4249
hsa-miR-182-5p	KF268950_CentralAfricanRepublic3	142	-14.24	142	-14.24	9038	24	10755	4268
hsa-miR-182-5p	NC_012532_Uganda2	280	-32.69	140	-18.45	9039	24	10794	 2767 4256
hsa-miR-182-5p	NC_012533_KedougouVirus1	440	-54.91	150	-20.27	9040	24	10723	 8817 719 8016
hsa-miR-182-5p	NC_012534_BagazaVirus1	141	-19.71	141	-19.71	9041	24	10941	3698
hsa-miR-182-5p	AY632535_Uganda3	280	-32.69	140	-18.45	9042	24	10794	 2767 4256
hsa-miR-182-5p	AY632540_KedougouVirus2	440	-54.91	150	-20.27	9043	24	10723	 8817 719 8016
hsa-miR-182-5p	AY632545_BagazaVirus2	141	-19.71	141	-19.71	9044	24	10941	3698
hsa-miR-182-3p	NC_012534_BagazaVirus1	143	-12.85	143	-12.85	9060	21	10941	8379
hsa-miR-182-3p	AY632545_BagazaVirus2	143	-12.85	143	-12.85	9063	21	10941	8379
hsa-miR-183-5p	KU509998_Haiti	596	-69.99	171	-21.83	9064	22	10676	 5085 5375 3712 5862
hsa-miR-183-5p	KU647676_Martinique	596	-69.99	171	-21.83	9065	22	10617	 5027 5317 3654 5804
hsa-miR-183-5p	KU501215_PuertoRico	596	-69.99	171	-21.83	9066	22	10675	 5086 5376 3713 5863
hsa-miR-183-5p	KU365777_Brazil1	596	-69.99	171	-21.83	9067	22	10662	 5073 5363 3700 5850
hsa-miR-183-5p	KU365778_Brazil2	596	-69.99	171	-21.83	9068	22	10727	 5074 5364 3701 5851
hsa-miR-183-5p	KU365779_Brazil3	596	-69.99	171	-21.83	9069	22	10662	 5073 5363 3700 5850
hsa-miR-183-5p	KU365780_Brazil4	596	-69.99	171	-21.83	9070	22	10662	 5073 5363 3700 5850
hsa-miR-183-5p	KU321639_Brazil5	596	-69.99	171	-21.83	9071	22	10676	 5085 5375 3712 5862
hsa-miR-183-5p	LC002520_Uganda1	442	-51.15	150	-19.04	9072	22	10807	 8276 5383 5084
hsa-miR-183-5p	KJ776791_FrenchPolynesia	596	-69.99	171	-21.83	9073	22	10617	 5027 5317 3654 5804
hsa-miR-183-5p	KF268948_CentralAfricanRepublic1	458	-53.86	159	-21.75	9074	22	10788	 5084 8276 5383
hsa-miR-183-5p	KF268949_CentralAfricanRepublic2	603	-70.49	159	-21.75	9075	22	10776	 5065 8257 5364 8974
hsa-miR-183-5p	KF268950_CentralAfricanRepublic3	603	-70.49	159	-21.75	9076	22	10755	 5084 8276 5383 8993
hsa-miR-183-5p	NC_012532_Uganda2	442	-51.15	150	-19.04	9077	22	10794	 8264 5371 5072
hsa-miR-183-5p	NC_012533_KedougouVirus1	300	-37.23	151	-21.04	9078	22	10723	 5047 5341
hsa-miR-183-5p	NC_012534_BagazaVirus1	444	-62.45	153	-22.18	9079	22	10941	 7555 4536 8186
hsa-miR-183-5p	AY632535_Uganda3	442	-51.15	150	-19.04	9080	22	10794	 8264 5371 5072
hsa-miR-183-5p	AY632540_KedougouVirus2	300	-37.23	151	-21.04	9081	22	10723	 5047 5341
hsa-miR-183-5p	AY632545_BagazaVirus2	444	-62.45	153	-22.18	9082	22	10941	 7555 4536 8186
hsa-miR-183-3p	LC002520_Uganda1	141	-13.78	141	-13.78	9091	22	10807	1474
hsa-miR-183-3p	NC_012532_Uganda2	141	-13.78	141	-13.78	9096	22	10794	1462
hsa-miR-183-3p	AY632535_Uganda3	141	-13.78	141	-13.78	9099	22	10794	1462
hsa-miR-187-5p	KU509998_Haiti	142	-28.49	142	-28.49	9102	22	10676	4027
hsa-miR-187-5p	KU647676_Martinique	142	-28.49	142	-28.49	9103	22	10617	3969
hsa-miR-187-5p	KU501215_PuertoRico	142	-28.49	142	-28.49	9104	22	10675	4028
hsa-miR-187-5p	KU365777_Brazil1	142	-28.49	142	-28.49	9105	22	10662	4015
hsa-miR-187-5p	KU365778_Brazil2	142	-28.49	142	-28.49	9106	22	10727	4016
hsa-miR-187-5p	KU365779_Brazil3	142	-28.49	142	-28.49	9107	22	10662	4015
hsa-miR-187-5p	KU365780_Brazil4	142	-28.49	142	-28.49	9108	22	10662	4015
hsa-miR-187-5p	KU321639_Brazil5	142	-28.49	142	-28.49	9109	22	10676	4027
hsa-miR-187-5p	KJ776791_FrenchPolynesia	142	-28.49	142	-28.49	9111	22	10617	3969
hsa-miR-187-3p	KU509998_Haiti	448	-59.87	153	-21.92	9121	22	10676	 6345 1159 10077
hsa-miR-187-3p	KU647676_Martinique	448	-59.87	153	-21.92	9122	22	10617	 6287 1101 10019
hsa-miR-187-3p	KU501215_PuertoRico	448	-59.87	153	-21.92	9123	22	10675	 6346 1160 10078
hsa-miR-187-3p	KU365777_Brazil1	448	-59.87	153	-21.92	9124	22	10662	 6333 1147 10065
hsa-miR-187-3p	KU365778_Brazil2	448	-59.87	153	-21.92	9125	22	10727	 6334 1148 10066
hsa-miR-187-3p	KU365779_Brazil3	448	-59.87	153	-21.92	9126	22	10662	 6333 1147 10065
hsa-miR-187-3p	KU365780_Brazil4	448	-59.87	153	-21.92	9127	22	10662	 6333 1147 10065
hsa-miR-187-3p	KU321639_Brazil5	448	-59.87	153	-21.92	9128	22	10676	 6345 1159 10077
hsa-miR-187-3p	LC002520_Uganda1	438	-68.82	149	-27.09	9129	22	10807	 8123 10247 467
hsa-miR-187-3p	KJ776791_FrenchPolynesia	296	-37.95	153	-19.27	9130	22	10617	 6287 10019
hsa-miR-187-3p	KF268948_CentralAfricanRepublic1	298	-45.84	152	-23.92	9131	22	10788	 1160 10244
hsa-miR-187-3p	KF268949_CentralAfricanRepublic2	146	-23.92	146	-23.92	9132	22	10776	10228
hsa-miR-187-3p	KF268950_CentralAfricanRepublic3	298	-45.84	152	-23.92	9133	22	10755	 1160 10244
hsa-miR-187-3p	NC_012532_Uganda2	438	-68.82	149	-27.09	9134	22	10794	 8111 10235 467
hsa-miR-187-3p	NC_012533_KedougouVirus1	311	-42.63	160	-22.22	9135	22	10723	 757 10036
hsa-miR-187-3p	NC_012534_BagazaVirus1	439	-75.94	152	-30	9136	22	10941	 5951 10688 10078
hsa-miR-187-3p	AY632535_Uganda3	438	-68.82	149	-27.09	9137	22	10794	 8111 10235 467
hsa-miR-187-3p	AY632540_KedougouVirus2	311	-42.63	160	-22.22	9138	22	10723	 757 10036
hsa-miR-187-3p	AY632545_BagazaVirus2	439	-75.94	152	-30	9139	22	10941	 5951 10688 10078
hsa-miR-196a-3p	LC002520_Uganda1	141	-20.09	141	-20.09	9148	22	10807	2875
hsa-miR-196a-3p	KF268948_CentralAfricanRepublic1	281	-36.69	141	-20.09	9150	22	10788	 2875 875
hsa-miR-196a-3p	KF268949_CentralAfricanRepublic2	140	-16.6	140	-16.6	9151	22	10776	874
hsa-miR-196a-3p	KF268950_CentralAfricanRepublic3	281	-36.69	141	-20.09	9152	22	10755	 2875 875
hsa-miR-196a-3p	NC_012532_Uganda2	141	-20.09	141	-20.09	9153	22	10794	2863
hsa-miR-196a-3p	NC_012533_KedougouVirus1	291	-31.15	146	-17.18	9154	22	10723	 1353 5237
hsa-miR-196a-3p	AY632535_Uganda3	141	-20.09	141	-20.09	9156	22	10794	2863
hsa-miR-196a-3p	AY632540_KedougouVirus2	291	-31.15	146	-17.18	9157	22	10723	 1353 5237
hsa-miR-199b-5p	KU509998_Haiti	589	-64.61	153	-18.49	9159	23	10676	 3737 6051 1664 7628
hsa-miR-199b-5p	KU647676_Martinique	589	-64.61	153	-18.49	9160	23	10617	 3679 5993 1606 7570
hsa-miR-199b-5p	KU501215_PuertoRico	589	-64.61	153	-18.49	9161	23	10675	 3738 6052 1665 7629
hsa-miR-199b-5p	KU365777_Brazil1	589	-64.61	153	-18.49	9162	23	10662	 3725 6039 1652 7616
hsa-miR-199b-5p	KU365778_Brazil2	589	-64.61	153	-18.49	9163	23	10727	 3726 6040 1653 7617
hsa-miR-199b-5p	KU365779_Brazil3	589	-64.61	153	-18.49	9164	23	10662	 3725 6039 1652 7616
hsa-miR-199b-5p	KU365780_Brazil4	589	-64.61	153	-18.49	9165	23	10662	 3725 6039 1652 7616
hsa-miR-199b-5p	KU321639_Brazil5	589	-64.61	153	-18.49	9166	23	10676	 3737 6051 1664 7628
hsa-miR-199b-5p	LC002520_Uganda1	601	-69.99	157	-19.14	9167	23	10807	 3738 1649 6048 7629
hsa-miR-199b-5p	KJ776791_FrenchPolynesia	589	-64.61	153	-18.49	9168	23	10617	 3679 5993 1606 7570
hsa-miR-199b-5p	KF268948_CentralAfricanRepublic1	459	-54.38	157	-21.24	9169	23	10788	 3738 1659 6048
hsa-miR-199b-5p	KF268949_CentralAfricanRepublic2	448	-49.93	157	-19.14	9170	23	10776	 3719 6029 1569
hsa-miR-199b-5p	KF268950_CentralAfricanRepublic3	459	-54.38	157	-21.24	9171	23	10755	 3738 1659 6048
hsa-miR-199b-5p	NC_012532_Uganda2	595	-67.76	157	-19.14	9172	23	10794	 3726 6036 1653 7617
hsa-miR-199b-5p	NC_012533_KedougouVirus1	141	-22.51	141	-22.51	9173	23	10723	811
hsa-miR-199b-5p	NC_012534_BagazaVirus1	725	-97.66	155	-28.07	9174	23	10941	 6584 4635 1508 6848 8243
hsa-miR-199b-5p	AY632535_Uganda3	595	-67.76	157	-19.14	9175	23	10794	 3726 6036 1653 7617
hsa-miR-199b-5p	AY632540_KedougouVirus2	141	-22.51	141	-22.51	9176	23	10723	811
hsa-miR-199b-5p	AY632545_BagazaVirus2	725	-97.66	155	-28.07	9177	23	10941	 6584 4635 1508 6848 8243
hsa-miR-199b-3p	KU509998_Haiti	150	-21.87	150	-21.87	9178	22	10676	3067
hsa-miR-199b-3p	KU647676_Martinique	297	-43.51	150	-21.87	9179	22	10617	 3009 4117
hsa-miR-199b-3p	KU501215_PuertoRico	297	-43.51	150	-21.87	9180	22	10675	 3068 4176
hsa-miR-199b-3p	KU365777_Brazil1	297	-43.51	150	-21.87	9181	22	10662	 3055 4163
hsa-miR-199b-3p	KU365778_Brazil2	297	-43.51	150	-21.87	9182	22	10727	 3056 4164
hsa-miR-199b-3p	KU365779_Brazil3	297	-43.51	150	-21.87	9183	22	10662	 3055 4163
hsa-miR-199b-3p	KU365780_Brazil4	297	-43.51	150	-21.87	9184	22	10662	 3055 4163
hsa-miR-199b-3p	KU321639_Brazil5	150	-21.87	150	-21.87	9185	22	10676	3067
hsa-miR-199b-3p	LC002520_Uganda1	315	-37.82	170	-25.75	9186	22	10807	 4176 3374
hsa-miR-199b-3p	KJ776791_FrenchPolynesia	297	-43.51	150	-21.87	9187	22	10617	 3009 4117
hsa-miR-199b-3p	KF268948_CentralAfricanRepublic1	607	-82.64	167	-24.58	9188	22	10788	 4176 10069 4685 3069
hsa-miR-199b-3p	KF268949_CentralAfricanRepublic2	614	-86.34	170	-25.62	9189	22	10776	 4157 10053 3050 4666
hsa-miR-199b-3p	KF268950_CentralAfricanRepublic3	607	-82.64	167	-24.58	9190	22	10755	 4176 10069 4685 3069
hsa-miR-199b-3p	NC_012532_Uganda2	315	-37.82	170	-25.75	9191	22	10794	 4164 3362
hsa-miR-199b-3p	NC_012533_KedougouVirus1	295	-35.71	148	-20.68	9192	22	10723	 8849 2339
hsa-miR-199b-3p	NC_012534_BagazaVirus1	569	-79.7	144	-24.61	9193	22	10941	 7907 641 3765 37
hsa-miR-199b-3p	AY632535_Uganda3	315	-37.82	170	-25.75	9194	22	10794	 4164 3362
hsa-miR-199b-3p	AY632540_KedougouVirus2	295	-35.71	148	-20.68	9195	22	10723	 8849 2339
hsa-miR-199b-3p	AY632545_BagazaVirus2	569	-79.7	144	-24.61	9196	22	10941	 7907 641 3765 37
hsa-miR-203a-5p	KU509998_Haiti	300	-35.58	154	-17.9	9197	25	10676	 8539 10029
hsa-miR-203a-5p	KU647676_Martinique	300	-35.58	154	-17.9	9198	25	10617	 8481 9971
hsa-miR-203a-5p	KU501215_PuertoRico	581	-72.95	154	-21.32	9199	25	10675	 8540 10030 1 3542
hsa-miR-203a-5p	KU365777_Brazil1	440	-51.63	154	-17.9	9200	25	10662	 8527 10017 3529
hsa-miR-203a-5p	KU365778_Brazil2	440	-51.63	154	-17.9	9201	25	10727	 8528 10018 3530
hsa-miR-203a-5p	KU365779_Brazil3	440	-51.63	154	-17.9	9202	25	10662	 8527 10017 3529
hsa-miR-203a-5p	KU365780_Brazil4	440	-51.63	154	-17.9	9203	25	10662	 8527 10017 3529
hsa-miR-203a-5p	KU321639_Brazil5	300	-35.58	154	-17.9	9204	25	10676	 8539 10029
hsa-miR-203a-5p	LC002520_Uganda1	159	-19.49	159	-19.49	9205	25	10807	10031
hsa-miR-203a-5p	KJ776791_FrenchPolynesia	300	-35.58	154	-17.9	9206	25	10617	 8481 9971
hsa-miR-203a-5p	KF268948_CentralAfricanRepublic1	292	-37.32	151	-21.83	9207	25	10788	 10028 1
hsa-miR-203a-5p	KF268949_CentralAfricanRepublic2	292	-37.01	151	-21.32	9208	25	10776	 10012 1
hsa-miR-203a-5p	KF268950_CentralAfricanRepublic3	296	-38.29	151	-22.8	9209	25	10755	 10028 1
hsa-miR-203a-5p	NC_012532_Uganda2	159	-19.49	159	-19.49	9210	25	10794	10019
hsa-miR-203a-5p	NC_012533_KedougouVirus1	454	-55.88	161	-19.43	9211	25	10723	 3280 9989 7723
hsa-miR-203a-5p	NC_012534_BagazaVirus1	446	-57.13	156	-23.41	9212	25	10941	 3900 10030 5796
hsa-miR-203a-5p	AY632535_Uganda3	159	-19.49	159	-19.49	9213	25	10794	10019
hsa-miR-203a-5p	AY632540_KedougouVirus2	454	-55.88	161	-19.43	9214	25	10723	 3280 9989 7723
hsa-miR-203a-5p	AY632545_BagazaVirus2	446	-57.13	156	-23.41	9215	25	10941	 3900 10030 5796
hsa-miR-203a-3p	KU509998_Haiti	582	-61.69	147	-19.28	9216	22	10676	 5497 5828 2958 1620
hsa-miR-203a-3p	KU647676_Martinique	582	-61.69	147	-19.28	9217	22	10617	 5439 5770 2900 1562
hsa-miR-203a-3p	KU501215_PuertoRico	582	-61.69	147	-19.28	9218	22	10675	 5498 5829 2959 1621
hsa-miR-203a-3p	KU365777_Brazil1	582	-61.69	147	-19.28	9219	22	10662	 5485 5816 2946 1608
hsa-miR-203a-3p	KU365778_Brazil2	582	-61.69	147	-19.28	9220	22	10727	 5486 5817 2947 1609
hsa-miR-203a-3p	KU365779_Brazil3	582	-61.69	147	-19.28	9221	22	10662	 5485 5816 2946 1608
hsa-miR-203a-3p	KU365780_Brazil4	582	-61.69	147	-19.28	9222	22	10662	 5485 5816 2946 1608
hsa-miR-203a-3p	KU321639_Brazil5	582	-61.69	147	-19.28	9223	22	10676	 5497 5828 2958 1620
hsa-miR-203a-3p	LC002520_Uganda1	144	-10.04	144	-10.04	9224	22	10807	9434
hsa-miR-203a-3p	KJ776791_FrenchPolynesia	582	-61.69	147	-19.28	9225	22	10617	 5439 5770 2900 1562
hsa-miR-203a-3p	KF268948_CentralAfricanRepublic1	437	-33.42	152	-12.89	9226	22	10788	 9790 9431 5459
hsa-miR-203a-3p	KF268949_CentralAfricanRepublic2	437	-33.42	152	-12.89	9227	22	10776	 9774 9415 5440
hsa-miR-203a-3p	KF268950_CentralAfricanRepublic3	437	-33.42	152	-12.89	9228	22	10755	 9790 9431 5459
hsa-miR-203a-3p	NC_012532_Uganda2	144	-10.04	144	-10.04	9229	22	10794	9422
hsa-miR-203a-3p	NC_012533_KedougouVirus1	287	-28.85	145	-15.09	9230	22	10723	 5418 1872
hsa-miR-203a-3p	NC_012534_BagazaVirus1	433	-42.19	149	-17	9231	22	10941	 3528 6480 5441
hsa-miR-203a-3p	AY632535_Uganda3	144	-10.04	144	-10.04	9232	22	10794	9422
hsa-miR-203a-3p	AY632540_KedougouVirus2	287	-28.85	145	-15.09	9233	22	10723	 5418 1872
hsa-miR-203a-3p	AY632545_BagazaVirus2	433	-42.19	149	-17	9234	22	10941	 3528 6480 5441
hsa-miR-204-5p	KU509998_Haiti	928	-110.4	163	-22.97	9235	22	10676	 7141 1800 1289 9410 10180 10055
hsa-miR-204-5p	KU647676_Martinique	928	-110.4	163	-22.97	9236	22	10617	 7083 1742 1231 9352 10122 9997
hsa-miR-204-5p	KU501215_PuertoRico	928	-112.33	163	-24.9	9237	22	10675	 7142 1801 1290 9411 10181 10056
hsa-miR-204-5p	KU365777_Brazil1	928	-110.4	163	-22.97	9238	22	10662	 7129 1788 1277 9398 10168 10043
hsa-miR-204-5p	KU365778_Brazil2	928	-110.4	163	-22.97	9239	22	10727	 7130 1789 1278 9399 10169 10044
hsa-miR-204-5p	KU365779_Brazil3	928	-110.4	163	-22.97	9240	22	10662	 7129 1788 1277 9398 10168 10043
hsa-miR-204-5p	KU365780_Brazil4	928	-110.4	163	-22.97	9241	22	10662	 7129 1788 1277 9398 10168 10043
hsa-miR-204-5p	KU321639_Brazil5	928	-110.4	163	-22.97	9242	22	10676	 7141 1800 1289 9410 10180 10055
hsa-miR-204-5p	LC002520_Uganda1	1079	-135.21	165	-24.9	9243	22	10807	 7963 7142 1801 1290 10180 10056 4086
hsa-miR-204-5p	KJ776791_FrenchPolynesia	928	-110.4	163	-22.97	9244	22	10617	 7083 1742 1231 9352 10122 9997
hsa-miR-204-5p	KF268948_CentralAfricanRepublic1	1193	-149.88	165	-24.9	9245	22	10788	 7963 7142 1290 10178 9450 4779 4086 10052
hsa-miR-204-5p	KF268949_CentralAfricanRepublic2	915	-125.08	165	-26.03	9246	22	10776	 7944 7123 1289 10162 4760 10036
hsa-miR-204-5p	KF268950_CentralAfricanRepublic3	1193	-149.88	165	-24.9	9247	22	10755	 7963 7142 1290 10178 9450 4779 4086 10052
hsa-miR-204-5p	NC_012532_Uganda2	1079	-135.21	165	-24.9	9248	22	10794	 7951 7130 1789 1290 10168 10044 4074
hsa-miR-204-5p	NC_012533_KedougouVirus1	432	-58.86	148	-25.56	9249	22	10723	 8556 8928 9412
hsa-miR-204-5p	AY632535_Uganda3	1079	-135.21	165	-24.9	9251	22	10794	 7951 7130 1789 1290 10168 10044 4074
hsa-miR-204-5p	AY632540_KedougouVirus2	432	-58.86	148	-25.56	9252	22	10723	 8556 8928 9412
hsa-miR-205-5p	KU509998_Haiti	428	-52.82	148	-18.09	9273	22	10676	 5291 628 9302
hsa-miR-205-5p	KU647676_Martinique	428	-52.82	148	-18.09	9274	22	10617	 5233 570 9244
hsa-miR-205-5p	KU501215_PuertoRico	428	-52.82	148	-18.09	9275	22	10675	 5292 629 9303
hsa-miR-205-5p	KU365777_Brazil1	428	-52.82	148	-18.09	9276	22	10662	 5279 616 9290
hsa-miR-205-5p	KU365778_Brazil2	428	-52.82	148	-18.09	9277	22	10727	 5280 617 9291
hsa-miR-205-5p	KU365779_Brazil3	428	-52.82	148	-18.09	9278	22	10662	 5279 616 9290
hsa-miR-205-5p	KU365780_Brazil4	428	-52.82	148	-18.09	9279	22	10662	 5279 616 9290
hsa-miR-205-5p	KU321639_Brazil5	428	-52.82	148	-18.09	9280	22	10676	 5291 628 9302
hsa-miR-205-5p	LC002520_Uganda1	712	-94.88	147	-25.13	9281	22	10807	 6467 5292 6040 629 9303
hsa-miR-205-5p	KJ776791_FrenchPolynesia	428	-52.82	148	-18.09	9282	22	10617	 5233 570 9244
hsa-miR-205-5p	KF268948_CentralAfricanRepublic1	714	-87.54	147	-18.98	9283	22	10788	 6467 5292 4780 8475 9303
hsa-miR-205-5p	KF268949_CentralAfricanRepublic2	431	-54.77	147	-19.99	9284	22	10776	 6448 5273 9284
hsa-miR-205-5p	KF268950_CentralAfricanRepublic3	714	-87.54	147	-18.98	9285	22	10755	 6467 5292 4780 8475 9303
hsa-miR-205-5p	NC_012532_Uganda2	712	-94.88	147	-25.13	9286	22	10794	 6455 5280 6028 629 9291
hsa-miR-205-5p	NC_012534_BagazaVirus1	140	-14.71	140	-14.71	9288	22	10941	9810
hsa-miR-205-5p	AY632535_Uganda3	712	-94.88	147	-25.13	9289	22	10794	 6455 5280 6028 629 9291
hsa-miR-205-5p	AY632545_BagazaVirus2	140	-14.71	140	-14.71	9291	22	10941	9810
hsa-miR-205-3p	KU509998_Haiti	300	-30.83	153	-15.67	9292	21	10676	 5287 5216
hsa-miR-205-3p	KU647676_Martinique	300	-30.83	153	-15.67	9293	21	10617	 5229 5158
hsa-miR-205-3p	KU501215_PuertoRico	300	-30.83	153	-15.67	9294	21	10675	 5288 5217
hsa-miR-205-3p	KU365777_Brazil1	300	-30.83	153	-15.67	9295	21	10662	 5275 5204
hsa-miR-205-3p	KU365778_Brazil2	300	-30.83	153	-15.67	9296	21	10727	 5276 5205
hsa-miR-205-3p	KU365779_Brazil3	300	-30.83	153	-15.67	9297	21	10662	 5275 5204
hsa-miR-205-3p	KU365780_Brazil4	300	-30.83	153	-15.67	9298	21	10662	 5275 5204
hsa-miR-205-3p	KU321639_Brazil5	300	-30.83	153	-15.67	9299	21	10676	 5287 5216
hsa-miR-205-3p	LC002520_Uganda1	288	-30.77	147	-15.61	9300	21	10807	 5217 4085
hsa-miR-205-3p	KJ776791_FrenchPolynesia	300	-30.83	153	-15.67	9301	21	10617	 5229 5158
hsa-miR-205-3p	KF268948_CentralAfricanRepublic1	428	-45.45	147	-15.61	9302	21	10788	 5217 4085 4933
hsa-miR-205-3p	KF268949_CentralAfricanRepublic2	287	-29.84	147	-15.16	9303	21	10776	 5198 4914
hsa-miR-205-3p	KF268950_CentralAfricanRepublic3	428	-45.45	147	-15.61	9304	21	10755	 5217 4085 4933
hsa-miR-205-3p	NC_012532_Uganda2	288	-30.77	147	-15.61	9305	21	10794	 5205 4073
hsa-miR-205-3p	NC_012533_KedougouVirus1	431	-44.98	148	-19.45	9306	21	10723	 1801 1883 1763
hsa-miR-205-3p	NC_012534_BagazaVirus1	437	-42.62	152	-17.68	9307	21	10941	 6404 1831 4056
hsa-miR-205-3p	AY632535_Uganda3	288	-30.77	147	-15.61	9308	21	10794	 5205 4073
hsa-miR-205-3p	AY632540_KedougouVirus2	431	-44.98	148	-19.45	9309	21	10723	 1801 1883 1763
hsa-miR-205-3p	AY632545_BagazaVirus2	437	-42.62	152	-17.68	9310	21	10941	 6404 1831 4056
hsa-miR-210-5p	KU509998_Haiti	282	-40.5	142	-22.75	9311	22	10676	 9091 9882
hsa-miR-210-5p	KU647676_Martinique	282	-40.5	142	-22.75	9312	22	10617	 9033 9824
hsa-miR-210-5p	KU501215_PuertoRico	282	-40.5	142	-22.75	9313	22	10675	 9092 9883
hsa-miR-210-5p	KU365777_Brazil1	282	-40.5	142	-22.75	9314	22	10662	 9079 9870
hsa-miR-210-5p	KU365778_Brazil2	282	-40.5	142	-22.75	9315	22	10727	 9080 9871
hsa-miR-210-5p	KU365779_Brazil3	282	-40.5	142	-22.75	9316	22	10662	 9079 9870
hsa-miR-210-5p	KU365780_Brazil4	282	-40.5	142	-22.75	9317	22	10662	 9079 9870
hsa-miR-210-5p	KU321639_Brazil5	282	-40.5	142	-22.75	9318	22	10676	 9091 9882
hsa-miR-210-5p	LC002520_Uganda1	280	-32.94	140	-17.55	9319	22	10807	 8179 9883
hsa-miR-210-5p	KJ776791_FrenchPolynesia	282	-40.5	142	-22.75	9320	22	10617	 9033 9824
hsa-miR-210-5p	KF268948_CentralAfricanRepublic1	140	-16.72	140	-16.72	9321	22	10788	9880
hsa-miR-210-5p	KF268949_CentralAfricanRepublic2	140	-16.72	140	-16.72	9322	22	10776	9864
hsa-miR-210-5p	KF268950_CentralAfricanRepublic3	140	-16.72	140	-16.72	9323	22	10755	9880
hsa-miR-210-5p	NC_012532_Uganda2	280	-32.94	140	-17.55	9324	22	10794	 8167 9871
hsa-miR-210-5p	NC_012534_BagazaVirus1	140	-17.76	140	-17.76	9326	22	10941	7585
hsa-miR-210-5p	AY632535_Uganda3	280	-32.94	140	-17.55	9327	22	10794	 8167 9871
hsa-miR-210-5p	AY632545_BagazaVirus2	140	-17.76	140	-17.76	9329	22	10941	7585
hsa-miR-210-3p	KU509998_Haiti	284	-39.36	144	-23.89	9330	22	10676	 3964 1701
hsa-miR-210-3p	KU647676_Martinique	284	-39.36	144	-23.89	9331	22	10617	 3906 1643
hsa-miR-210-3p	KU501215_PuertoRico	284	-39.36	144	-23.89	9332	22	10675	 3965 1702
hsa-miR-210-3p	KU365777_Brazil1	284	-39.36	144	-23.89	9333	22	10662	 3952 1689
hsa-miR-210-3p	KU365778_Brazil2	284	-39.36	144	-23.89	9334	22	10727	 3953 1690
hsa-miR-210-3p	KU365779_Brazil3	284	-39.36	144	-23.89	9335	22	10662	 3952 1689
hsa-miR-210-3p	KU365780_Brazil4	284	-39.36	144	-23.89	9336	22	10662	 3952 1689
hsa-miR-210-3p	KU321639_Brazil5	284	-39.36	144	-23.89	9337	22	10676	 3964 1701
hsa-miR-210-3p	KJ776791_FrenchPolynesia	284	-39.36	144	-23.89	9339	22	10617	 3906 1643
hsa-miR-210-3p	KF268948_CentralAfricanRepublic1	140	-24.04	140	-24.04	9340	22	10788	9928
hsa-miR-210-3p	KF268949_CentralAfricanRepublic2	140	-24.04	140	-24.04	9341	22	10776	9912
hsa-miR-210-3p	KF268950_CentralAfricanRepublic3	140	-24.04	140	-24.04	9342	22	10755	9928
hsa-miR-210-3p	NC_012533_KedougouVirus1	451	-71.56	157	-28.06	9344	22	10723	 9889 9436 3124
hsa-miR-210-3p	AY632540_KedougouVirus2	451	-71.56	157	-28.06	9347	22	10723	 9889 9436 3124
hsa-miR-211-5p	KU509998_Haiti	1350	-162.95	167	-24.49	9349	22	10676	 1799 1289 7141 9410 10055 10179 4637 9449 9039
hsa-miR-211-5p	KU647676_Martinique	1350	-162.95	167	-24.49	9350	22	10617	 1741 1231 7083 9352 9997 10121 4579 9391 8981
hsa-miR-211-5p	KU501215_PuertoRico	1350	-162.46	167	-24.49	9351	22	10675	 1800 1290 7142 9411 10056 10180 4638 9450 9040
hsa-miR-211-5p	KU365777_Brazil1	1350	-162.27	167	-24.49	9352	22	10662	 1787 1277 7129 9398 10043 10167 4625 9437 9027
hsa-miR-211-5p	KU365778_Brazil2	1350	-162.95	167	-24.49	9353	22	10727	 1788 1278 7130 9399 10044 10168 4626 9438 9028
hsa-miR-211-5p	KU365779_Brazil3	1350	-162.27	167	-24.49	9354	22	10662	 1787 1277 7129 9398 10043 10167 4625 9437 9027
hsa-miR-211-5p	KU365780_Brazil4	1350	-162.95	167	-24.49	9355	22	10662	 1787 1277 7129 9398 10043 10167 4625 9437 9027
hsa-miR-211-5p	KU321639_Brazil5	1350	-162.95	167	-24.49	9356	22	10676	 1799 1289 7141 9410 10055 10179 4637 9449 9039
hsa-miR-211-5p	LC002520_Uganda1	1224	-156.58	170	-30.78	9357	22	10807	 7962 1800 1290 7142 10180 10056 4086 4724
hsa-miR-211-5p	KJ776791_FrenchPolynesia	1350	-162.95	167	-24.49	9358	22	10617	 1741 1231 7083 9352 9997 10121 4579 9391 8981
hsa-miR-211-5p	KF268948_CentralAfricanRepublic1	1332	-169.97	170	-30.78	9359	22	10788	 7962 1290 7142 10177 4782 9449 4086 4724 10052
hsa-miR-211-5p	KF268949_CentralAfricanRepublic2	915	-125.68	170	-30.78	9360	22	10776	 7943 1289 7123 4763 10161 10036
hsa-miR-211-5p	KF268950_CentralAfricanRepublic3	1332	-169.97	170	-30.78	9361	22	10755	 7962 1290 7142 10177 4782 9449 4086 4724 10052
hsa-miR-211-5p	NC_012532_Uganda2	1224	-156.58	170	-30.78	9362	22	10794	 7950 1788 1290 7130 10168 10044 4074 4712
hsa-miR-211-5p	NC_012533_KedougouVirus1	437	-64.31	149	-26.99	9363	22	10723	 8556 8927 9410
hsa-miR-211-5p	NC_012534_BagazaVirus1	285	-32.83	145	-17.73	9364	22	10941	 4661 3937
hsa-miR-211-5p	AY632535_Uganda3	1224	-156.58	170	-30.78	9365	22	10794	 7950 1788 1290 7130 10168 10044 4074 4712
hsa-miR-211-5p	AY632540_KedougouVirus2	437	-64.31	149	-26.99	9366	22	10723	 8556 8927 9410
hsa-miR-211-5p	AY632545_BagazaVirus2	285	-32.83	145	-17.73	9367	22	10941	 4661 3937
hsa-miR-211-3p	LC002520_Uganda1	141	-19.13	141	-19.13	9376	21	10807	9835
hsa-miR-211-3p	KJ776791_FrenchPolynesia	141	-26.65	141	-26.65	9377	21	10617	2408
hsa-miR-211-3p	KF268948_CentralAfricanRepublic1	287	-46.91	146	-27.78	9378	21	10788	 2467 9832
hsa-miR-211-3p	KF268949_CentralAfricanRepublic2	287	-46.91	146	-27.78	9379	21	10776	 2448 9816
hsa-miR-211-3p	KF268950_CentralAfricanRepublic3	287	-46.91	146	-27.78	9380	21	10755	 2467 9832
hsa-miR-211-3p	NC_012532_Uganda2	141	-19.13	141	-19.13	9381	21	10794	9823
hsa-miR-211-3p	NC_012533_KedougouVirus1	141	-19.24	141	-19.24	9382	21	10723	6284
hsa-miR-211-3p	AY632535_Uganda3	141	-19.13	141	-19.13	9384	21	10794	9823
hsa-miR-211-3p	AY632540_KedougouVirus2	141	-19.24	141	-19.24	9385	21	10723	6284
hsa-miR-212-5p	KU509998_Haiti	291	-35.46	151	-18.43	9387	23	10676	 9052 4270
hsa-miR-212-5p	KU647676_Martinique	291	-35.46	151	-18.43	9388	23	10617	 8994 4212
hsa-miR-212-5p	KU501215_PuertoRico	291	-35.46	151	-18.43	9389	23	10675	 9053 4271
hsa-miR-212-5p	KU365777_Brazil1	291	-35.46	151	-18.43	9390	23	10662	 9040 4258
hsa-miR-212-5p	KU365778_Brazil2	291	-35.46	151	-18.43	9391	23	10727	 9041 4259
hsa-miR-212-5p	KU365779_Brazil3	291	-35.46	151	-18.43	9392	23	10662	 9040 4258
hsa-miR-212-5p	KU365780_Brazil4	291	-35.46	151	-18.43	9393	23	10662	 9040 4258
hsa-miR-212-5p	KU321639_Brazil5	291	-35.46	151	-18.43	9394	23	10676	 9052 4270
hsa-miR-212-5p	LC002520_Uganda1	142	-16.21	142	-16.21	9395	23	10807	4275
hsa-miR-212-5p	KJ776791_FrenchPolynesia	291	-35.46	151	-18.43	9396	23	10617	 8994 4212
hsa-miR-212-5p	KF268948_CentralAfricanRepublic1	144	-16.77	144	-16.77	9397	23	10788	4272
hsa-miR-212-5p	KF268949_CentralAfricanRepublic2	142	-16.21	142	-16.21	9398	23	10776	4256
hsa-miR-212-5p	KF268950_CentralAfricanRepublic3	144	-16.77	144	-16.77	9399	23	10755	4272
hsa-miR-212-5p	NC_012532_Uganda2	142	-16.21	142	-16.21	9400	23	10794	4263
hsa-miR-212-5p	NC_012533_KedougouVirus1	294	-39.96	150	-21.69	9401	23	10723	 2843 8415
hsa-miR-212-5p	NC_012534_BagazaVirus1	141	-15.35	141	-15.35	9402	23	10941	1880
hsa-miR-212-5p	AY632535_Uganda3	142	-16.21	142	-16.21	9403	23	10794	4263
hsa-miR-212-5p	AY632540_KedougouVirus2	294	-39.96	150	-21.69	9404	23	10723	 2843 8415
hsa-miR-212-5p	AY632545_BagazaVirus2	141	-15.35	141	-15.35	9405	23	10941	1880
hsa-miR-212-3p	NC_012534_BagazaVirus1	160	-19.97	160	-19.97	9421	21	10941	1265
hsa-miR-212-3p	AY632545_BagazaVirus2	160	-19.97	160	-19.97	9424	21	10941	1265
hsa-miR-181a-3p	KU509998_Haiti	146	-22.67	146	-22.67	9425	22	10676	4427
hsa-miR-181a-3p	KU501215_PuertoRico	146	-22.67	146	-22.67	9427	22	10675	4428
hsa-miR-181a-3p	KU365777_Brazil1	146	-22.67	146	-22.67	9428	22	10662	4415
hsa-miR-181a-3p	KU365778_Brazil2	146	-22.67	146	-22.67	9429	22	10727	4416
hsa-miR-181a-3p	KU365779_Brazil3	146	-22.67	146	-22.67	9430	22	10662	4415
hsa-miR-181a-3p	KU365780_Brazil4	146	-22.67	146	-22.67	9431	22	10662	4415
hsa-miR-181a-3p	KU321639_Brazil5	146	-22.67	146	-22.67	9432	22	10676	4427
hsa-miR-181a-3p	KJ776791_FrenchPolynesia	293	-36.16	147	-22.67	9434	22	10617	 3582 4369
hsa-miR-181a-3p	KF268948_CentralAfricanRepublic1	154	-20.93	154	-20.93	9435	22	10788	2877
hsa-miR-181a-3p	KF268949_CentralAfricanRepublic2	154	-19.68	154	-19.68	9436	22	10776	2858
hsa-miR-181a-3p	KF268950_CentralAfricanRepublic3	154	-20.93	154	-20.93	9437	22	10755	2877
hsa-miR-181a-3p	NC_012533_KedougouVirus1	154	-19.27	154	-19.27	9439	22	10723	6425
hsa-miR-181a-3p	NC_012534_BagazaVirus1	878	-104.99	154	-22.47	9440	22	10941	 7332 184 8783 4705 6273 6139
hsa-miR-181a-3p	AY632540_KedougouVirus2	154	-19.27	154	-19.27	9442	22	10723	6425
hsa-miR-181a-3p	AY632545_BagazaVirus2	878	-104.99	154	-22.47	9443	22	10941	 7332 184 8783 4705 6273 6139
hsa-miR-214-5p	KU509998_Haiti	147	-15.49	147	-15.49	9444	22	10676	1540
hsa-miR-214-5p	KU647676_Martinique	147	-15.49	147	-15.49	9445	22	10617	1482
hsa-miR-214-5p	KU501215_PuertoRico	147	-15.49	147	-15.49	9446	22	10675	1541
hsa-miR-214-5p	KU365777_Brazil1	147	-15.49	147	-15.49	9447	22	10662	1528
hsa-miR-214-5p	KU365778_Brazil2	147	-15.49	147	-15.49	9448	22	10727	1529
hsa-miR-214-5p	KU365779_Brazil3	147	-15.49	147	-15.49	9449	22	10662	1528
hsa-miR-214-5p	KU365780_Brazil4	147	-15.49	147	-15.49	9450	22	10662	1528
hsa-miR-214-5p	KU321639_Brazil5	147	-15.49	147	-15.49	9451	22	10676	1540
hsa-miR-214-5p	LC002520_Uganda1	143	-15.49	143	-15.49	9452	22	10807	1540
hsa-miR-214-5p	KJ776791_FrenchPolynesia	147	-15.49	147	-15.49	9453	22	10617	1482
hsa-miR-214-5p	KF268948_CentralAfricanRepublic1	281	-31.11	141	-15.62	9454	22	10788	 1541 9439
hsa-miR-214-5p	KF268949_CentralAfricanRepublic2	141	-15.49	141	-15.49	9455	22	10776	1522
hsa-miR-214-5p	KF268950_CentralAfricanRepublic3	281	-31.11	141	-15.62	9456	22	10755	 1541 9439
hsa-miR-214-5p	NC_012532_Uganda2	143	-15.49	143	-15.49	9457	22	10794	1528
hsa-miR-214-5p	NC_012533_KedougouVirus1	140	-23.25	140	-23.25	9458	22	10723	10275
hsa-miR-214-5p	NC_012534_BagazaVirus1	296	-32.43	156	-18.96	9459	22	10941	 3590 7402
hsa-miR-214-5p	AY632535_Uganda3	143	-15.49	143	-15.49	9460	22	10794	1528
hsa-miR-214-5p	AY632540_KedougouVirus2	140	-23.25	140	-23.25	9461	22	10723	10275
hsa-miR-214-5p	AY632545_BagazaVirus2	296	-32.43	156	-18.96	9462	22	10941	 3590 7402
hsa-miR-214-3p	KU509998_Haiti	424	-57.45	144	-20.56	9463	22	10676	 435 4619 10389
hsa-miR-214-3p	KU647676_Martinique	424	-57.45	144	-20.56	9464	22	10617	 377 4561 10331
hsa-miR-214-3p	KU501215_PuertoRico	424	-57.45	144	-20.56	9465	22	10675	 436 4620 10390
hsa-miR-214-3p	KU365777_Brazil1	424	-57.45	144	-20.56	9466	22	10662	 423 4607 10377
hsa-miR-214-3p	KU365778_Brazil2	424	-57.45	144	-20.56	9467	22	10727	 424 4608 10378
hsa-miR-214-3p	KU365779_Brazil3	424	-57.45	144	-20.56	9468	22	10662	 423 4607 10377
hsa-miR-214-3p	KU365780_Brazil4	424	-57.45	144	-20.56	9469	22	10662	 423 4607 10377
hsa-miR-214-3p	KU321639_Brazil5	424	-57.45	144	-20.56	9470	22	10676	 435 4619 10389
hsa-miR-214-3p	LC002520_Uganda1	424	-57.72	144	-20.83	9471	22	10807	 2469 437 10390
hsa-miR-214-3p	KJ776791_FrenchPolynesia	565	-77.36	144	-20.56	9472	22	10617	 377 2410 4561 10331
hsa-miR-214-3p	KF268948_CentralAfricanRepublic1	568	-78.62	144	-21.07	9473	22	10788	 2469 440 4315 10387
hsa-miR-214-3p	KF268949_CentralAfricanRepublic2	578	-79.38	151	-21.83	9474	22	10776	 201 2450 439 10371
hsa-miR-214-3p	KF268950_CentralAfricanRepublic3	568	-78.62	144	-21.07	9475	22	10755	 2469 440 4315 10387
hsa-miR-214-3p	NC_012532_Uganda2	424	-57.72	144	-20.83	9476	22	10794	 2457 437 10378
hsa-miR-214-3p	NC_012533_KedougouVirus1	287	-35.74	145	-18.25	9477	22	10723	 6749 4283
hsa-miR-214-3p	AY632535_Uganda3	424	-57.72	144	-20.83	9479	22	10794	 2457 437 10378
hsa-miR-214-3p	AY632540_KedougouVirus2	287	-35.74	145	-18.25	9480	22	10723	 6749 4283
hsa-miR-215-5p	NC_012533_KedougouVirus1	147	-13.77	147	-13.77	9496	21	10723	10169
hsa-miR-215-5p	NC_012534_BagazaVirus1	147	-13.9	147	-13.9	9497	21	10941	3389
hsa-miR-215-5p	AY632540_KedougouVirus2	147	-13.77	147	-13.77	9499	21	10723	10169
hsa-miR-215-5p	AY632545_BagazaVirus2	147	-13.9	147	-13.9	9500	21	10941	3389
hsa-miR-215-3p	KU509998_Haiti	463	-55.53	158	-19.77	9501	23	10676	 6496 9628 2222
hsa-miR-215-3p	KU647676_Martinique	463	-55.53	158	-19.77	9502	23	10617	 6438 9570 2164
hsa-miR-215-3p	KU501215_PuertoRico	463	-55.53	158	-19.77	9503	23	10675	 6497 9629 2223
hsa-miR-215-3p	KU365777_Brazil1	463	-55.53	158	-19.77	9504	23	10662	 6484 9616 2210
hsa-miR-215-3p	KU365778_Brazil2	463	-55.53	158	-19.77	9505	23	10727	 6485 9617 2211
hsa-miR-215-3p	KU365779_Brazil3	463	-55.53	158	-19.77	9506	23	10662	 6484 9616 2210
hsa-miR-215-3p	KU365780_Brazil4	463	-55.53	158	-19.77	9507	23	10662	 6484 9616 2210
hsa-miR-215-3p	KU321639_Brazil5	463	-55.53	158	-19.77	9508	23	10676	 6496 9628 2222
hsa-miR-215-3p	LC002520_Uganda1	588	-66.41	158	-19.77	9509	23	10807	 6497 2223 452 1334
hsa-miR-215-3p	KJ776791_FrenchPolynesia	463	-55.53	158	-19.77	9510	23	10617	 6438 9570 2164
hsa-miR-215-3p	KF268948_CentralAfricanRepublic1	737	-77.04	160	-19.77	9511	23	10788	 6497 2223 9626 452 5540
hsa-miR-215-3p	KF268949_CentralAfricanRepublic2	730	-75.83	153	-19.77	9512	23	10776	 6478 2204 9610 451 5521
hsa-miR-215-3p	KF268950_CentralAfricanRepublic3	737	-77.04	160	-19.77	9513	23	10755	 6497 2223 9626 452 5540
hsa-miR-215-3p	NC_012532_Uganda2	588	-66.41	158	-19.77	9514	23	10794	 6485 2211 452 1334
hsa-miR-215-3p	NC_012533_KedougouVirus1	586	-62.36	156	-17.61	9515	23	10723	 10301 1224 6223 10503
hsa-miR-215-3p	NC_012534_BagazaVirus1	443	-50.73	153	-20.31	9516	23	10941	 1970 6697 5137
hsa-miR-215-3p	AY632535_Uganda3	588	-66.41	158	-19.77	9517	23	10794	 6485 2211 452 1334
hsa-miR-215-3p	AY632540_KedougouVirus2	586	-62.36	156	-17.61	9518	23	10723	 10301 1224 6223 10503
hsa-miR-215-3p	AY632545_BagazaVirus2	443	-50.73	153	-20.31	9519	23	10941	 1970 6697 5137
hsa-miR-216a-5p	KU509998_Haiti	285	-33.24	145	-19.39	9520	22	10676	 248 9182
hsa-miR-216a-5p	KU647676_Martinique	283	-32.98	143	-19.39	9521	22	10617	 193 9124
hsa-miR-216a-5p	KU501215_PuertoRico	283	-32.98	143	-19.39	9522	22	10675	 252 9183
hsa-miR-216a-5p	KU365777_Brazil1	283	-32.98	143	-19.39	9523	22	10662	 239 9170
hsa-miR-216a-5p	KU365778_Brazil2	283	-32.98	143	-19.39	9524	22	10727	 240 9171
hsa-miR-216a-5p	KU365779_Brazil3	283	-32.98	143	-19.39	9525	22	10662	 239 9170
hsa-miR-216a-5p	KU365780_Brazil4	283	-32.98	143	-19.39	9526	22	10662	 239 9170
hsa-miR-216a-5p	KU321639_Brazil5	285	-33.24	145	-19.39	9527	22	10676	 248 9182
hsa-miR-216a-5p	LC002520_Uganda1	439	-55.84	151	-22.7	9528	22	10807	 252 5286 4128
hsa-miR-216a-5p	KJ776791_FrenchPolynesia	283	-32.98	143	-19.39	9529	22	10617	 193 9124
hsa-miR-216a-5p	KF268948_CentralAfricanRepublic1	439	-56.31	151	-24.74	9530	22	10788	 252 5286 4128
hsa-miR-216a-5p	KF268949_CentralAfricanRepublic2	439	-56.31	151	-24.74	9531	22	10776	 251 5267 4109
hsa-miR-216a-5p	KF268950_CentralAfricanRepublic3	439	-56.31	151	-24.74	9532	22	10755	 252 5286 4128
hsa-miR-216a-5p	NC_012532_Uganda2	439	-55.84	151	-22.7	9533	22	10794	 252 5274 4116
hsa-miR-216a-5p	NC_012534_BagazaVirus1	288	-35.38	147	-18.59	9535	22	10941	 5268 4418
hsa-miR-216a-5p	AY632535_Uganda3	439	-55.84	151	-22.7	9536	22	10794	 252 5274 4116
hsa-miR-216a-5p	AY632545_BagazaVirus2	288	-35.38	147	-18.59	9538	22	10941	 5268 4418
hsa-miR-216a-3p	KU509998_Haiti	443	-57.52	155	-21.46	9539	22	10676	 2199 7560 3165
hsa-miR-216a-3p	KU647676_Martinique	447	-57.31	155	-21.25	9540	22	10617	 2141 7502 3107
hsa-miR-216a-3p	KU501215_PuertoRico	443	-57.52	155	-21.46	9541	22	10675	 2200 7561 3166
hsa-miR-216a-3p	KU365777_Brazil1	443	-57.52	155	-21.46	9542	22	10662	 2187 7548 3153
hsa-miR-216a-3p	KU365778_Brazil2	443	-57.52	155	-21.46	9543	22	10727	 2188 7549 3154
hsa-miR-216a-3p	KU365779_Brazil3	443	-57.52	155	-21.46	9544	22	10662	 2187 7548 3153
hsa-miR-216a-3p	KU365780_Brazil4	443	-57.52	155	-21.46	9545	22	10662	 2187 7548 3153
hsa-miR-216a-3p	KU321639_Brazil5	443	-57.52	155	-21.46	9546	22	10676	 2199 7560 3165
hsa-miR-216a-3p	LC002520_Uganda1	450	-63.83	161	-25.5	9547	22	10807	 2201 7561 9826
hsa-miR-216a-3p	KJ776791_FrenchPolynesia	443	-57.52	155	-21.46	9548	22	10617	 2141 7502 3107
hsa-miR-216a-3p	KF268948_CentralAfricanRepublic1	311	-41.31	163	-25.5	9549	22	10788	 2200 7561
hsa-miR-216a-3p	KF268949_CentralAfricanRepublic2	311	-41.31	163	-25.5	9550	22	10776	 2181 7542
hsa-miR-216a-3p	KF268950_CentralAfricanRepublic3	311	-41.31	163	-25.5	9551	22	10755	 2200 7561
hsa-miR-216a-3p	NC_012532_Uganda2	597	-88.45	161	-25.5	9552	22	10794	 2189 7549 8268 9814
hsa-miR-216a-3p	NC_012533_KedougouVirus1	291	-48.46	151	-24.76	9553	22	10723	 2574 6830
hsa-miR-216a-3p	NC_012534_BagazaVirus1	143	-21.07	143	-21.07	9554	22	10941	7909
hsa-miR-216a-3p	AY632535_Uganda3	597	-88.45	161	-25.5	9555	22	10794	 2189 7549 8268 9814
hsa-miR-216a-3p	AY632540_KedougouVirus2	291	-48.46	151	-24.76	9556	22	10723	 2574 6830
hsa-miR-216a-3p	AY632545_BagazaVirus2	143	-21.07	143	-21.07	9557	22	10941	7909
hsa-miR-217	KU509998_Haiti	149	-20.13	149	-20.13	9558	23	10676	7064
hsa-miR-217	KU647676_Martinique	149	-20.13	149	-20.13	9559	23	10617	7006
hsa-miR-217	KU501215_PuertoRico	149	-20.13	149	-20.13	9560	23	10675	7065
hsa-miR-217	KU365777_Brazil1	149	-20.13	149	-20.13	9561	23	10662	7052
hsa-miR-217	KU365778_Brazil2	149	-20.13	149	-20.13	9562	23	10727	7053
hsa-miR-217	KU365779_Brazil3	149	-20.13	149	-20.13	9563	23	10662	7052
hsa-miR-217	KU365780_Brazil4	149	-20.13	149	-20.13	9564	23	10662	7052
hsa-miR-217	KU321639_Brazil5	149	-20.13	149	-20.13	9565	23	10676	7064
hsa-miR-217	KJ776791_FrenchPolynesia	149	-20.13	149	-20.13	9567	23	10617	7006
hsa-miR-217	NC_012534_BagazaVirus1	288	-26.65	148	-13.51	9573	23	10941	 8234 10669
hsa-miR-217	AY632545_BagazaVirus2	288	-26.65	148	-13.51	9576	23	10941	 8234 10669
hsa-miR-218-5p	KU509998_Haiti	284	-27.92	143	-14.27	9577	21	10676	 3632 9362
hsa-miR-218-5p	KU647676_Martinique	284	-27.92	143	-14.27	9578	21	10617	 3574 9304
hsa-miR-218-5p	KU501215_PuertoRico	284	-27.92	143	-14.27	9579	21	10675	 3633 9363
hsa-miR-218-5p	KU365777_Brazil1	284	-27.92	143	-14.27	9580	21	10662	 3620 9350
hsa-miR-218-5p	KU365778_Brazil2	284	-27.92	143	-14.27	9581	21	10727	 3621 9351
hsa-miR-218-5p	KU365779_Brazil3	284	-27.92	143	-14.27	9582	21	10662	 3620 9350
hsa-miR-218-5p	KU365780_Brazil4	284	-27.92	143	-14.27	9583	21	10662	 3620 9350
hsa-miR-218-5p	KU321639_Brazil5	284	-27.92	143	-14.27	9584	21	10676	 3632 9362
hsa-miR-218-5p	KJ776791_FrenchPolynesia	284	-27.92	143	-14.27	9586	21	10617	 3574 9304
hsa-miR-218-5p	KF268948_CentralAfricanRepublic1	149	-15.67	149	-15.67	9587	21	10788	9363
hsa-miR-218-5p	KF268949_CentralAfricanRepublic2	149	-15.66	149	-15.66	9588	21	10776	9344
hsa-miR-218-5p	KF268950_CentralAfricanRepublic3	149	-15.67	149	-15.67	9589	21	10755	9363
hsa-miR-218-5p	NC_012533_KedougouVirus1	431	-49.19	148	-16.6	9591	21	10723	 7245 5414 5065
hsa-miR-218-5p	NC_012534_BagazaVirus1	153	-15.85	153	-15.85	9592	21	10941	7373
hsa-miR-218-5p	AY632540_KedougouVirus2	431	-49.19	148	-16.6	9594	21	10723	 7245 5414 5065
hsa-miR-218-5p	AY632545_BagazaVirus2	153	-15.85	153	-15.85	9595	21	10941	7373
hsa-miR-218-1-3p	KU509998_Haiti	290	-50.27	147	-29.25	9596	22	10676	 637 8539
hsa-miR-218-1-3p	KU647676_Martinique	290	-50.27	147	-29.25	9597	22	10617	 579 8481
hsa-miR-218-1-3p	KU501215_PuertoRico	290	-50.27	147	-29.25	9598	22	10675	 638 8540
hsa-miR-218-1-3p	KU365777_Brazil1	290	-50.27	147	-29.25	9599	22	10662	 625 8527
hsa-miR-218-1-3p	KU365778_Brazil2	290	-50.27	147	-29.25	9600	22	10727	 626 8528
hsa-miR-218-1-3p	KU365779_Brazil3	290	-50.27	147	-29.25	9601	22	10662	 625 8527
hsa-miR-218-1-3p	KU365780_Brazil4	290	-50.27	147	-29.25	9602	22	10662	 625 8527
hsa-miR-218-1-3p	KU321639_Brazil5	290	-50.27	147	-29.25	9603	22	10676	 637 8539
hsa-miR-218-1-3p	LC002520_Uganda1	149	-20.29	149	-20.29	9604	22	10807	636
hsa-miR-218-1-3p	KJ776791_FrenchPolynesia	290	-50.27	147	-29.25	9605	22	10617	 579 8481
hsa-miR-218-1-3p	KF268948_CentralAfricanRepublic1	142	-16.69	142	-16.69	9606	22	10788	638
hsa-miR-218-1-3p	KF268949_CentralAfricanRepublic2	142	-16.69	142	-16.69	9607	22	10776	637
hsa-miR-218-1-3p	KF268950_CentralAfricanRepublic3	142	-16.69	142	-16.69	9608	22	10755	638
hsa-miR-218-1-3p	NC_012532_Uganda2	149	-20.29	149	-20.29	9609	22	10794	636
hsa-miR-218-1-3p	NC_012533_KedougouVirus1	288	-36.94	146	-20.36	9610	22	10723	 8372 3276
hsa-miR-218-1-3p	NC_012534_BagazaVirus1	590	-92.56	163	-27.96	9611	22	10941	 3523 1747 7338 396
hsa-miR-218-1-3p	AY632535_Uganda3	149	-20.29	149	-20.29	9612	22	10794	636
hsa-miR-218-1-3p	AY632540_KedougouVirus2	288	-36.94	146	-20.36	9613	22	10723	 8372 3276
hsa-miR-218-1-3p	AY632545_BagazaVirus2	590	-92.56	163	-27.96	9614	22	10941	 3523 1747 7338 396
hsa-miR-218-2-3p	KU509998_Haiti	150	-26.55	150	-26.55	9615	22	10676	8540
hsa-miR-218-2-3p	KU647676_Martinique	150	-26.55	150	-26.55	9616	22	10617	8482
hsa-miR-218-2-3p	KU501215_PuertoRico	150	-26.55	150	-26.55	9617	22	10675	8541
hsa-miR-218-2-3p	KU365777_Brazil1	150	-26.55	150	-26.55	9618	22	10662	8528
hsa-miR-218-2-3p	KU365778_Brazil2	150	-26.55	150	-26.55	9619	22	10727	8529
hsa-miR-218-2-3p	KU365779_Brazil3	150	-26.55	150	-26.55	9620	22	10662	8528
hsa-miR-218-2-3p	KU365780_Brazil4	150	-26.55	150	-26.55	9621	22	10662	8528
hsa-miR-218-2-3p	KU321639_Brazil5	150	-26.55	150	-26.55	9622	22	10676	8540
hsa-miR-218-2-3p	LC002520_Uganda1	145	-19.22	145	-19.22	9623	22	10807	9135
hsa-miR-218-2-3p	KJ776791_FrenchPolynesia	150	-26.55	150	-26.55	9624	22	10617	8482
hsa-miR-218-2-3p	KF268948_CentralAfricanRepublic1	142	-19.22	142	-19.22	9625	22	10788	9135
hsa-miR-218-2-3p	KF268949_CentralAfricanRepublic2	142	-19.22	142	-19.22	9626	22	10776	9116
hsa-miR-218-2-3p	KF268950_CentralAfricanRepublic3	142	-19.22	142	-19.22	9627	22	10755	9135
hsa-miR-218-2-3p	NC_012532_Uganda2	145	-19.22	145	-19.22	9628	22	10794	9123
hsa-miR-218-2-3p	NC_012533_KedougouVirus1	142	-19.81	142	-19.81	9629	22	10723	8732
hsa-miR-218-2-3p	NC_012534_BagazaVirus1	764	-117.13	167	-26.12	9630	22	10941	 3524 9823 1748 7339 3244
hsa-miR-218-2-3p	AY632535_Uganda3	145	-19.22	145	-19.22	9631	22	10794	9123
hsa-miR-218-2-3p	AY632540_KedougouVirus2	142	-19.81	142	-19.81	9632	22	10723	8732
hsa-miR-218-2-3p	AY632545_BagazaVirus2	764	-117.13	167	-26.12	9633	22	10941	 3524 9823 1748 7339 3244
hsa-miR-219a-5p	LC002520_Uganda1	144	-16.3	144	-16.3	9642	21	10807	1175
hsa-miR-219a-5p	KF268948_CentralAfricanRepublic1	289	-26.88	145	-16.3	9644	21	10788	 6527 1175
hsa-miR-219a-5p	KF268949_CentralAfricanRepublic2	289	-26.88	145	-16.3	9645	21	10776	 6508 1174
hsa-miR-219a-5p	KF268950_CentralAfricanRepublic3	289	-26.88	145	-16.3	9646	21	10755	 6527 1175
hsa-miR-219a-5p	NC_012532_Uganda2	144	-16.3	144	-16.3	9647	21	10794	1175
hsa-miR-219a-5p	NC_012534_BagazaVirus1	150	-15.83	150	-15.83	9649	21	10941	6511
hsa-miR-219a-5p	AY632535_Uganda3	144	-16.3	144	-16.3	9650	21	10794	1175
hsa-miR-219a-5p	AY632545_BagazaVirus2	150	-15.83	150	-15.83	9652	21	10941	6511
hsa-miR-219a-1-3p	KU509998_Haiti	430	-62.32	149	-23.61	9653	22	10676	 2276 3534 5582
hsa-miR-219a-1-3p	KU647676_Martinique	430	-62.32	149	-23.61	9654	22	10617	 2218 3476 5524
hsa-miR-219a-1-3p	KU501215_PuertoRico	430	-62.32	149	-23.61	9655	22	10675	 2277 3535 5583
hsa-miR-219a-1-3p	KU365777_Brazil1	430	-62.32	149	-23.61	9656	22	10662	 2264 3522 5570
hsa-miR-219a-1-3p	KU365778_Brazil2	430	-62.32	149	-23.61	9657	22	10727	 2265 3523 5571
hsa-miR-219a-1-3p	KU365779_Brazil3	430	-62.32	149	-23.61	9658	22	10662	 2264 3522 5570
hsa-miR-219a-1-3p	KU365780_Brazil4	430	-62.32	149	-23.61	9659	22	10662	 2264 3522 5570
hsa-miR-219a-1-3p	KU321639_Brazil5	430	-62.32	149	-23.61	9660	22	10676	 2276 3534 5582
hsa-miR-219a-1-3p	LC002520_Uganda1	145	-21.51	145	-21.51	9661	22	10807	2277
hsa-miR-219a-1-3p	KJ776791_FrenchPolynesia	430	-62.32	149	-23.61	9662	22	10617	 2218 3476 5524
hsa-miR-219a-1-3p	KF268948_CentralAfricanRepublic1	291	-45.15	147	-23.15	9663	22	10788	 2279 5583
hsa-miR-219a-1-3p	KF268949_CentralAfricanRepublic2	144	-22	144	-22	9664	22	10776	5564
hsa-miR-219a-1-3p	KF268950_CentralAfricanRepublic3	291	-45.15	147	-23.15	9665	22	10755	 2279 5583
hsa-miR-219a-1-3p	NC_012532_Uganda2	145	-21.51	145	-21.51	9666	22	10794	2265
hsa-miR-219a-1-3p	NC_012533_KedougouVirus1	148	-20.53	148	-20.53	9667	22	10723	1737
hsa-miR-219a-1-3p	NC_012534_BagazaVirus1	429	-50.34	144	-22	9668	22	10941	 2557 949 5565
hsa-miR-219a-1-3p	AY632535_Uganda3	145	-21.51	145	-21.51	9669	22	10794	2265
hsa-miR-219a-1-3p	AY632540_KedougouVirus2	148	-20.53	148	-20.53	9670	22	10723	1737
hsa-miR-219a-1-3p	AY632545_BagazaVirus2	429	-50.34	144	-22	9671	22	10941	 2557 949 5565
hsa-miR-221-5p	KU509998_Haiti	427	-50.82	144	-19.67	9672	22	10676	 10382 1005 6486
hsa-miR-221-5p	KU647676_Martinique	427	-50.82	144	-19.67	9673	22	10617	 10324 947 6428
hsa-miR-221-5p	KU501215_PuertoRico	427	-50.82	144	-19.67	9674	22	10675	 10383 1006 6487
hsa-miR-221-5p	KU365777_Brazil1	423	-51.03	143	-19.67	9675	22	10662	 993 6474 10370
hsa-miR-221-5p	KU365778_Brazil2	427	-50.82	144	-19.67	9676	22	10727	 10371 994 6475
hsa-miR-221-5p	KU365779_Brazil3	423	-51.03	143	-19.67	9677	22	10662	 993 6474 10370
hsa-miR-221-5p	KU365780_Brazil4	427	-50.82	144	-19.67	9678	22	10662	 10370 993 6474
hsa-miR-221-5p	KU321639_Brazil5	427	-50.82	144	-19.67	9679	22	10676	 10382 1005 6486
hsa-miR-221-5p	LC002520_Uganda1	280	-29.51	140	-14.96	9680	22	10807	 6487 10383
hsa-miR-221-5p	KJ776791_FrenchPolynesia	427	-51.88	144	-19.67	9681	22	10617	 10324 947 6428
hsa-miR-221-5p	KF268948_CentralAfricanRepublic1	284	-31.58	144	-16.36	9682	22	10788	 10380 6487
hsa-miR-221-5p	KF268949_CentralAfricanRepublic2	144	-16.36	144	-16.36	9683	22	10776	10364
hsa-miR-221-5p	KF268950_CentralAfricanRepublic3	284	-31.58	144	-16.36	9684	22	10755	 10380 6487
hsa-miR-221-5p	NC_012532_Uganda2	280	-29.51	140	-14.96	9685	22	10794	 6475 10371
hsa-miR-221-5p	NC_012533_KedougouVirus1	143	-19.87	143	-19.87	9686	22	10723	868
hsa-miR-221-5p	AY632535_Uganda3	280	-29.51	140	-14.96	9688	22	10794	 6475 10371
hsa-miR-221-5p	AY632540_KedougouVirus2	143	-19.87	143	-19.87	9689	22	10723	868
hsa-miR-221-3p	KU509998_Haiti	727	-98.76	165	-24.34	9691	23	10676	 3746 4741 9081 4432 6135
hsa-miR-221-3p	KU647676_Martinique	587	-74.42	165	-20.91	9692	23	10617	 3688 4683 9023 6077
hsa-miR-221-3p	KU501215_PuertoRico	727	-98.76	165	-24.34	9693	23	10675	 3747 4742 9082 4433 6136
hsa-miR-221-3p	KU365777_Brazil1	727	-98.76	165	-24.34	9694	23	10662	 3734 4729 9069 4420 6123
hsa-miR-221-3p	KU365778_Brazil2	727	-98.76	165	-24.34	9695	23	10727	 3735 4730 9070 4421 6124
hsa-miR-221-3p	KU365779_Brazil3	727	-98.76	165	-24.34	9696	23	10662	 3734 4729 9069 4420 6123
hsa-miR-221-3p	KU365780_Brazil4	727	-98.76	165	-24.34	9697	23	10662	 3734 4729 9069 4420 6123
hsa-miR-221-3p	KU321639_Brazil5	727	-98.76	165	-24.34	9698	23	10676	 3746 4741 9081 4432 6135
hsa-miR-221-3p	LC002520_Uganda1	310	-37.23	165	-20.91	9699	23	10807	 3747 4742
hsa-miR-221-3p	KJ776791_FrenchPolynesia	727	-98.76	165	-24.34	9700	23	10617	 3688 4683 9023 4374 6077
hsa-miR-221-3p	KF268948_CentralAfricanRepublic1	294	-36.54	149	-20.22	9701	23	10788	 3747 4742
hsa-miR-221-3p	KF268949_CentralAfricanRepublic2	294	-36.54	149	-20.22	9702	23	10776	 3728 4723
hsa-miR-221-3p	KF268950_CentralAfricanRepublic3	294	-36.54	149	-20.22	9703	23	10755	 3747 4742
hsa-miR-221-3p	NC_012532_Uganda2	310	-37.23	165	-20.91	9704	23	10794	 3735 4730
hsa-miR-221-3p	NC_012533_KedougouVirus1	141	-19.12	141	-19.12	9705	23	10723	1350
hsa-miR-221-3p	NC_012534_BagazaVirus1	142	-19.33	142	-19.33	9706	23	10941	4724
hsa-miR-221-3p	AY632535_Uganda3	310	-37.23	165	-20.91	9707	23	10794	 3735 4730
hsa-miR-221-3p	AY632540_KedougouVirus2	141	-19.12	141	-19.12	9708	23	10723	1350
hsa-miR-221-3p	AY632545_BagazaVirus2	142	-19.33	142	-19.33	9709	23	10941	4724
hsa-miR-222-5p	KU509998_Haiti	143	-20.76	143	-20.76	9710	22	10676	3074
hsa-miR-222-5p	KU647676_Martinique	143	-20.76	143	-20.76	9711	22	10617	3016
hsa-miR-222-5p	KU501215_PuertoRico	143	-20.76	143	-20.76	9712	22	10675	3075
hsa-miR-222-5p	KU365777_Brazil1	143	-20.76	143	-20.76	9713	22	10662	3062
hsa-miR-222-5p	KU365778_Brazil2	143	-20.76	143	-20.76	9714	22	10727	3063
hsa-miR-222-5p	KU365779_Brazil3	143	-20.76	143	-20.76	9715	22	10662	3062
hsa-miR-222-5p	KU365780_Brazil4	143	-20.76	143	-20.76	9716	22	10662	3062
hsa-miR-222-5p	KU321639_Brazil5	143	-20.76	143	-20.76	9717	22	10676	3074
hsa-miR-222-5p	KJ776791_FrenchPolynesia	284	-36.26	143	-20.76	9719	22	10617	 3016 2408
hsa-miR-222-5p	KF268948_CentralAfricanRepublic1	147	-20.09	147	-20.09	9720	22	10788	10069
hsa-miR-222-5p	KF268949_CentralAfricanRepublic2	289	-43.79	147	-23.7	9721	22	10776	 10053 9541
hsa-miR-222-5p	KF268950_CentralAfricanRepublic3	147	-20.09	147	-20.09	9722	22	10755	10069
hsa-miR-222-3p	KU509998_Haiti	153	-20.52	153	-20.52	9729	21	10676	3747
hsa-miR-222-3p	KU647676_Martinique	153	-20.52	153	-20.52	9730	21	10617	3689
hsa-miR-222-3p	KU501215_PuertoRico	153	-20.52	153	-20.52	9731	21	10675	3748
hsa-miR-222-3p	KU365777_Brazil1	153	-20.52	153	-20.52	9732	21	10662	3735
hsa-miR-222-3p	KU365778_Brazil2	296	-40.72	153	-20.52	9733	21	10727	 3736 9927
hsa-miR-222-3p	KU365779_Brazil3	153	-20.52	153	-20.52	9734	21	10662	3735
hsa-miR-222-3p	KU365780_Brazil4	153	-20.52	153	-20.52	9735	21	10662	3735
hsa-miR-222-3p	KU321639_Brazil5	153	-20.52	153	-20.52	9736	21	10676	3747
hsa-miR-222-3p	LC002520_Uganda1	437	-55.57	153	-20.52	9737	21	10807	 3748 9939 2517
hsa-miR-222-3p	KJ776791_FrenchPolynesia	153	-20.52	153	-20.52	9738	21	10617	3689
hsa-miR-222-3p	KF268948_CentralAfricanRepublic1	288	-35.05	145	-20.2	9739	21	10788	 2517 9936
hsa-miR-222-3p	KF268949_CentralAfricanRepublic2	288	-35.05	145	-20.2	9740	21	10776	 2498 9920
hsa-miR-222-3p	KF268950_CentralAfricanRepublic3	288	-35.05	145	-20.2	9741	21	10755	 2517 9936
hsa-miR-222-3p	NC_012532_Uganda2	437	-55.57	153	-20.52	9742	21	10794	 3736 9927 2505
hsa-miR-222-3p	NC_012534_BagazaVirus1	155	-29.34	155	-29.34	9744	21	10941	9940
hsa-miR-222-3p	AY632535_Uganda3	437	-55.57	153	-20.52	9745	21	10794	 3736 9927 2505
hsa-miR-222-3p	AY632545_BagazaVirus2	155	-29.34	155	-29.34	9747	21	10941	9940
hsa-miR-223-5p	KU509998_Haiti	283	-21.63	142	-13.77	9748	22	10676	 9361 807
hsa-miR-223-5p	KU647676_Martinique	283	-21.63	142	-13.77	9749	22	10617	 9303 749
hsa-miR-223-5p	KU501215_PuertoRico	283	-21.63	142	-13.77	9750	22	10675	 9362 808
hsa-miR-223-5p	KU365777_Brazil1	283	-21.63	142	-13.77	9751	22	10662	 9349 795
hsa-miR-223-5p	KU365778_Brazil2	283	-21.63	142	-13.77	9752	22	10727	 9350 796
hsa-miR-223-5p	KU365779_Brazil3	283	-21.63	142	-13.77	9753	22	10662	 9349 795
hsa-miR-223-5p	KU365780_Brazil4	283	-21.63	142	-13.77	9754	22	10662	 9349 795
hsa-miR-223-5p	KU321639_Brazil5	283	-21.63	142	-13.77	9755	22	10676	 9361 807
hsa-miR-223-5p	LC002520_Uganda1	298	-29.11	157	-14.58	9756	22	10807	 9362 808
hsa-miR-223-5p	KJ776791_FrenchPolynesia	283	-21.63	142	-13.77	9757	22	10617	 9303 749
hsa-miR-223-5p	KF268948_CentralAfricanRepublic1	290	-30.34	149	-15.76	9758	22	10788	 9362 808
hsa-miR-223-5p	KF268949_CentralAfricanRepublic2	295	-33.67	149	-17.91	9759	22	10776	 9343 801
hsa-miR-223-5p	KF268950_CentralAfricanRepublic3	290	-30.34	149	-15.76	9760	22	10755	 9362 808
hsa-miR-223-5p	NC_012532_Uganda2	298	-29.11	157	-14.58	9761	22	10794	 9350 808
hsa-miR-223-5p	NC_012534_BagazaVirus1	285	-23.14	144	-12.49	9763	22	10941	 2267 768
hsa-miR-223-5p	AY632535_Uganda3	298	-29.11	157	-14.58	9764	22	10794	 9350 808
hsa-miR-223-5p	AY632545_BagazaVirus2	285	-23.14	144	-12.49	9766	22	10941	 2267 768
hsa-miR-223-3p	KU509998_Haiti	291	-36.59	151	-22.94	9767	22	10676	 5817 2727
hsa-miR-223-3p	KU647676_Martinique	291	-36.59	151	-22.94	9768	22	10617	 5759 2669
hsa-miR-223-3p	KU501215_PuertoRico	291	-36.59	151	-22.94	9769	22	10675	 5818 2728
hsa-miR-223-3p	KU365777_Brazil1	291	-36.59	151	-22.94	9770	22	10662	 5805 2715
hsa-miR-223-3p	KU365778_Brazil2	291	-36.59	151	-22.94	9771	22	10727	 5806 2716
hsa-miR-223-3p	KU365779_Brazil3	291	-36.59	151	-22.94	9772	22	10662	 5805 2715
hsa-miR-223-3p	KU365780_Brazil4	291	-36.59	151	-22.94	9773	22	10662	 5805 2715
hsa-miR-223-3p	KU321639_Brazil5	291	-36.59	151	-22.94	9774	22	10676	 5817 2727
hsa-miR-223-3p	LC002520_Uganda1	597	-64.49	155	-19.36	9775	22	10807	 5818 1441 7361 2726
hsa-miR-223-3p	KJ776791_FrenchPolynesia	291	-36.59	151	-22.94	9776	22	10617	 5759 2669
hsa-miR-223-3p	KF268948_CentralAfricanRepublic1	739	-75.34	155	-19.36	9777	22	10788	 5818 7361 1436 5856 2726
hsa-miR-223-3p	KF268949_CentralAfricanRepublic2	446	-49.86	155	-19.36	9778	22	10776	 5799 7342 2707
hsa-miR-223-3p	KF268950_CentralAfricanRepublic3	739	-75.34	155	-19.36	9779	22	10755	 5818 7361 1436 5856 2726
hsa-miR-223-3p	NC_012532_Uganda2	600	-69.99	155	-20.13	9780	22	10794	 5806 1423 7349 2714
hsa-miR-223-3p	NC_012534_BagazaVirus1	305	-27.41	157	-16.12	9782	22	10941	 6821 4335
hsa-miR-223-3p	AY632535_Uganda3	600	-69.99	155	-20.13	9783	22	10794	 5806 1423 7349 2714
hsa-miR-223-3p	AY632545_BagazaVirus2	305	-27.41	157	-16.12	9785	22	10941	 6821 4335
hsa-miR-224-5p	KU509998_Haiti	141	-21.3	141	-21.3	9786	21	10676	7360
hsa-miR-224-5p	KU647676_Martinique	141	-21.3	141	-21.3	9787	21	10617	7302
hsa-miR-224-5p	KU501215_PuertoRico	141	-21.3	141	-21.3	9788	21	10675	7361
hsa-miR-224-5p	KU365777_Brazil1	141	-21.3	141	-21.3	9789	21	10662	7348
hsa-miR-224-5p	KU365778_Brazil2	141	-21.3	141	-21.3	9790	21	10727	7349
hsa-miR-224-5p	KU365779_Brazil3	141	-21.3	141	-21.3	9791	21	10662	7348
hsa-miR-224-5p	KU365780_Brazil4	141	-21.3	141	-21.3	9792	21	10662	7348
hsa-miR-224-5p	KU321639_Brazil5	141	-21.3	141	-21.3	9793	21	10676	7360
hsa-miR-224-5p	LC002520_Uganda1	141	-14.65	141	-14.65	9794	21	10807	3899
hsa-miR-224-5p	KJ776791_FrenchPolynesia	141	-21.3	141	-21.3	9795	21	10617	7302
hsa-miR-224-5p	KF268948_CentralAfricanRepublic1	290	-35.08	148	-18.43	9796	21	10788	 3686 3899
hsa-miR-224-5p	KF268949_CentralAfricanRepublic2	141	-14.65	141	-14.65	9797	21	10776	3880
hsa-miR-224-5p	KF268950_CentralAfricanRepublic3	290	-35.08	148	-18.43	9798	21	10755	 3686 3899
hsa-miR-224-5p	NC_012532_Uganda2	291	-30.59	150	-15.94	9799	21	10794	 4441 3887
hsa-miR-224-5p	NC_012534_BagazaVirus1	140	-20.85	140	-20.85	9801	21	10941	3039
hsa-miR-224-5p	AY632535_Uganda3	291	-30.59	150	-15.94	9802	21	10794	 4441 3887
hsa-miR-224-5p	AY632545_BagazaVirus2	140	-20.85	140	-20.85	9804	21	10941	3039
hsa-miR-224-3p	KU509998_Haiti	430	-34.42	147	-13.32	9805	23	10676	 2099 6608 4113
hsa-miR-224-3p	KU647676_Martinique	430	-34.42	147	-13.32	9806	23	10617	 2041 6550 4055
hsa-miR-224-3p	KU501215_PuertoRico	288	-23.24	147	-13.32	9807	23	10675	 2100 4114
hsa-miR-224-3p	KU365777_Brazil1	430	-34.42	147	-13.32	9808	23	10662	 2087 6596 4101
hsa-miR-224-3p	KU365778_Brazil2	288	-23.24	147	-13.32	9809	23	10727	 2088 4102
hsa-miR-224-3p	KU365779_Brazil3	430	-34.42	147	-13.32	9810	23	10662	 2087 6596 4101
hsa-miR-224-3p	KU365780_Brazil4	430	-34.42	147	-13.32	9811	23	10662	 2087 6596 4101
hsa-miR-224-3p	KU321639_Brazil5	430	-34.42	147	-13.32	9812	23	10676	 2099 6608 4113
hsa-miR-224-3p	LC002520_Uganda1	577	-55.35	145	-17.47	9813	23	10807	 2101 7150 9433 6609
hsa-miR-224-3p	KJ776791_FrenchPolynesia	430	-34.42	147	-13.32	9814	23	10617	 2041 6550 4055
hsa-miR-224-3p	KF268948_CentralAfricanRepublic1	580	-55.97	145	-17.47	9815	23	10788	 2101 7150 9430 9786
hsa-miR-224-3p	KF268949_CentralAfricanRepublic2	580	-55.97	145	-17.47	9816	23	10776	 2082 7131 9414 9770
hsa-miR-224-3p	KF268950_CentralAfricanRepublic3	580	-55.97	145	-17.47	9817	23	10755	 2101 7150 9430 9786
hsa-miR-224-3p	NC_012532_Uganda2	577	-53.87	145	-15.99	9818	23	10794	 2089 7138 9421 6597
hsa-miR-224-3p	NC_012533_KedougouVirus1	149	-23.79	149	-23.79	9819	23	10723	4723
hsa-miR-224-3p	NC_012534_BagazaVirus1	294	-34.98	154	-17.52	9820	23	10941	 3523 5512
hsa-miR-224-3p	AY632535_Uganda3	577	-53.87	145	-15.99	9821	23	10794	 2089 7138 9421 6597
hsa-miR-224-3p	AY632540_KedougouVirus2	149	-23.79	149	-23.79	9822	23	10723	4723
hsa-miR-224-3p	AY632545_BagazaVirus2	294	-34.98	154	-17.52	9823	23	10941	 3523 5512
hsa-miR-200b-5p	KU509998_Haiti	294	-26.94	147	-15.38	10983	22	10676	 1126 3509
hsa-miR-200b-5p	KU647676_Martinique	294	-26.94	147	-15.38	10984	22	10617	 1068 3451
hsa-miR-200b-5p	KU501215_PuertoRico	294	-26.94	147	-15.38	10985	22	10675	 1127 3510
hsa-miR-200b-5p	KU365777_Brazil1	294	-26.94	147	-15.38	10986	22	10662	 1114 3497
hsa-miR-200b-5p	KU365778_Brazil2	294	-26.94	147	-15.38	10987	22	10727	 1115 3498
hsa-miR-200b-5p	KU365779_Brazil3	294	-26.94	147	-15.38	10988	22	10662	 1114 3497
hsa-miR-200b-5p	KU365780_Brazil4	294	-26.94	147	-15.38	10989	22	10662	 1114 3497
hsa-miR-200b-5p	KU321639_Brazil5	294	-26.94	147	-15.38	10990	22	10676	 1126 3509
hsa-miR-200b-5p	LC002520_Uganda1	151	-13.42	151	-13.42	10991	22	10807	1127
hsa-miR-200b-5p	KJ776791_FrenchPolynesia	290	-24.96	147	-13.4	10992	22	10617	 1068 3451
hsa-miR-200b-5p	KF268948_CentralAfricanRepublic1	151	-13.42	151	-13.42	10993	22	10788	1127
hsa-miR-200b-5p	KF268949_CentralAfricanRepublic2	151	-13.42	151	-13.42	10994	22	10776	1126
hsa-miR-200b-5p	KF268950_CentralAfricanRepublic3	151	-13.42	151	-13.42	10995	22	10755	1127
hsa-miR-200b-5p	NC_012532_Uganda2	151	-13.42	151	-13.42	10996	22	10794	1127
hsa-miR-200b-5p	NC_012533_KedougouVirus1	145	-16.22	145	-16.22	10997	22	10723	1952
hsa-miR-200b-5p	NC_012534_BagazaVirus1	160	-23.86	160	-23.86	10998	22	10941	10358
hsa-miR-200b-5p	AY632535_Uganda3	151	-13.42	151	-13.42	10999	22	10794	1127
hsa-miR-200b-5p	AY632540_KedougouVirus2	145	-16.22	145	-16.22	11000	22	10723	1952
hsa-miR-200b-5p	AY632545_BagazaVirus2	160	-23.86	160	-23.86	11001	22	10941	10358
hsa-miR-200b-3p	NC_012534_BagazaVirus1	296	-31.87	151	-15.97	11017	22	10941	 1280 6838
hsa-miR-200b-3p	AY632545_BagazaVirus2	296	-31.87	151	-15.97	11020	22	10941	 1280 6838
hsa-let-7g-5p	LC002520_Uganda1	154	-15.03	154	-15.03	13993	22	10807	6090
hsa-let-7g-5p	KF268948_CentralAfricanRepublic1	154	-15.03	154	-15.03	13995	22	10788	6090
hsa-let-7g-5p	KF268949_CentralAfricanRepublic2	154	-15.03	154	-15.03	13996	22	10776	6071
hsa-let-7g-5p	KF268950_CentralAfricanRepublic3	154	-15.03	154	-15.03	13997	22	10755	6090
hsa-let-7g-5p	NC_012532_Uganda2	154	-15.03	154	-15.03	13998	22	10794	6078
hsa-let-7g-5p	NC_012533_KedougouVirus1	289	-30.39	149	-15.88	13999	22	10723	 1205 1084
hsa-let-7g-5p	AY632535_Uganda3	154	-15.03	154	-15.03	14001	22	10794	6078
hsa-let-7g-5p	AY632540_KedougouVirus2	289	-30.39	149	-15.88	14002	22	10723	 1205 1084
hsa-let-7g-3p	KU509998_Haiti	150	-19.18	150	-19.18	14004	21	10676	3051
hsa-let-7g-3p	KU647676_Martinique	150	-19.18	150	-19.18	14005	21	10617	2993
hsa-let-7g-3p	KU501215_PuertoRico	150	-19.18	150	-19.18	14006	21	10675	3052
hsa-let-7g-3p	KU365777_Brazil1	150	-19.18	150	-19.18	14007	21	10662	3039
hsa-let-7g-3p	KU365778_Brazil2	150	-19.18	150	-19.18	14008	21	10727	3040
hsa-let-7g-3p	KU365779_Brazil3	150	-19.18	150	-19.18	14009	21	10662	3039
hsa-let-7g-3p	KU365780_Brazil4	150	-19.18	150	-19.18	14010	21	10662	3039
hsa-let-7g-3p	KU321639_Brazil5	150	-19.18	150	-19.18	14011	21	10676	3051
hsa-let-7g-3p	KJ776791_FrenchPolynesia	150	-19.18	150	-19.18	14013	21	10617	2993
hsa-let-7g-3p	NC_012533_KedougouVirus1	142	-27.45	142	-27.45	14018	21	10723	5004
hsa-let-7g-3p	NC_012534_BagazaVirus1	141	-12.74	141	-12.74	14019	21	10941	6517
hsa-let-7g-3p	AY632540_KedougouVirus2	142	-27.45	142	-27.45	14021	21	10723	5004
hsa-let-7g-3p	AY632545_BagazaVirus2	141	-12.74	141	-12.74	14022	21	10941	6517
hsa-let-7i-5p	LC002520_Uganda1	150	-13.34	150	-13.34	14031	22	10807	6090
hsa-let-7i-5p	KF268948_CentralAfricanRepublic1	150	-13.34	150	-13.34	14033	22	10788	6090
hsa-let-7i-5p	KF268949_CentralAfricanRepublic2	150	-13.34	150	-13.34	14034	22	10776	6071
hsa-let-7i-5p	KF268950_CentralAfricanRepublic3	150	-13.34	150	-13.34	14035	22	10755	6090
hsa-let-7i-5p	NC_012532_Uganda2	150	-13.34	150	-13.34	14036	22	10794	6078
hsa-let-7i-5p	NC_012533_KedougouVirus1	290	-32.36	150	-16.51	14037	22	10723	 1204 1083
hsa-let-7i-5p	AY632535_Uganda3	150	-13.34	150	-13.34	14039	22	10794	6078
hsa-let-7i-5p	AY632540_KedougouVirus2	290	-32.36	150	-16.51	14040	22	10723	 1204 1083
hsa-let-7i-3p	KF268948_CentralAfricanRepublic1	150	-13.83	150	-13.83	14052	22	10788	9673
hsa-let-7i-3p	KF268950_CentralAfricanRepublic3	150	-13.83	150	-13.83	14054	22	10755	9673
hsa-let-7i-3p	NC_012534_BagazaVirus1	439	-55.35	151	-20.13	14057	22	10941	 2457 6248 1373
hsa-let-7i-3p	AY632545_BagazaVirus2	439	-55.35	151	-20.13	14060	22	10941	 2457 6248 1373
hsa-miR-1-3p	KU509998_Haiti	281	-25.5	141	-15.46	14061	22	10676	 1619 10161
hsa-miR-1-3p	KU647676_Martinique	281	-24.99	141	-15.46	14062	22	10617	 1561 10103
hsa-miR-1-3p	KU501215_PuertoRico	281	-25.5	141	-15.46	14063	22	10675	 1620 10162
hsa-miR-1-3p	KU365777_Brazil1	141	-15.46	141	-15.46	14064	22	10662	1607
hsa-miR-1-3p	KU365778_Brazil2	281	-25.5	141	-15.46	14065	22	10727	 1608 10150
hsa-miR-1-3p	KU365779_Brazil3	141	-15.46	141	-15.46	14066	22	10662	1607
hsa-miR-1-3p	KU365780_Brazil4	281	-25.5	141	-15.46	14067	22	10662	 1607 10149
hsa-miR-1-3p	KU321639_Brazil5	281	-25.5	141	-15.46	14068	22	10676	 1619 10161
hsa-miR-1-3p	LC002520_Uganda1	284	-22.85	144	-13.41	14069	22	10807	 9205 10162
hsa-miR-1-3p	KJ776791_FrenchPolynesia	281	-25.5	141	-15.46	14070	22	10617	 1561 10103
hsa-miR-1-3p	KF268948_CentralAfricanRepublic1	144	-13.41	144	-13.41	14071	22	10788	9205
hsa-miR-1-3p	KF268949_CentralAfricanRepublic2	144	-13.41	144	-13.41	14072	22	10776	9186
hsa-miR-1-3p	KF268950_CentralAfricanRepublic3	144	-13.41	144	-13.41	14073	22	10755	9205
hsa-miR-1-3p	NC_012532_Uganda2	284	-22.85	144	-13.41	14074	22	10794	 9193 10150
hsa-miR-1-3p	NC_012533_KedougouVirus1	280	-20.35	140	-11.87	14075	22	10723	 2835 3868
hsa-miR-1-3p	AY632535_Uganda3	284	-22.85	144	-13.41	14077	22	10794	 9193 10150
hsa-miR-1-3p	AY632540_KedougouVirus2	280	-20.35	140	-11.87	14078	22	10723	 2835 3868
hsa-miR-15b-5p	KU509998_Haiti	146	-19.7	146	-19.7	14080	22	10676	3840
hsa-miR-15b-5p	KU647676_Martinique	146	-19.7	146	-19.7	14081	22	10617	3782
hsa-miR-15b-5p	KU501215_PuertoRico	146	-19.7	146	-19.7	14082	22	10675	3841
hsa-miR-15b-5p	KU365777_Brazil1	146	-19.7	146	-19.7	14083	22	10662	3828
hsa-miR-15b-5p	KU365778_Brazil2	146	-19.7	146	-19.7	14084	22	10727	3829
hsa-miR-15b-5p	KU365779_Brazil3	146	-19.7	146	-19.7	14085	22	10662	3828
hsa-miR-15b-5p	KU365780_Brazil4	146	-19.7	146	-19.7	14086	22	10662	3828
hsa-miR-15b-5p	KU321639_Brazil5	146	-19.7	146	-19.7	14087	22	10676	3840
hsa-miR-15b-5p	LC002520_Uganda1	608	-77.15	163	-22.51	14088	22	10807	 7449 5953 3841 7127
hsa-miR-15b-5p	KJ776791_FrenchPolynesia	146	-19.7	146	-19.7	14089	22	10617	3782
hsa-miR-15b-5p	KF268948_CentralAfricanRepublic1	464	-59.85	163	-22.51	14090	22	10788	 7449 5953 3841
hsa-miR-15b-5p	KF268949_CentralAfricanRepublic2	464	-59.85	163	-22.51	14091	22	10776	 7430 5934 3822
hsa-miR-15b-5p	KF268950_CentralAfricanRepublic3	464	-59.85	163	-22.51	14092	22	10755	 7449 5953 3841
hsa-miR-15b-5p	NC_012532_Uganda2	608	-77.15	163	-22.51	14093	22	10794	 7437 5941 3829 7115
hsa-miR-15b-5p	NC_012533_KedougouVirus1	588	-74.98	151	-26.83	14094	22	10723	 6588 912 7377 6391
hsa-miR-15b-5p	NC_012534_BagazaVirus1	281	-31.8	141	-16.59	14095	22	10941	 10676 3573
hsa-miR-15b-5p	AY632535_Uganda3	608	-77.15	163	-22.51	14096	22	10794	 7437 5941 3829 7115
hsa-miR-15b-5p	AY632540_KedougouVirus2	588	-74.98	151	-26.83	14097	22	10723	 6588 912 7377 6391
hsa-miR-15b-5p	AY632545_BagazaVirus2	281	-31.8	141	-16.59	14098	22	10941	 10676 3573
hsa-miR-15b-3p	KF268948_CentralAfricanRepublic1	146	-12.09	146	-12.09	14109	22	10788	8526
hsa-miR-15b-3p	KF268949_CentralAfricanRepublic2	146	-12.09	146	-12.09	14110	22	10776	8507
hsa-miR-15b-3p	KF268950_CentralAfricanRepublic3	146	-12.09	146	-12.09	14111	22	10755	8526
hsa-miR-15b-3p	NC_012533_KedougouVirus1	145	-11.35	145	-11.35	14113	22	10723	5571
hsa-miR-15b-3p	AY632540_KedougouVirus2	145	-11.35	145	-11.35	14116	22	10723	5571
hsa-miR-23b-5p	KU509998_Haiti	463	-70.69	161	-25.23	14118	22	10676	 849 5558 5981
hsa-miR-23b-5p	KU647676_Martinique	463	-70.69	161	-25.23	14119	22	10617	 791 5500 5923
hsa-miR-23b-5p	KU501215_PuertoRico	463	-70.69	161	-25.23	14120	22	10675	 850 5559 5982
hsa-miR-23b-5p	KU365777_Brazil1	459	-68.32	157	-25.23	14121	22	10662	 837 5546 5969
hsa-miR-23b-5p	KU365778_Brazil2	463	-70.69	161	-25.23	14122	22	10727	 838 5547 5970
hsa-miR-23b-5p	KU365779_Brazil3	463	-70.69	161	-25.23	14123	22	10662	 837 5546 5969
hsa-miR-23b-5p	KU365780_Brazil4	459	-68.32	157	-25.23	14124	22	10662	 837 5546 5969
hsa-miR-23b-5p	KU321639_Brazil5	463	-70.69	161	-25.23	14125	22	10676	 849 5558 5981
hsa-miR-23b-5p	LC002520_Uganda1	615	-95.88	159	-27.22	14126	22	10807	 5561 5982 849 5188
hsa-miR-23b-5p	KJ776791_FrenchPolynesia	463	-70.69	161	-25.23	14127	22	10617	 791 5500 5923
hsa-miR-23b-5p	KF268948_CentralAfricanRepublic1	608	-96.74	159	-27.8	14128	22	10788	 5982 5555 849 5188
hsa-miR-23b-5p	KF268949_CentralAfricanRepublic2	612	-99.11	159	-27.8	14129	22	10776	 5963 5536 848 5169
hsa-miR-23b-5p	KF268950_CentralAfricanRepublic3	608	-96.74	159	-27.8	14130	22	10755	 5982 5555 849 5188
hsa-miR-23b-5p	NC_012532_Uganda2	615	-95.88	159	-27.22	14131	22	10794	 5549 5970 849 5176
hsa-miR-23b-5p	NC_012533_KedougouVirus1	431	-71.21	148	-28.21	14132	22	10723	 7475 7949 3283
hsa-miR-23b-5p	AY632535_Uganda3	615	-95.88	159	-27.22	14134	22	10794	 5549 5970 849 5176
hsa-miR-23b-5p	AY632540_KedougouVirus2	431	-71.21	148	-28.21	14135	22	10723	 7475 7949 3283
hsa-miR-23b-3p	LC002520_Uganda1	441	-44.32	153	-22.02	14145	21	10807	 3009 4168 5023
hsa-miR-23b-3p	KF268948_CentralAfricanRepublic1	157	-8.84	157	-8.84	14147	21	10788	3009
hsa-miR-23b-3p	KF268949_CentralAfricanRepublic2	157	-8.84	157	-8.84	14148	21	10776	2990
hsa-miR-23b-3p	KF268950_CentralAfricanRepublic3	157	-8.84	157	-8.84	14149	21	10755	3009
hsa-miR-23b-3p	NC_012532_Uganda2	441	-44.32	153	-22.02	14150	21	10794	 2997 4156 5011
hsa-miR-23b-3p	NC_012533_KedougouVirus1	438	-57.97	148	-20.36	14151	21	10723	 6043 7501 9387
hsa-miR-23b-3p	NC_012534_BagazaVirus1	296	-28.99	155	-20.01	14152	21	10941	 1516 2983
hsa-miR-23b-3p	AY632535_Uganda3	441	-44.32	153	-22.02	14153	21	10794	 2997 4156 5011
hsa-miR-23b-3p	AY632540_KedougouVirus2	438	-57.97	148	-20.36	14154	21	10723	 6043 7501 9387
hsa-miR-23b-3p	AY632545_BagazaVirus2	296	-28.99	155	-20.01	14155	21	10941	 1516 2983
hsa-miR-27b-5p	KU509998_Haiti	142	-13.98	142	-13.98	14156	22	10676	9616
hsa-miR-27b-5p	KU647676_Martinique	142	-13.98	142	-13.98	14157	22	10617	9558
hsa-miR-27b-5p	KU501215_PuertoRico	142	-13.98	142	-13.98	14158	22	10675	9617
hsa-miR-27b-5p	KU365777_Brazil1	142	-13.98	142	-13.98	14159	22	10662	9604
hsa-miR-27b-5p	KU365778_Brazil2	142	-13.98	142	-13.98	14160	22	10727	9605
hsa-miR-27b-5p	KU365779_Brazil3	142	-13.98	142	-13.98	14161	22	10662	9604
hsa-miR-27b-5p	KU365780_Brazil4	142	-13.98	142	-13.98	14162	22	10662	9604
hsa-miR-27b-5p	KU321639_Brazil5	142	-13.98	142	-13.98	14163	22	10676	9616
hsa-miR-27b-5p	KJ776791_FrenchPolynesia	142	-13.98	142	-13.98	14165	22	10617	9558
hsa-miR-27b-5p	KF268948_CentralAfricanRepublic1	143	-13.58	143	-13.58	14166	22	10788	3695
hsa-miR-27b-5p	KF268950_CentralAfricanRepublic3	143	-13.58	143	-13.58	14168	22	10755	3695
hsa-miR-27b-5p	NC_012533_KedougouVirus1	144	-21.95	144	-21.95	14170	22	10723	10532
hsa-miR-27b-5p	NC_012534_BagazaVirus1	143	-20.09	143	-20.09	14171	22	10941	1780
hsa-miR-27b-5p	AY632540_KedougouVirus2	144	-21.95	144	-21.95	14173	22	10723	10532
hsa-miR-27b-5p	AY632545_BagazaVirus2	143	-20.09	143	-20.09	14174	22	10941	1780
hsa-miR-27b-3p	KU509998_Haiti	468	-62.66	170	-23.87	14175	21	10676	 2200 4144 5254
hsa-miR-27b-3p	KU647676_Martinique	468	-62.66	170	-23.87	14176	21	10617	 2142 4086 5196
hsa-miR-27b-3p	KU501215_PuertoRico	468	-62.66	170	-23.87	14177	21	10675	 2201 4145 5255
hsa-miR-27b-3p	KU365777_Brazil1	319	-47.11	170	-23.87	14178	21	10662	 2188 4132
hsa-miR-27b-3p	KU365778_Brazil2	468	-62.66	170	-23.87	14179	21	10727	 2189 4133 5243
hsa-miR-27b-3p	KU365779_Brazil3	468	-62.66	170	-23.87	14180	21	10662	 2188 4132 5242
hsa-miR-27b-3p	KU365780_Brazil4	319	-47.11	170	-23.87	14181	21	10662	 2188 4132
hsa-miR-27b-3p	KU321639_Brazil5	468	-62.66	170	-23.87	14182	21	10676	 2200 4144 5254
hsa-miR-27b-3p	LC002520_Uganda1	459	-72.51	162	-28.08	14183	21	10807	 2201 1532 4831
hsa-miR-27b-3p	KJ776791_FrenchPolynesia	468	-62.66	170	-23.87	14184	21	10617	 2142 4086 5196
hsa-miR-27b-3p	KF268948_CentralAfricanRepublic1	454	-69.43	166	-28.77	14185	21	10788	 2201 4831 4144
hsa-miR-27b-3p	KF268949_CentralAfricanRepublic2	599	-96.18	166	-28.77	14186	21	10776	 2182 4125 4812 9332
hsa-miR-27b-3p	KF268950_CentralAfricanRepublic3	454	-69.43	166	-28.77	14187	21	10755	 2201 4831 4144
hsa-miR-27b-3p	NC_012532_Uganda2	459	-72.51	162	-28.08	14188	21	10794	 2189 1520 4819
hsa-miR-27b-3p	AY632535_Uganda3	459	-72.51	162	-28.08	14191	21	10794	 2189 1520 4819
hsa-miR-30b-3p	KU509998_Haiti	153	-21.24	153	-21.24	14213	22	10676	751
hsa-miR-30b-3p	KU647676_Martinique	153	-21.03	153	-21.03	14214	22	10617	693
hsa-miR-30b-3p	KU501215_PuertoRico	153	-21.24	153	-21.24	14215	22	10675	752
hsa-miR-30b-3p	KU365777_Brazil1	153	-21.24	153	-21.24	14216	22	10662	739
hsa-miR-30b-3p	KU365778_Brazil2	153	-21.24	153	-21.24	14217	22	10727	740
hsa-miR-30b-3p	KU365779_Brazil3	153	-21.24	153	-21.24	14218	22	10662	739
hsa-miR-30b-3p	KU365780_Brazil4	153	-21.24	153	-21.24	14219	22	10662	739
hsa-miR-30b-3p	KU321639_Brazil5	153	-21.24	153	-21.24	14220	22	10676	751
hsa-miR-30b-3p	KJ776791_FrenchPolynesia	153	-21.24	153	-21.24	14222	22	10617	693
hsa-miR-30b-3p	NC_012533_KedougouVirus1	144	-28.73	144	-28.73	14227	22	10723	8569
hsa-miR-30b-3p	AY632540_KedougouVirus2	144	-28.73	144	-28.73	14230	22	10723	8569
hsa-miR-122-5p	KU509998_Haiti	146	-21.59	146	-21.59	14232	22	10676	1874
hsa-miR-122-5p	KU647676_Martinique	146	-21.59	146	-21.59	14233	22	10617	1816
hsa-miR-122-5p	KU501215_PuertoRico	146	-21.59	146	-21.59	14234	22	10675	1875
hsa-miR-122-5p	KU365777_Brazil1	146	-21.59	146	-21.59	14235	22	10662	1862
hsa-miR-122-5p	KU365778_Brazil2	146	-21.59	146	-21.59	14236	22	10727	1863
hsa-miR-122-5p	KU365779_Brazil3	146	-21.59	146	-21.59	14237	22	10662	1862
hsa-miR-122-5p	KU365780_Brazil4	146	-21.59	146	-21.59	14238	22	10662	1862
hsa-miR-122-5p	KU321639_Brazil5	146	-21.59	146	-21.59	14239	22	10676	1874
hsa-miR-122-5p	LC002520_Uganda1	140	-21.48	140	-21.48	14240	22	10807	8631
hsa-miR-122-5p	KJ776791_FrenchPolynesia	146	-21.59	146	-21.59	14241	22	10617	1816
hsa-miR-122-5p	KF268948_CentralAfricanRepublic1	140	-18.2	140	-18.2	14242	22	10788	8133
hsa-miR-122-5p	KF268950_CentralAfricanRepublic3	140	-18.2	140	-18.2	14244	22	10755	8133
hsa-miR-122-5p	NC_012532_Uganda2	140	-21.48	140	-21.48	14245	22	10794	8619
hsa-miR-122-5p	NC_012533_KedougouVirus1	281	-30.54	141	-19.75	14246	22	10723	 1365 42
hsa-miR-122-5p	NC_012534_BagazaVirus1	309	-34.63	162	-19.32	14247	22	10941	 8068 4565
hsa-miR-122-5p	AY632535_Uganda3	140	-21.48	140	-21.48	14248	22	10794	8619
hsa-miR-122-5p	AY632540_KedougouVirus2	281	-30.54	141	-19.75	14249	22	10723	 1365 42
hsa-miR-122-5p	AY632545_BagazaVirus2	309	-34.63	162	-19.32	14250	22	10941	 8068 4565
hsa-miR-122-3p	NC_012534_BagazaVirus1	290	-29.58	148	-15.32	14266	22	10941	 3849 3777
hsa-miR-122-3p	AY632545_BagazaVirus2	290	-29.58	148	-15.32	14269	22	10941	 3849 3777
hsa-miR-124-5p	KU509998_Haiti	466	-60.4	162	-31.92	14270	22	10676	 8511 2391 3729
hsa-miR-124-5p	KU647676_Martinique	466	-60.4	162	-31.92	14271	22	10617	 8453 2333 3671
hsa-miR-124-5p	KU501215_PuertoRico	466	-60.4	162	-31.92	14272	22	10675	 8512 2392 3730
hsa-miR-124-5p	KU365777_Brazil1	466	-60.4	162	-31.92	14273	22	10662	 8499 2379 3717
hsa-miR-124-5p	KU365778_Brazil2	466	-60.4	162	-31.92	14274	22	10727	 8500 2380 3718
hsa-miR-124-5p	KU365779_Brazil3	466	-60.4	162	-31.92	14275	22	10662	 8499 2379 3717
hsa-miR-124-5p	KU365780_Brazil4	466	-60.4	162	-31.92	14276	22	10662	 8499 2379 3717
hsa-miR-124-5p	KU321639_Brazil5	466	-60.4	162	-31.92	14277	22	10676	 8511 2391 3729
hsa-miR-124-5p	LC002520_Uganda1	604	-70.14	157	-22.5	14278	22	10807	 2392 2910 3730 8513
hsa-miR-124-5p	KJ776791_FrenchPolynesia	466	-60.4	162	-31.92	14279	22	10617	 8453 2333 3671
hsa-miR-124-5p	KF268948_CentralAfricanRepublic1	599	-64.77	157	-24.86	14280	22	10788	 2392 8513 3730 3631
hsa-miR-124-5p	KF268949_CentralAfricanRepublic2	595	-64.71	157	-24.86	14281	22	10776	 2373 8494 3711 3612
hsa-miR-124-5p	KF268950_CentralAfricanRepublic3	599	-64.77	157	-24.86	14282	22	10755	 2392 8513 3730 3631
hsa-miR-124-5p	NC_012532_Uganda2	604	-70.14	157	-22.5	14283	22	10794	 2380 2898 3718 8501
hsa-miR-124-5p	NC_012533_KedougouVirus1	607	-62.94	163	-19.67	14284	22	10723	 8309 357 9442 8632
hsa-miR-124-5p	NC_012534_BagazaVirus1	296	-30.32	154	-18.37	14285	22	10941	 8341 5758
hsa-miR-124-5p	AY632535_Uganda3	604	-70.14	157	-22.5	14286	22	10794	 2380 2898 3718 8501
hsa-miR-124-5p	AY632540_KedougouVirus2	607	-62.94	163	-19.67	14287	22	10723	 8309 357 9442 8632
hsa-miR-124-5p	AY632545_BagazaVirus2	296	-30.32	154	-18.37	14288	22	10941	 8341 5758
hsa-miR-124-3p	KU509998_Haiti	146	-22.14	146	-22.14	14289	20	10676	3864
hsa-miR-124-3p	KU647676_Martinique	146	-22.14	146	-22.14	14290	20	10617	3806
hsa-miR-124-3p	KU501215_PuertoRico	146	-22.14	146	-22.14	14291	20	10675	3865
hsa-miR-124-3p	KU365777_Brazil1	146	-22.14	146	-22.14	14292	20	10662	3852
hsa-miR-124-3p	KU365778_Brazil2	146	-22.14	146	-22.14	14293	20	10727	3853
hsa-miR-124-3p	KU365779_Brazil3	146	-22.14	146	-22.14	14294	20	10662	3852
hsa-miR-124-3p	KU365780_Brazil4	146	-22.14	146	-22.14	14295	20	10662	3852
hsa-miR-124-3p	KU321639_Brazil5	146	-22.14	146	-22.14	14296	20	10676	3864
hsa-miR-124-3p	KJ776791_FrenchPolynesia	146	-22.14	146	-22.14	14298	20	10617	3806
hsa-miR-125b-5p	KU509998_Haiti	147	-22.29	147	-22.29	14308	22	10676	4337
hsa-miR-125b-5p	KU647676_Martinique	147	-22.29	147	-22.29	14309	22	10617	4279
hsa-miR-125b-5p	KU501215_PuertoRico	147	-22.29	147	-22.29	14310	22	10675	4338
hsa-miR-125b-5p	KU365777_Brazil1	147	-22.29	147	-22.29	14311	22	10662	4325
hsa-miR-125b-5p	KU365778_Brazil2	147	-22.29	147	-22.29	14312	22	10727	4326
hsa-miR-125b-5p	KU365779_Brazil3	147	-22.29	147	-22.29	14313	22	10662	4325
hsa-miR-125b-5p	KU365780_Brazil4	147	-22.29	147	-22.29	14314	22	10662	4325
hsa-miR-125b-5p	KU321639_Brazil5	147	-22.29	147	-22.29	14315	22	10676	4337
hsa-miR-125b-5p	KJ776791_FrenchPolynesia	147	-22.29	147	-22.29	14317	22	10617	4279
hsa-miR-125b-5p	KF268948_CentralAfricanRepublic1	147	-22.29	147	-22.29	14318	22	10788	4338
hsa-miR-125b-5p	KF268949_CentralAfricanRepublic2	147	-22.29	147	-22.29	14319	22	10776	4319
hsa-miR-125b-5p	KF268950_CentralAfricanRepublic3	147	-22.29	147	-22.29	14320	22	10755	4338
hsa-miR-125b-5p	NC_012533_KedougouVirus1	300	-44.52	153	-22.38	14322	22	10723	 1933 8278
hsa-miR-125b-5p	AY632540_KedougouVirus2	300	-44.52	153	-22.38	14325	22	10723	 1933 8278
hsa-miR-128-1-5p	KU509998_Haiti	141	-21.37	141	-21.37	14346	23	10676	1758
hsa-miR-128-1-5p	KU647676_Martinique	141	-21.37	141	-21.37	14347	23	10617	1700
hsa-miR-128-1-5p	KU501215_PuertoRico	141	-21.37	141	-21.37	14348	23	10675	1759
hsa-miR-128-1-5p	KU365777_Brazil1	141	-21.37	141	-21.37	14349	23	10662	1746
hsa-miR-128-1-5p	KU365778_Brazil2	141	-21.37	141	-21.37	14350	23	10727	1747
hsa-miR-128-1-5p	KU365779_Brazil3	141	-21.37	141	-21.37	14351	23	10662	1746
hsa-miR-128-1-5p	KU365780_Brazil4	141	-21.37	141	-21.37	14352	23	10662	1746
hsa-miR-128-1-5p	KU321639_Brazil5	141	-21.37	141	-21.37	14353	23	10676	1758
hsa-miR-128-1-5p	LC002520_Uganda1	141	-31.33	141	-31.33	14354	23	10807	6411
hsa-miR-128-1-5p	KJ776791_FrenchPolynesia	141	-21.37	141	-21.37	14355	23	10617	1700
hsa-miR-128-1-5p	NC_012532_Uganda2	141	-31.33	141	-31.33	14359	23	10794	6399
hsa-miR-128-1-5p	NC_012533_KedougouVirus1	428	-86.57	145	-29.76	14360	23	10723	 10155 5219 6369
hsa-miR-128-1-5p	NC_012534_BagazaVirus1	300	-48.29	159	-24.59	14361	23	10941	 4603 6088
hsa-miR-128-1-5p	AY632535_Uganda3	141	-31.33	141	-31.33	14362	23	10794	6399
hsa-miR-128-1-5p	AY632540_KedougouVirus2	428	-86.57	145	-29.76	14363	23	10723	 10155 5219 6369
hsa-miR-128-1-5p	AY632545_BagazaVirus2	300	-48.29	159	-24.59	14364	23	10941	 4603 6088
hsa-miR-128-3p	KU509998_Haiti	297	-31.93	157	-17.41	14365	21	10676	 7565 2201
hsa-miR-128-3p	KU647676_Martinique	297	-31.93	157	-17.41	14366	21	10617	 7507 2143
hsa-miR-128-3p	KU501215_PuertoRico	297	-31.93	157	-17.41	14367	21	10675	 7566 2202
hsa-miR-128-3p	KU365777_Brazil1	297	-31.93	157	-17.41	14368	21	10662	 7553 2189
hsa-miR-128-3p	KU365778_Brazil2	297	-31.93	157	-17.41	14369	21	10727	 7554 2190
hsa-miR-128-3p	KU365779_Brazil3	297	-31.93	157	-17.41	14370	21	10662	 7553 2189
hsa-miR-128-3p	KU365780_Brazil4	297	-31.93	157	-17.41	14371	21	10662	 7553 2189
hsa-miR-128-3p	KU321639_Brazil5	297	-31.93	157	-17.41	14372	21	10676	 7565 2201
hsa-miR-128-3p	LC002520_Uganda1	290	-34.5	149	-19.09	14373	21	10807	 7566 2200
hsa-miR-128-3p	KJ776791_FrenchPolynesia	297	-31.93	157	-17.41	14374	21	10617	 7507 2143
hsa-miR-128-3p	KF268948_CentralAfricanRepublic1	289	-33.4	149	-17.99	14375	21	10788	 7566 2202
hsa-miR-128-3p	KF268949_CentralAfricanRepublic2	289	-33.4	149	-17.99	14376	21	10776	 7547 2183
hsa-miR-128-3p	KF268950_CentralAfricanRepublic3	289	-33.4	149	-17.99	14377	21	10755	 7566 2202
hsa-miR-128-3p	NC_012532_Uganda2	290	-34.5	149	-19.09	14378	21	10794	 7554 2188
hsa-miR-128-3p	NC_012533_KedougouVirus1	151	-20.28	151	-20.28	14379	21	10723	2088
hsa-miR-128-3p	AY632535_Uganda3	290	-34.5	149	-19.09	14381	21	10794	 7554 2188
hsa-miR-128-3p	AY632540_KedougouVirus2	151	-20.28	151	-20.28	14382	21	10723	2088
hsa-miR-130a-5p	KU509998_Haiti	140	-12.63	140	-12.63	14384	22	10676	8417
hsa-miR-130a-5p	KU647676_Martinique	140	-12.63	140	-12.63	14385	22	10617	8359
hsa-miR-130a-5p	KU501215_PuertoRico	140	-12.63	140	-12.63	14386	22	10675	8418
hsa-miR-130a-5p	KU365778_Brazil2	140	-12.63	140	-12.63	14388	22	10727	8406
hsa-miR-130a-5p	KU365779_Brazil3	140	-12.63	140	-12.63	14389	22	10662	8405
hsa-miR-130a-5p	KU321639_Brazil5	140	-12.63	140	-12.63	14391	22	10676	8417
hsa-miR-130a-5p	LC002520_Uganda1	290	-22.8	150	-12.63	14392	22	10807	 3005 8418
hsa-miR-130a-5p	KJ776791_FrenchPolynesia	140	-12.63	140	-12.63	14393	22	10617	8359
hsa-miR-130a-5p	KF268948_CentralAfricanRepublic1	436	-43.92	154	-20.66	14394	22	10788	 3005 4162 8418
hsa-miR-130a-5p	KF268949_CentralAfricanRepublic2	432	-42.03	150	-20.66	14395	22	10776	 2986 4143 8399
hsa-miR-130a-5p	KF268950_CentralAfricanRepublic3	436	-43.92	154	-20.66	14396	22	10755	 3005 4162 8418
hsa-miR-130a-5p	NC_012532_Uganda2	290	-22.8	150	-12.63	14397	22	10794	 2993 8406
hsa-miR-130a-5p	NC_012533_KedougouVirus1	140	-17.83	140	-17.83	14398	22	10723	7502
hsa-miR-130a-5p	NC_012534_BagazaVirus1	313	-32.1	163	-23.12	14399	22	10941	 1510 2984
hsa-miR-130a-5p	AY632535_Uganda3	290	-22.8	150	-12.63	14400	22	10794	 2993 8406
hsa-miR-130a-5p	AY632540_KedougouVirus2	140	-17.83	140	-17.83	14401	22	10723	7502
hsa-miR-130a-5p	AY632545_BagazaVirus2	313	-32.1	163	-23.12	14402	22	10941	 1510 2984
hsa-miR-130a-3p	KF268948_CentralAfricanRepublic1	144	-10.12	144	-10.12	14413	22	10788	1563
hsa-miR-130a-3p	KF268949_CentralAfricanRepublic2	144	-10.12	144	-10.12	14414	22	10776	1544
hsa-miR-130a-3p	KF268950_CentralAfricanRepublic3	144	-10.12	144	-10.12	14415	22	10755	1563
hsa-miR-130a-3p	NC_012533_KedougouVirus1	298	-32.61	158	-17.79	14417	22	10723	 3786 3386
hsa-miR-130a-3p	AY632540_KedougouVirus2	298	-32.61	158	-17.79	14420	22	10723	 3786 3386
hsa-miR-132-5p	KU509998_Haiti	286	-35.27	144	-18.31	14422	22	10676	 3269 7110
hsa-miR-132-5p	KU647676_Martinique	286	-35.27	144	-18.31	14423	22	10617	 3211 7052
hsa-miR-132-5p	KU501215_PuertoRico	286	-35.27	144	-18.31	14424	22	10675	 3270 7111
hsa-miR-132-5p	KU365777_Brazil1	286	-35.27	144	-18.31	14425	22	10662	 3257 7098
hsa-miR-132-5p	KU365778_Brazil2	286	-35.27	144	-18.31	14426	22	10727	 3258 7099
hsa-miR-132-5p	KU365779_Brazil3	286	-35.27	144	-18.31	14427	22	10662	 3257 7098
hsa-miR-132-5p	KU365780_Brazil4	286	-35.27	144	-18.31	14428	22	10662	 3257 7098
hsa-miR-132-5p	KU321639_Brazil5	286	-35.27	144	-18.31	14429	22	10676	 3269 7110
hsa-miR-132-5p	LC002520_Uganda1	144	-18.31	144	-18.31	14430	22	10807	3270
hsa-miR-132-5p	KJ776791_FrenchPolynesia	286	-35.27	144	-18.31	14431	22	10617	 3211 7052
hsa-miR-132-5p	KF268948_CentralAfricanRepublic1	140	-18.7	140	-18.7	14432	22	10788	3270
hsa-miR-132-5p	KF268949_CentralAfricanRepublic2	140	-18.7	140	-18.7	14433	22	10776	3251
hsa-miR-132-5p	KF268950_CentralAfricanRepublic3	140	-18.7	140	-18.7	14434	22	10755	3270
hsa-miR-132-5p	NC_012532_Uganda2	144	-18.31	144	-18.31	14435	22	10794	3258
hsa-miR-132-5p	NC_012533_KedougouVirus1	751	-96.88	162	-22.91	14436	22	10723	 9561 6329 1828 3888 6944
hsa-miR-132-5p	NC_012534_BagazaVirus1	302	-43.83	158	-24.61	14437	22	10941	 3904 7278
hsa-miR-132-5p	AY632535_Uganda3	144	-18.31	144	-18.31	14438	22	10794	3258
hsa-miR-132-5p	AY632540_KedougouVirus2	751	-96.88	162	-22.91	14439	22	10723	 9561 6329 1828 3888 6944
hsa-miR-132-5p	AY632545_BagazaVirus2	302	-43.83	158	-24.61	14440	22	10941	 3904 7278
hsa-miR-132-3p	KU509998_Haiti	282	-35.32	141	-19.32	14441	22	10676	 652 1278
hsa-miR-132-3p	KU647676_Martinique	282	-35.32	141	-19.32	14442	22	10617	 594 1220
hsa-miR-132-3p	KU501215_PuertoRico	282	-35.32	141	-19.32	14443	22	10675	 653 1279
hsa-miR-132-3p	KU365777_Brazil1	282	-35.32	141	-19.32	14444	22	10662	 640 1266
hsa-miR-132-3p	KU365778_Brazil2	282	-35.32	141	-19.32	14445	22	10727	 641 1267
hsa-miR-132-3p	KU365779_Brazil3	282	-35.32	141	-19.32	14446	22	10662	 640 1266
hsa-miR-132-3p	KU365780_Brazil4	282	-35.32	141	-19.32	14447	22	10662	 640 1266
hsa-miR-132-3p	KU321639_Brazil5	282	-35.32	141	-19.32	14448	22	10676	 652 1278
hsa-miR-132-3p	KJ776791_FrenchPolynesia	282	-35.32	141	-19.32	14450	22	10617	 594 1220
hsa-miR-132-3p	KF268948_CentralAfricanRepublic1	141	-21.36	141	-21.36	14451	22	10788	1279
hsa-miR-132-3p	KF268949_CentralAfricanRepublic2	141	-21.36	141	-21.36	14452	22	10776	1278
hsa-miR-132-3p	KF268950_CentralAfricanRepublic3	141	-21.36	141	-21.36	14453	22	10755	1279
hsa-miR-132-3p	NC_012534_BagazaVirus1	461	-65.69	177	-27.75	14456	22	10941	 1264 3915 2405
hsa-miR-132-3p	AY632545_BagazaVirus2	461	-65.69	177	-27.75	14459	22	10941	 1264 3915 2405
hsa-miR-133a-5p	KU647676_Martinique	147	-20.58	147	-20.58	14461	22	10617	809
hsa-miR-133a-5p	LC002520_Uganda1	141	-16.51	141	-16.51	14468	22	10807	6325
hsa-miR-133a-5p	KF268948_CentralAfricanRepublic1	145	-14.97	145	-14.97	14470	22	10788	6325
hsa-miR-133a-5p	KF268949_CentralAfricanRepublic2	145	-14.97	145	-14.97	14471	22	10776	6306
hsa-miR-133a-5p	KF268950_CentralAfricanRepublic3	145	-14.97	145	-14.97	14472	22	10755	6325
hsa-miR-133a-5p	NC_012532_Uganda2	149	-16.51	149	-16.51	14473	22	10794	6313
hsa-miR-133a-5p	AY632535_Uganda3	149	-16.51	149	-16.51	14476	22	10794	6313
hsa-miR-133a-3p	KF268948_CentralAfricanRepublic1	142	-20	142	-20	14489	22	10788	3530
hsa-miR-133a-3p	KF268949_CentralAfricanRepublic2	142	-20	142	-20	14490	22	10776	3511
hsa-miR-133a-3p	KF268950_CentralAfricanRepublic3	142	-20	142	-20	14491	22	10755	3530
hsa-miR-133a-3p	NC_012533_KedougouVirus1	898	-143.33	163	-29.28	14493	22	10723	 2442 6408 2739 5882 9404 206
hsa-miR-133a-3p	AY632540_KedougouVirus2	898	-143.33	163	-29.28	14496	22	10723	 2442 6408 2739 5882 9404 206
hsa-miR-135a-5p	KU509998_Haiti	1335	-138.21	163	-19.8	14498	23	10676	 10492 6512 6935 270 7803 5229 914 8001 8570
hsa-miR-135a-5p	KU647676_Martinique	1335	-138.21	163	-19.8	14499	23	10617	 10434 6454 6877 212 7745 5171 856 7943 8512
hsa-miR-135a-5p	KU501215_PuertoRico	1335	-138.21	163	-19.8	14500	23	10675	 10493 6513 6936 271 7804 5230 915 8002 8571
hsa-miR-135a-5p	KU365777_Brazil1	1335	-138.21	163	-19.8	14501	23	10662	 10479 6500 6923 258 7791 5217 902 7989 8558
hsa-miR-135a-5p	KU365778_Brazil2	1335	-138.21	163	-19.8	14502	23	10727	 10480 6501 6924 259 7792 5218 903 7990 8559
hsa-miR-135a-5p	KU365779_Brazil3	1335	-138.21	163	-19.8	14503	23	10662	 10479 6500 6923 258 7791 5217 902 7989 8558
hsa-miR-135a-5p	KU365780_Brazil4	1335	-138.21	163	-19.8	14504	23	10662	 10479 6500 6923 258 7791 5217 902 7989 8558
hsa-miR-135a-5p	KU321639_Brazil5	1335	-138.21	163	-19.8	14505	23	10676	 10492 6512 6935 270 7803 5229 914 8001 8570
hsa-miR-135a-5p	LC002520_Uganda1	1176	-115.86	163	-19.8	14506	23	10807	 10493 6515 271 8002 5230 7585 914 5074
hsa-miR-135a-5p	KJ776791_FrenchPolynesia	1339	-138.2	163	-19.8	14507	23	10617	 10434 6454 6877 212 7745 7943 5171 856 8512
hsa-miR-135a-5p	KF268948_CentralAfricanRepublic1	1019	-103.49	163	-19.8	14508	23	10788	 10490 271 8002 5230 914 5074 6515
hsa-miR-135a-5p	KF268949_CentralAfricanRepublic2	1019	-103.49	163	-19.8	14509	23	10776	 10474 270 7983 5211 913 5055 6496
hsa-miR-135a-5p	KF268950_CentralAfricanRepublic3	1019	-103.49	163	-19.8	14510	23	10755	 10490 271 8002 5230 914 5074 6515
hsa-miR-135a-5p	NC_012532_Uganda2	1176	-115.86	163	-19.8	14511	23	10794	 10481 6503 271 7990 5218 7573 914 5062
hsa-miR-135a-5p	NC_012533_KedougouVirus1	292	-30.79	147	-19.7	14512	23	10723	 5188 1428
hsa-miR-135a-5p	NC_012534_BagazaVirus1	154	-13.44	154	-13.44	14513	23	10941	7275
hsa-miR-135a-5p	AY632535_Uganda3	1176	-115.86	163	-19.8	14514	23	10794	 10481 6503 271 7990 5218 7573 914 5062
hsa-miR-135a-5p	AY632540_KedougouVirus2	292	-30.79	147	-19.7	14515	23	10723	 5188 1428
hsa-miR-135a-5p	AY632545_BagazaVirus2	154	-13.44	154	-13.44	14516	23	10941	7275
hsa-miR-135a-3p	KU509998_Haiti	147	-17.54	147	-17.54	14517	22	10676	10165
hsa-miR-135a-3p	KU647676_Martinique	147	-17.54	147	-17.54	14518	22	10617	10107
hsa-miR-135a-3p	KU501215_PuertoRico	147	-17.54	147	-17.54	14519	22	10675	10166
hsa-miR-135a-3p	KU365778_Brazil2	147	-17.54	147	-17.54	14521	22	10727	10154
hsa-miR-135a-3p	KU365780_Brazil4	147	-17.54	147	-17.54	14523	22	10662	10153
hsa-miR-135a-3p	KU321639_Brazil5	147	-17.54	147	-17.54	14524	22	10676	10165
hsa-miR-135a-3p	LC002520_Uganda1	147	-16.76	147	-16.76	14525	22	10807	10166
hsa-miR-135a-3p	KJ776791_FrenchPolynesia	147	-17.54	147	-17.54	14526	22	10617	10107
hsa-miR-135a-3p	NC_012532_Uganda2	147	-16.76	147	-16.76	14530	22	10794	10154
hsa-miR-135a-3p	NC_012533_KedougouVirus1	293	-44.45	148	-24.48	14531	22	10723	 1957 7528
hsa-miR-135a-3p	AY632535_Uganda3	147	-16.76	147	-16.76	14533	22	10794	10154
hsa-miR-135a-3p	AY632540_KedougouVirus2	293	-44.45	148	-24.48	14534	22	10723	 1957 7528
hsa-miR-137	KU509998_Haiti	149	-11.12	149	-11.12	14536	23	10676	979
hsa-miR-137	KU647676_Martinique	149	-11.12	149	-11.12	14537	23	10617	921
hsa-miR-137	KU501215_PuertoRico	149	-11.12	149	-11.12	14538	23	10675	980
hsa-miR-137	KU365777_Brazil1	149	-11.12	149	-11.12	14539	23	10662	967
hsa-miR-137	KU365778_Brazil2	149	-11.12	149	-11.12	14540	23	10727	968
hsa-miR-137	KU365779_Brazil3	149	-11.12	149	-11.12	14541	23	10662	967
hsa-miR-137	KU365780_Brazil4	149	-11.12	149	-11.12	14542	23	10662	967
hsa-miR-137	KU321639_Brazil5	149	-11.12	149	-11.12	14543	23	10676	979
hsa-miR-137	LC002520_Uganda1	433	-38.21	148	-15.7	14544	23	10807	 978 7424 8884
hsa-miR-137	KJ776791_FrenchPolynesia	149	-11.12	149	-11.12	14545	23	10617	921
hsa-miR-137	KF268948_CentralAfricanRepublic1	581	-49.88	151	-18.03	14546	23	10788	 7424 978 8884 1210
hsa-miR-137	KF268949_CentralAfricanRepublic2	433	-38.21	148	-15.7	14547	23	10776	 977 7405 8865
hsa-miR-137	KF268950_CentralAfricanRepublic3	581	-49.88	151	-18.03	14548	23	10755	 7424 978 8884 1210
hsa-miR-137	NC_012532_Uganda2	433	-38.21	148	-15.7	14549	23	10794	 978 7412 8872
hsa-miR-137	NC_012533_KedougouVirus1	141	-7.84	141	-7.84	14550	23	10723	7066
hsa-miR-137	NC_012534_BagazaVirus1	140	-8.96	140	-8.96	14551	23	10941	4175
hsa-miR-137	AY632535_Uganda3	433	-38.21	148	-15.7	14552	23	10794	 978 7412 8872
hsa-miR-137	AY632540_KedougouVirus2	141	-7.84	141	-7.84	14553	23	10723	7066
hsa-miR-137	AY632545_BagazaVirus2	140	-8.96	140	-8.96	14554	23	10941	4175
hsa-miR-138-5p	KU509998_Haiti	578	-98.52	156	-32.93	14555	23	10676	 8210 3944 5947 9275
hsa-miR-138-5p	KU647676_Martinique	578	-98.52	156	-32.93	14556	23	10617	 8152 3886 5889 9217
hsa-miR-138-5p	KU501215_PuertoRico	438	-75.14	156	-32.93	14557	23	10675	 8211 3945 5948
hsa-miR-138-5p	KU365777_Brazil1	578	-99.89	156	-32.93	14558	23	10662	 8198 3932 5935 9263
hsa-miR-138-5p	KU365778_Brazil2	438	-75.14	156	-32.93	14559	23	10727	 8199 3933 5936
hsa-miR-138-5p	KU365779_Brazil3	578	-99.89	156	-32.93	14560	23	10662	 8198 3932 5935 9263
hsa-miR-138-5p	KU365780_Brazil4	578	-99.89	156	-32.93	14561	23	10662	 8198 3932 5935 9263
hsa-miR-138-5p	KU321639_Brazil5	578	-98.52	156	-32.93	14562	23	10676	 8210 3944 5947 9275
hsa-miR-138-5p	LC002520_Uganda1	744	-108.47	156	-23.7	14563	23	10807	 8212 413 4007 3238 5551
hsa-miR-138-5p	KJ776791_FrenchPolynesia	578	-98.52	156	-32.93	14564	23	10617	 8152 3886 5889 9217
hsa-miR-138-5p	KF268948_CentralAfricanRepublic1	607	-96.91	162	-32.73	14565	23	10788	 413 8212 4007 3945
hsa-miR-138-5p	KF268949_CentralAfricanRepublic2	747	-114.03	162	-32.73	14566	23	10776	 412 8193 3988 3926 9210
hsa-miR-138-5p	KF268950_CentralAfricanRepublic3	607	-96.91	162	-32.73	14567	23	10755	 413 8212 4007 3945
hsa-miR-138-5p	NC_012532_Uganda2	744	-108.47	156	-23.7	14568	23	10794	 8200 413 3995 3226 5539
hsa-miR-138-5p	NC_012533_KedougouVirus1	606	-89.55	159	-25.23	14569	23	10723	 10648 4376 3207 3172
hsa-miR-138-5p	NC_012534_BagazaVirus1	303	-45.89	163	-25	14570	23	10941	 10866 851
hsa-miR-138-5p	AY632535_Uganda3	744	-108.47	156	-23.7	14571	23	10794	 8200 413 3995 3226 5539
hsa-miR-138-5p	AY632540_KedougouVirus2	606	-89.55	159	-25.23	14572	23	10723	 10648 4376 3207 3172
hsa-miR-138-5p	AY632545_BagazaVirus2	303	-45.89	163	-25	14573	23	10941	 10866 851
hsa-miR-138-2-3p	KU509998_Haiti	592	-82.43	159	-25.99	14574	22	10676	 7348 5216 8671 7683
hsa-miR-138-2-3p	KU647676_Martinique	592	-82.43	159	-25.99	14575	22	10617	 7290 5158 8613 7625
hsa-miR-138-2-3p	KU501215_PuertoRico	592	-82.43	159	-25.99	14576	22	10675	 7349 5217 8672 7684
hsa-miR-138-2-3p	KU365777_Brazil1	592	-82.43	159	-25.99	14577	22	10662	 7336 5204 8659 7671
hsa-miR-138-2-3p	KU365778_Brazil2	592	-82.43	159	-25.99	14578	22	10727	 7337 5205 8660 7672
hsa-miR-138-2-3p	KU365779_Brazil3	592	-82.43	159	-25.99	14579	22	10662	 7336 5204 8659 7671
hsa-miR-138-2-3p	KU365780_Brazil4	592	-82.43	159	-25.99	14580	22	10662	 7336 5204 8659 7671
hsa-miR-138-2-3p	KU321639_Brazil5	592	-82.43	159	-25.99	14581	22	10676	 7348 5216 8671 7683
hsa-miR-138-2-3p	LC002520_Uganda1	730	-89.3	152	-19.93	14582	22	10807	 5217 7349 10096 8403 8089
hsa-miR-138-2-3p	KJ776791_FrenchPolynesia	735	-100.42	159	-25.99	14583	22	10617	 7290 5158 8344 8613 7625
hsa-miR-138-2-3p	KF268948_CentralAfricanRepublic1	1015	-115.26	152	-20.19	14584	22	10788	 5217 7349 10093 4414 8403 5699 8089
hsa-miR-138-2-3p	KF268949_CentralAfricanRepublic2	873	-94.6	152	-19.88	14585	22	10776	 5198 7330 10077 4395 8384 5680
hsa-miR-138-2-3p	KF268950_CentralAfricanRepublic3	1015	-115.26	152	-20.19	14586	22	10755	 5217 7349 10093 4414 8403 5699 8089
hsa-miR-138-2-3p	NC_012532_Uganda2	730	-89.3	152	-19.93	14587	22	10794	 5205 7337 10084 8391 8077
hsa-miR-138-2-3p	NC_012533_KedougouVirus1	142	-16.3	142	-16.3	14588	22	10723	1765
hsa-miR-138-2-3p	NC_012534_BagazaVirus1	284	-27.21	142	-18.79	14589	22	10941	 3798 10380
hsa-miR-138-2-3p	AY632535_Uganda3	730	-89.3	152	-19.93	14590	22	10794	 5205 7337 10084 8391 8077
hsa-miR-138-2-3p	AY632540_KedougouVirus2	142	-16.3	142	-16.3	14591	22	10723	1765
hsa-miR-138-2-3p	AY632545_BagazaVirus2	284	-27.21	142	-18.79	14592	22	10941	 3798 10380
hsa-miR-140-5p	KU509998_Haiti	143	-17.73	143	-17.73	14593	22	10676	3370
hsa-miR-140-5p	KU647676_Martinique	143	-17.73	143	-17.73	14594	22	10617	3312
hsa-miR-140-5p	KU501215_PuertoRico	143	-17.73	143	-17.73	14595	22	10675	3371
hsa-miR-140-5p	KU365777_Brazil1	143	-17.73	143	-17.73	14596	22	10662	3358
hsa-miR-140-5p	KU365778_Brazil2	143	-17.73	143	-17.73	14597	22	10727	3359
hsa-miR-140-5p	KU365779_Brazil3	143	-17.73	143	-17.73	14598	22	10662	3358
hsa-miR-140-5p	KU365780_Brazil4	143	-17.73	143	-17.73	14599	22	10662	3358
hsa-miR-140-5p	KU321639_Brazil5	143	-17.73	143	-17.73	14600	22	10676	3370
hsa-miR-140-5p	LC002520_Uganda1	301	-39.41	157	-22.68	14601	22	10807	 7075 10034
hsa-miR-140-5p	KJ776791_FrenchPolynesia	143	-17.73	143	-17.73	14602	22	10617	3312
hsa-miR-140-5p	KF268948_CentralAfricanRepublic1	436	-52.56	149	-21.95	14603	22	10788	 7075 10031 3371
hsa-miR-140-5p	KF268949_CentralAfricanRepublic2	432	-52.05	149	-21.44	14604	22	10776	 7056 3352 10015
hsa-miR-140-5p	KF268950_CentralAfricanRepublic3	436	-52.56	149	-21.95	14605	22	10755	 7075 10031 3371
hsa-miR-140-5p	NC_012532_Uganda2	301	-39.41	157	-22.68	14606	22	10794	 7063 10022
hsa-miR-140-5p	NC_012533_KedougouVirus1	302	-48.07	160	-25.23	14607	22	10723	 9992 7725
hsa-miR-140-5p	NC_012534_BagazaVirus1	284	-37.21	143	-19.57	14608	22	10941	 1139 10035
hsa-miR-140-5p	AY632535_Uganda3	301	-39.41	157	-22.68	14609	22	10794	 7063 10022
hsa-miR-140-5p	AY632540_KedougouVirus2	302	-48.07	160	-25.23	14610	22	10723	 9992 7725
hsa-miR-140-5p	AY632545_BagazaVirus2	284	-37.21	143	-19.57	14611	22	10941	 1139 10035
hsa-miR-140-3p	KU509998_Haiti	298	-36.39	158	-18.58	14612	21	10676	 4835 8446
hsa-miR-140-3p	KU647676_Martinique	298	-36.39	158	-18.58	14613	21	10617	 4777 8388
hsa-miR-140-3p	KU501215_PuertoRico	298	-36.39	158	-18.58	14614	21	10675	 4836 8447
hsa-miR-140-3p	KU365777_Brazil1	298	-36.39	158	-18.58	14615	21	10662	 4823 8434
hsa-miR-140-3p	KU365778_Brazil2	298	-36.39	158	-18.58	14616	21	10727	 4824 8435
hsa-miR-140-3p	KU365779_Brazil3	298	-36.39	158	-18.58	14617	21	10662	 4823 8434
hsa-miR-140-3p	KU365780_Brazil4	298	-36.39	158	-18.58	14618	21	10662	 4823 8434
hsa-miR-140-3p	KU321639_Brazil5	298	-36.39	158	-18.58	14619	21	10676	 4835 8446
hsa-miR-140-3p	KJ776791_FrenchPolynesia	298	-36.39	158	-18.58	14621	21	10617	 4777 8388
hsa-miR-140-3p	NC_012533_KedougouVirus1	295	-42.52	149	-22.64	14626	21	10723	 10151 2089
hsa-miR-140-3p	NC_012534_BagazaVirus1	448	-53.29	153	-19.11	14627	21	10941	 4342 4317 2613
hsa-miR-140-3p	AY632540_KedougouVirus2	295	-42.52	149	-22.64	14629	21	10723	 10151 2089
hsa-miR-140-3p	AY632545_BagazaVirus2	448	-53.29	153	-19.11	14630	21	10941	 4342 4317 2613
hsa-miR-141-5p	KU509998_Haiti	881	-109.01	156	-22.71	14631	22	10676	 6313 2710 2938 8119 2627 6685
hsa-miR-141-5p	KU647676_Martinique	881	-109.01	156	-22.71	14632	22	10617	 6255 2652 2880 8061 2569 6627
hsa-miR-141-5p	KU501215_PuertoRico	881	-109.01	156	-22.71	14633	22	10675	 6314 2711 2939 8120 2628 6686
hsa-miR-141-5p	KU365777_Brazil1	881	-109.01	156	-22.71	14634	22	10662	 6301 2698 2926 8107 2615 6673
hsa-miR-141-5p	KU365778_Brazil2	901	-110.37	176	-22.71	14635	22	10727	 6302 2699 2927 8108 2616 6674
hsa-miR-141-5p	KU365779_Brazil3	881	-109.01	156	-22.71	14636	22	10662	 6301 2698 2926 8107 2615 6673
hsa-miR-141-5p	KU365780_Brazil4	881	-109.01	156	-22.71	14637	22	10662	 6301 2698 2926 8107 2615 6673
hsa-miR-141-5p	KU321639_Brazil5	1021	-127.46	156	-22.71	14638	22	10676	 6313 2710 2938 8119 2627 6685 1036
hsa-miR-141-5p	LC002520_Uganda1	734	-88.47	156	-19.68	14639	22	10807	 6314 4472 8120 9150 6685
hsa-miR-141-5p	KJ776791_FrenchPolynesia	881	-109.01	156	-22.71	14640	22	10617	 6255 2652 2880 8061 2569 6627
hsa-miR-141-5p	KF268948_CentralAfricanRepublic1	899	-112.31	176	-20.52	14641	22	10788	 6314 4471 6683 8120 8413 9150
hsa-miR-141-5p	KF268949_CentralAfricanRepublic2	899	-112.31	176	-20.52	14642	22	10776	 6295 4452 6664 8101 8394 9131
hsa-miR-141-5p	KF268950_CentralAfricanRepublic3	899	-112.31	176	-20.52	14643	22	10755	 6314 4471 6683 8120 8413 9150
hsa-miR-141-5p	NC_012532_Uganda2	734	-88.47	156	-19.68	14644	22	10794	 6302 4460 8108 9138 6673
hsa-miR-141-5p	NC_012533_KedougouVirus1	866	-100.47	149	-19.5	14645	22	10723	 4778 8894 3352 4991 5199 2678
hsa-miR-141-5p	NC_012534_BagazaVirus1	570	-69.49	146	-22.99	14646	22	10941	 4828 1022 2915 9290
hsa-miR-141-5p	AY632535_Uganda3	734	-88.47	156	-19.68	14647	22	10794	 6302 4460 8108 9138 6673
hsa-miR-141-5p	AY632540_KedougouVirus2	866	-100.47	149	-19.5	14648	22	10723	 4778 8894 3352 4991 5199 2678
hsa-miR-141-5p	AY632545_BagazaVirus2	570	-69.49	146	-22.99	14649	22	10941	 4828 1022 2915 9290
hsa-miR-141-3p	KF268948_CentralAfricanRepublic1	297	-30.79	156	-15.6	14660	22	10788	 2970 10370
hsa-miR-141-3p	KF268949_CentralAfricanRepublic2	297	-30.79	156	-15.6	14661	22	10776	 2951 10354
hsa-miR-141-3p	KF268950_CentralAfricanRepublic3	297	-30.79	156	-15.6	14662	22	10755	 2970 10370
hsa-miR-141-3p	NC_012534_BagazaVirus1	141	-22.43	141	-22.43	14665	22	10941	5652
hsa-miR-141-3p	AY632545_BagazaVirus2	141	-22.43	141	-22.43	14668	22	10941	5652
hsa-miR-142-5p	KU509998_Haiti	144	-15.7	144	-15.7	14669	21	10676	5043
hsa-miR-142-5p	KU647676_Martinique	144	-15.7	144	-15.7	14670	21	10617	4985
hsa-miR-142-5p	KU501215_PuertoRico	144	-15.7	144	-15.7	14671	21	10675	5044
hsa-miR-142-5p	KU365777_Brazil1	144	-15.7	144	-15.7	14672	21	10662	5031
hsa-miR-142-5p	KU365778_Brazil2	144	-15.7	144	-15.7	14673	21	10727	5032
hsa-miR-142-5p	KU365779_Brazil3	144	-15.7	144	-15.7	14674	21	10662	5031
hsa-miR-142-5p	KU365780_Brazil4	144	-15.7	144	-15.7	14675	21	10662	5031
hsa-miR-142-5p	KU321639_Brazil5	144	-15.7	144	-15.7	14676	21	10676	5043
hsa-miR-142-5p	KJ776791_FrenchPolynesia	144	-15.7	144	-15.7	14678	21	10617	4985
hsa-miR-142-5p	KF268948_CentralAfricanRepublic1	144	-15.69	144	-15.69	14679	21	10788	5044
hsa-miR-142-5p	KF268949_CentralAfricanRepublic2	144	-15.69	144	-15.69	14680	21	10776	5025
hsa-miR-142-5p	KF268950_CentralAfricanRepublic3	144	-15.69	144	-15.69	14681	21	10755	5044
hsa-miR-142-5p	NC_012534_BagazaVirus1	150	-9.57	150	-9.57	14684	21	10941	1412
hsa-miR-142-5p	AY632545_BagazaVirus2	150	-9.57	150	-9.57	14687	21	10941	1412
hsa-miR-142-3p	KU509998_Haiti	140	-18.12	140	-18.12	14688	23	10676	6481
hsa-miR-142-3p	KU647676_Martinique	140	-18.12	140	-18.12	14689	23	10617	6423
hsa-miR-142-3p	KU501215_PuertoRico	140	-18.12	140	-18.12	14690	23	10675	6482
hsa-miR-142-3p	KU365777_Brazil1	140	-18.12	140	-18.12	14691	23	10662	6469
hsa-miR-142-3p	KU365778_Brazil2	140	-18.12	140	-18.12	14692	23	10727	6470
hsa-miR-142-3p	KU365779_Brazil3	140	-18.12	140	-18.12	14693	23	10662	6469
hsa-miR-142-3p	KU365780_Brazil4	140	-18.12	140	-18.12	14694	23	10662	6469
hsa-miR-142-3p	KU321639_Brazil5	140	-18.12	140	-18.12	14695	23	10676	6481
hsa-miR-142-3p	LC002520_Uganda1	280	-40.29	140	-20.27	14696	23	10807	 1917 6482
hsa-miR-142-3p	KJ776791_FrenchPolynesia	140	-18.12	140	-18.12	14697	23	10617	6423
hsa-miR-142-3p	KF268949_CentralAfricanRepublic2	435	-48.95	149	-18.56	14699	23	10776	 8668 7233 6463
hsa-miR-142-3p	NC_012532_Uganda2	280	-40.29	140	-20.27	14701	23	10794	 1905 6470
hsa-miR-142-3p	NC_012533_KedougouVirus1	446	-58.11	163	-25.92	14702	23	10723	 2963 2205 7755
hsa-miR-142-3p	AY632535_Uganda3	280	-40.29	140	-20.27	14704	23	10794	 1905 6470
hsa-miR-142-3p	AY632540_KedougouVirus2	446	-58.11	163	-25.92	14705	23	10723	 2963 2205 7755
hsa-miR-143-5p	KU509998_Haiti	305	-39.12	157	-19.81	14707	22	10676	 1924 3377
hsa-miR-143-5p	KU647676_Martinique	305	-39.12	157	-19.81	14708	22	10617	 1866 3319
hsa-miR-143-5p	KU501215_PuertoRico	305	-39.12	157	-19.81	14709	22	10675	 1925 3378
hsa-miR-143-5p	KU365777_Brazil1	305	-39.12	157	-19.81	14710	22	10662	 1912 3365
hsa-miR-143-5p	KU365778_Brazil2	305	-39.12	157	-19.81	14711	22	10727	 1913 3366
hsa-miR-143-5p	KU365779_Brazil3	305	-39.12	157	-19.81	14712	22	10662	 1912 3365
hsa-miR-143-5p	KU365780_Brazil4	305	-39.12	157	-19.81	14713	22	10662	 1912 3365
hsa-miR-143-5p	KU321639_Brazil5	305	-39.12	157	-19.81	14714	22	10676	 1924 3377
hsa-miR-143-5p	LC002520_Uganda1	289	-36.04	145	-18.25	14715	22	10807	 1925 3378
hsa-miR-143-5p	KJ776791_FrenchPolynesia	305	-39.12	157	-19.81	14716	22	10617	 1866 3319
hsa-miR-143-5p	KF268948_CentralAfricanRepublic1	148	-19.31	148	-19.31	14717	22	10788	3378
hsa-miR-143-5p	KF268949_CentralAfricanRepublic2	148	-19.31	148	-19.31	14718	22	10776	3359
hsa-miR-143-5p	KF268950_CentralAfricanRepublic3	148	-19.31	148	-19.31	14719	22	10755	3378
hsa-miR-143-5p	NC_012532_Uganda2	289	-36.04	145	-18.25	14720	22	10794	 1913 3366
hsa-miR-143-5p	NC_012533_KedougouVirus1	285	-38.73	145	-20.02	14721	22	10723	 540 8938
hsa-miR-143-5p	AY632535_Uganda3	289	-36.04	145	-18.25	14723	22	10794	 1913 3366
hsa-miR-143-5p	AY632540_KedougouVirus2	285	-38.73	145	-20.02	14724	22	10723	 540 8938
hsa-miR-144-5p	KU509998_Haiti	140	-12.01	140	-12.01	14745	22	10676	3799
hsa-miR-144-5p	KU647676_Martinique	140	-12.01	140	-12.01	14746	22	10617	3741
hsa-miR-144-5p	KU501215_PuertoRico	140	-12.01	140	-12.01	14747	22	10675	3800
hsa-miR-144-5p	KU365777_Brazil1	140	-12.01	140	-12.01	14748	22	10662	3787
hsa-miR-144-5p	KU365778_Brazil2	140	-12.01	140	-12.01	14749	22	10727	3788
hsa-miR-144-5p	KU365779_Brazil3	140	-12.01	140	-12.01	14750	22	10662	3787
hsa-miR-144-5p	KU365780_Brazil4	140	-12.01	140	-12.01	14751	22	10662	3787
hsa-miR-144-5p	KU321639_Brazil5	140	-12.01	140	-12.01	14752	22	10676	3799
hsa-miR-144-5p	KJ776791_FrenchPolynesia	140	-12.01	140	-12.01	14754	22	10617	3741
hsa-miR-144-5p	NC_012534_BagazaVirus1	147	-10.67	147	-10.67	14760	22	10941	4805
hsa-miR-144-5p	AY632545_BagazaVirus2	147	-10.67	147	-10.67	14763	22	10941	4805
hsa-miR-144-3p	KU509998_Haiti	433	-31.9	148	-11.51	14764	20	10676	 7451 4832 4800
hsa-miR-144-3p	KU647676_Martinique	433	-31.9	148	-11.51	14765	20	10617	 7393 4774 4742
hsa-miR-144-3p	KU501215_PuertoRico	433	-31.9	148	-11.51	14766	20	10675	 7452 4833 4801
hsa-miR-144-3p	KU365777_Brazil1	433	-31.9	148	-11.51	14767	20	10662	 7439 4820 4788
hsa-miR-144-3p	KU365778_Brazil2	433	-31.9	148	-11.51	14768	20	10727	 7440 4821 4789
hsa-miR-144-3p	KU365779_Brazil3	433	-31.9	148	-11.51	14769	20	10662	 7439 4820 4788
hsa-miR-144-3p	KU365780_Brazil4	433	-31.9	148	-11.51	14770	20	10662	 7439 4820 4788
hsa-miR-144-3p	KU321639_Brazil5	433	-31.9	148	-11.51	14771	20	10676	 7451 4832 4800
hsa-miR-144-3p	LC002520_Uganda1	289	-22.52	148	-11.52	14772	20	10807	 4833 4801
hsa-miR-144-3p	KJ776791_FrenchPolynesia	433	-31.9	148	-11.51	14773	20	10617	 7393 4774 4742
hsa-miR-144-3p	KF268948_CentralAfricanRepublic1	289	-23.06	148	-12.05	14774	20	10788	 4833 4801
hsa-miR-144-3p	KF268949_CentralAfricanRepublic2	289	-23.06	148	-12.05	14775	20	10776	 4814 4782
hsa-miR-144-3p	KF268950_CentralAfricanRepublic3	289	-23.06	148	-12.05	14776	20	10755	 4833 4801
hsa-miR-144-3p	NC_012532_Uganda2	289	-22.52	148	-11.52	14777	20	10794	 4821 4789
hsa-miR-144-3p	AY632535_Uganda3	289	-22.52	148	-11.52	14780	20	10794	 4821 4789
hsa-miR-145-5p	KU509998_Haiti	722	-94.18	151	-22.59	14783	23	10676	 10607 9760 834 4586 9747
hsa-miR-145-5p	KU647676_Martinique	722	-94.18	151	-22.59	14784	23	10617	 10549 9702 776 4528 9689
hsa-miR-145-5p	KU501215_PuertoRico	722	-94.18	151	-22.59	14785	23	10675	 10608 9761 835 4587 9748
hsa-miR-145-5p	KU365777_Brazil1	722	-94.18	151	-22.59	14786	23	10662	 10594 9748 822 4574 9735
hsa-miR-145-5p	KU365778_Brazil2	722	-94.18	151	-22.59	14787	23	10727	 10595 9749 823 4575 9736
hsa-miR-145-5p	KU365779_Brazil3	722	-94.18	151	-22.59	14788	23	10662	 10594 9748 822 4574 9735
hsa-miR-145-5p	KU365780_Brazil4	722	-94.18	151	-22.59	14789	23	10662	 10594 9748 822 4574 9735
hsa-miR-145-5p	KU321639_Brazil5	722	-94.18	151	-22.59	14790	23	10676	 10607 9760 834 4586 9747
hsa-miR-145-5p	LC002520_Uganda1	308	-41.58	157	-22.59	14791	23	10807	 835 10608
hsa-miR-145-5p	KJ776791_FrenchPolynesia	722	-94.18	151	-22.59	14792	23	10617	 10549 9702 776 4528 9689
hsa-miR-145-5p	KF268948_CentralAfricanRepublic1	598	-78.7	157	-22.59	14793	23	10788	 835 10605 4585 10147
hsa-miR-145-5p	KF268949_CentralAfricanRepublic2	451	-62.26	157	-22.59	14794	23	10776	 834 10589 10131
hsa-miR-145-5p	KF268950_CentralAfricanRepublic3	598	-78.7	157	-22.59	14795	23	10755	 835 10605 4585 10147
hsa-miR-145-5p	NC_012532_Uganda2	308	-41.58	157	-22.59	14796	23	10794	 835 10596
hsa-miR-145-5p	NC_012533_KedougouVirus1	311	-47.55	158	-25.08	14797	23	10723	 8121 8193
hsa-miR-145-5p	NC_012534_BagazaVirus1	620	-101.23	172	-30.3	14798	23	10941	 8223 2634 821 4678
hsa-miR-145-5p	AY632535_Uganda3	308	-41.58	157	-22.59	14799	23	10794	 835 10596
hsa-miR-145-5p	AY632540_KedougouVirus2	311	-47.55	158	-25.08	14800	23	10723	 8121 8193
hsa-miR-145-5p	AY632545_BagazaVirus2	620	-101.23	172	-30.3	14801	23	10941	 8223 2634 821 4678
hsa-miR-145-3p	KU509998_Haiti	448	-56.83	156	-24.44	14802	22	10676	 6646 5981 2335
hsa-miR-145-3p	KU647676_Martinique	448	-56.83	156	-24.44	14803	22	10617	 6588 5923 2277
hsa-miR-145-3p	KU501215_PuertoRico	448	-56.83	156	-24.44	14804	22	10675	 6647 5982 2336
hsa-miR-145-3p	KU365777_Brazil1	448	-56.83	156	-24.44	14805	22	10662	 6634 5969 2323
hsa-miR-145-3p	KU365778_Brazil2	448	-56.83	156	-24.44	14806	22	10727	 6635 5970 2324
hsa-miR-145-3p	KU365779_Brazil3	448	-56.83	156	-24.44	14807	22	10662	 6634 5969 2323
hsa-miR-145-3p	KU365780_Brazil4	448	-56.83	156	-24.44	14808	22	10662	 6634 5969 2323
hsa-miR-145-3p	KU321639_Brazil5	448	-56.83	156	-24.44	14809	22	10676	 6646 5981 2335
hsa-miR-145-3p	LC002520_Uganda1	568	-64.69	144	-23.72	14810	22	10807	 2336 8672 849 6647
hsa-miR-145-3p	KJ776791_FrenchPolynesia	448	-56.83	156	-24.44	14811	22	10617	 6588 5923 2277
hsa-miR-145-3p	KF268948_CentralAfricanRepublic1	288	-23.44	144	-11.74	14812	22	10788	 2336 8672
hsa-miR-145-3p	KF268949_CentralAfricanRepublic2	428	-40.97	144	-17.53	14813	22	10776	 2317 8653 848
hsa-miR-145-3p	KF268950_CentralAfricanRepublic3	288	-23.44	144	-11.74	14814	22	10755	 2336 8672
hsa-miR-145-3p	NC_012532_Uganda2	568	-64.69	144	-23.72	14815	22	10794	 2324 8660 849 6635
hsa-miR-145-3p	NC_012533_KedougouVirus1	142	-16.39	142	-16.39	14816	22	10723	9692
hsa-miR-145-3p	NC_012534_BagazaVirus1	140	-14.58	140	-14.58	14817	22	10941	2606
hsa-miR-145-3p	AY632535_Uganda3	568	-64.69	144	-23.72	14818	22	10794	 2324 8660 849 6635
hsa-miR-145-3p	AY632540_KedougouVirus2	142	-16.39	142	-16.39	14819	22	10723	9692
hsa-miR-145-3p	AY632545_BagazaVirus2	140	-14.58	140	-14.58	14820	22	10941	2606
hsa-miR-152-5p	KU509998_Haiti	299	-43.09	155	-25.31	14821	23	10676	 691 3252
hsa-miR-152-5p	KU647676_Martinique	299	-43.09	155	-25.31	14822	23	10617	 633 3194
hsa-miR-152-5p	KU501215_PuertoRico	299	-43.09	155	-25.31	14823	23	10675	 692 3253
hsa-miR-152-5p	KU365777_Brazil1	299	-43.09	155	-25.31	14824	23	10662	 679 3240
hsa-miR-152-5p	KU365778_Brazil2	299	-43.09	155	-25.31	14825	23	10727	 680 3241
hsa-miR-152-5p	KU365779_Brazil3	299	-43.09	155	-25.31	14826	23	10662	 679 3240
hsa-miR-152-5p	KU365780_Brazil4	299	-43.09	155	-25.31	14827	23	10662	 679 3240
hsa-miR-152-5p	KU321639_Brazil5	299	-43.09	155	-25.31	14828	23	10676	 691 3252
hsa-miR-152-5p	LC002520_Uganda1	323	-45.96	168	-25.31	14829	23	10807	 3253 692
hsa-miR-152-5p	KJ776791_FrenchPolynesia	299	-43.09	155	-25.31	14830	23	10617	 633 3194
hsa-miR-152-5p	KF268948_CentralAfricanRepublic1	305	-43.05	155	-25.31	14831	23	10788	 692 3253
hsa-miR-152-5p	KF268949_CentralAfricanRepublic2	305	-43.05	155	-25.31	14832	23	10776	 691 3234
hsa-miR-152-5p	KF268950_CentralAfricanRepublic3	305	-43.05	155	-25.31	14833	23	10755	 692 3253
hsa-miR-152-5p	NC_012532_Uganda2	323	-45.96	168	-25.31	14834	23	10794	 3241 692
hsa-miR-152-5p	NC_012533_KedougouVirus1	294	-35.95	152	-20.12	14835	23	10723	 7726 316
hsa-miR-152-5p	NC_012534_BagazaVirus1	435	-49.2	150	-17.08	14836	23	10941	 9820 8654 8739
hsa-miR-152-5p	AY632535_Uganda3	323	-45.96	168	-25.31	14837	23	10794	 3241 692
hsa-miR-152-5p	AY632540_KedougouVirus2	294	-35.95	152	-20.12	14838	23	10723	 7726 316
hsa-miR-152-5p	AY632545_BagazaVirus2	435	-49.2	150	-17.08	14839	23	10941	 9820 8654 8739
hsa-miR-152-3p	LC002520_Uganda1	295	-29.88	150	-15.84	14848	21	10807	 1886 4252
hsa-miR-152-3p	KF268948_CentralAfricanRepublic1	285	-29.74	145	-15.71	14850	21	10788	 4252 4767
hsa-miR-152-3p	KF268949_CentralAfricanRepublic2	285	-29.74	145	-15.71	14851	21	10776	 4233 4748
hsa-miR-152-3p	KF268950_CentralAfricanRepublic3	285	-29.74	145	-15.71	14852	21	10755	 4252 4767
hsa-miR-152-3p	NC_012532_Uganda2	295	-29.88	150	-15.84	14853	21	10794	 1874 4240
hsa-miR-152-3p	NC_012533_KedougouVirus1	140	-13.51	140	-13.51	14854	21	10723	3788
hsa-miR-152-3p	NC_012534_BagazaVirus1	140	-16.42	140	-16.42	14855	21	10941	3397
hsa-miR-152-3p	AY632535_Uganda3	295	-29.88	150	-15.84	14856	21	10794	 1874 4240
hsa-miR-152-3p	AY632540_KedougouVirus2	140	-13.51	140	-13.51	14857	21	10723	3788
hsa-miR-152-3p	AY632545_BagazaVirus2	140	-16.42	140	-16.42	14858	21	10941	3397
hsa-miR-153-5p	KU509998_Haiti	1019	-102.63	153	-19.32	14878	22	10676	 8341 5065 1838 709 1329 2402 2656
hsa-miR-153-5p	KU647676_Martinique	1019	-102.63	153	-19.32	14879	22	10617	 8283 5007 1780 651 1271 2344 2598
hsa-miR-153-5p	KU501215_PuertoRico	870	-89.78	153	-19.32	14880	22	10675	 8342 1839 710 1330 2403 2657
hsa-miR-153-5p	KU365777_Brazil1	1019	-102.63	153	-19.32	14881	22	10662	 8329 5053 1826 697 1317 2390 2644
hsa-miR-153-5p	KU365778_Brazil2	1019	-102.63	153	-19.32	14882	22	10727	 8330 5054 1827 698 1318 2391 2645
hsa-miR-153-5p	KU365779_Brazil3	1019	-102.63	153	-19.32	14883	22	10662	 8329 5053 1826 697 1317 2390 2644
hsa-miR-153-5p	KU365780_Brazil4	1019	-102.63	153	-19.32	14884	22	10662	 8329 5053 1826 697 1317 2390 2644
hsa-miR-153-5p	KU321639_Brazil5	1019	-102.63	153	-19.32	14885	22	10676	 8341 5065 1838 709 1329 2402 2656
hsa-miR-153-5p	LC002520_Uganda1	760	-88.82	161	-22.02	14886	22	10807	 8342 1839 6927 3727 710
hsa-miR-153-5p	KJ776791_FrenchPolynesia	1019	-102.63	153	-19.32	14887	22	10617	 8283 5007 1780 651 1271 2344 2598
hsa-miR-153-5p	KF268948_CentralAfricanRepublic1	1036	-115.06	155	-20.79	14888	22	10788	 1839 6927 8342 3727 2657 710 2080
hsa-miR-153-5p	KF268949_CentralAfricanRepublic2	1040	-115.05	157	-20.79	14889	22	10776	 8323 1820 6908 3708 2638 709 2061
hsa-miR-153-5p	KF268950_CentralAfricanRepublic3	1036	-115.06	155	-20.79	14890	22	10755	 1839 6927 8342 3727 2657 710 2080
hsa-miR-153-5p	NC_012532_Uganda2	760	-88.82	161	-22.02	14891	22	10794	 8330 1827 6915 3715 710
hsa-miR-153-5p	NC_012533_KedougouVirus1	751	-83.85	158	-26.26	14892	22	10723	 4817 6233 7988 5837 1990
hsa-miR-153-5p	NC_012534_BagazaVirus1	433	-47.89	149	-18.54	14893	22	10941	 1386 7927 2050
hsa-miR-153-5p	AY632535_Uganda3	760	-88.82	161	-22.02	14894	22	10794	 8330 1827 6915 3715 710
hsa-miR-153-5p	AY632540_KedougouVirus2	751	-83.85	158	-26.26	14895	22	10723	 4817 6233 7988 5837 1990
hsa-miR-153-5p	AY632545_BagazaVirus2	433	-47.89	149	-18.54	14896	22	10941	 1386 7927 2050
hsa-miR-191-5p	KU509998_Haiti	141	-14.46	141	-14.46	14897	23	10676	9773
hsa-miR-191-5p	KU647676_Martinique	141	-14.46	141	-14.46	14898	23	10617	9715
hsa-miR-191-5p	KU501215_PuertoRico	141	-14.46	141	-14.46	14899	23	10675	9774
hsa-miR-191-5p	KU365777_Brazil1	141	-14.46	141	-14.46	14900	23	10662	9761
hsa-miR-191-5p	KU365778_Brazil2	141	-14.46	141	-14.46	14901	23	10727	9762
hsa-miR-191-5p	KU365779_Brazil3	141	-14.46	141	-14.46	14902	23	10662	9761
hsa-miR-191-5p	KU365780_Brazil4	141	-14.46	141	-14.46	14903	23	10662	9761
hsa-miR-191-5p	KU321639_Brazil5	141	-14.46	141	-14.46	14904	23	10676	9773
hsa-miR-191-5p	LC002520_Uganda1	141	-23.09	141	-23.09	14905	23	10807	301
hsa-miR-191-5p	KJ776791_FrenchPolynesia	141	-14.46	141	-14.46	14906	23	10617	9715
hsa-miR-191-5p	KF268948_CentralAfricanRepublic1	144	-23.11	144	-23.11	14907	23	10788	6634
hsa-miR-191-5p	KF268950_CentralAfricanRepublic3	144	-23.11	144	-23.11	14909	23	10755	6634
hsa-miR-191-5p	NC_012532_Uganda2	141	-23.09	141	-23.09	14910	23	10794	301
hsa-miR-191-5p	NC_012533_KedougouVirus1	292	-37.82	148	-19.18	14911	23	10723	 2225 7089
hsa-miR-191-5p	AY632535_Uganda3	141	-23.09	141	-23.09	14913	23	10794	301
hsa-miR-191-5p	AY632540_KedougouVirus2	292	-37.82	148	-19.18	14914	23	10723	 2225 7089
hsa-miR-191-3p	KU509998_Haiti	145	-19.82	145	-19.82	14916	22	10676	405
hsa-miR-191-3p	KU647676_Martinique	145	-19.82	145	-19.82	14917	22	10617	347
hsa-miR-191-3p	KU501215_PuertoRico	145	-19.82	145	-19.82	14918	22	10675	406
hsa-miR-191-3p	KU365777_Brazil1	145	-19.82	145	-19.82	14919	22	10662	393
hsa-miR-191-3p	KU365778_Brazil2	145	-19.82	145	-19.82	14920	22	10727	394
hsa-miR-191-3p	KU365779_Brazil3	145	-19.82	145	-19.82	14921	22	10662	393
hsa-miR-191-3p	KU365780_Brazil4	145	-19.82	145	-19.82	14922	22	10662	393
hsa-miR-191-3p	KU321639_Brazil5	141	-19.06	141	-19.06	14923	22	10676	405
hsa-miR-191-3p	LC002520_Uganda1	291	-35.25	149	-19.52	14924	22	10807	 10555 406
hsa-miR-191-3p	KJ776791_FrenchPolynesia	145	-19.82	145	-19.82	14925	22	10617	347
hsa-miR-191-3p	KF268948_CentralAfricanRepublic1	149	-15.73	149	-15.73	14926	22	10788	10552
hsa-miR-191-3p	KF268949_CentralAfricanRepublic2	149	-15.73	149	-15.73	14927	22	10776	10536
hsa-miR-191-3p	KF268950_CentralAfricanRepublic3	149	-15.73	149	-15.73	14928	22	10755	10552
hsa-miR-191-3p	NC_012532_Uganda2	291	-35.25	149	-19.52	14929	22	10794	 10543 406
hsa-miR-191-3p	NC_012533_KedougouVirus1	154	-20.09	154	-20.09	14930	22	10723	1409
hsa-miR-191-3p	NC_012534_BagazaVirus1	289	-35.66	145	-19.4	14931	22	10941	 2189 5946
hsa-miR-191-3p	AY632535_Uganda3	291	-35.25	149	-19.52	14932	22	10794	 10543 406
hsa-miR-191-3p	AY632540_KedougouVirus2	154	-20.09	154	-20.09	14933	22	10723	1409
hsa-miR-191-3p	AY632545_BagazaVirus2	289	-35.66	145	-19.4	14934	22	10941	 2189 5946
hsa-miR-9-5p	KU509998_Haiti	586	-68.47	151	-20.16	14935	23	10676	 9444 3147 8831 6818
hsa-miR-9-5p	KU647676_Martinique	437	-52.73	151	-20.16	14936	23	10617	 9386 8773 6760
hsa-miR-9-5p	KU501215_PuertoRico	586	-67.77	151	-19.46	14937	23	10675	 9445 3148 8832 6819
hsa-miR-9-5p	KU365777_Brazil1	586	-68.47	151	-20.16	14938	23	10662	 9432 3135 8819 6806
hsa-miR-9-5p	KU365778_Brazil2	586	-68.47	151	-20.16	14939	23	10727	 9433 3136 8820 6807
hsa-miR-9-5p	KU365779_Brazil3	586	-68.47	151	-20.16	14940	23	10662	 9432 3135 8819 6806
hsa-miR-9-5p	KU365780_Brazil4	586	-68.47	151	-20.16	14941	23	10662	 9432 3135 8819 6806
hsa-miR-9-5p	KU321639_Brazil5	586	-68.47	151	-20.16	14942	23	10676	 9444 3147 8831 6818
hsa-miR-9-5p	LC002520_Uganda1	429	-50.2	149	-19.41	14943	23	10807	 3148 6819 8837
hsa-miR-9-5p	KJ776791_FrenchPolynesia	586	-68.47	151	-20.16	14944	23	10617	 9386 3089 8773 6760
hsa-miR-9-5p	KF268948_CentralAfricanRepublic1	566	-65.45	145	-19.41	14945	23	10788	 3148 8836 6819 10240
hsa-miR-9-5p	KF268949_CentralAfricanRepublic2	566	-65.45	145	-19.41	14946	23	10776	 3129 8817 6800 10224
hsa-miR-9-5p	KF268950_CentralAfricanRepublic3	566	-65.45	145	-19.41	14947	23	10755	 3148 8836 6819 10240
hsa-miR-9-5p	NC_012532_Uganda2	429	-50.2	149	-19.41	14948	23	10794	 3136 6807 8825
hsa-miR-9-5p	NC_012533_KedougouVirus1	590	-69.69	152	-21.7	14949	23	10723	 7711 5465 9407 8697
hsa-miR-9-5p	NC_012534_BagazaVirus1	1050	-100.28	159	-18.7	14950	23	10941	 9275 10557 5489 3296 1193 786 262
hsa-miR-9-5p	AY632535_Uganda3	429	-50.2	149	-19.41	14951	23	10794	 3136 6807 8825
hsa-miR-9-5p	AY632540_KedougouVirus2	590	-69.69	152	-21.7	14952	23	10723	 7711 5465 9407 8697
hsa-miR-9-5p	AY632545_BagazaVirus2	1050	-100.28	159	-18.7	14953	23	10941	 9275 10557 5489 3296 1193 786 262
hsa-miR-125a-5p	KU509998_Haiti	151	-20.91	151	-20.91	14973	24	10676	4338
hsa-miR-125a-5p	KU647676_Martinique	151	-20.91	151	-20.91	14974	24	10617	4280
hsa-miR-125a-5p	KU501215_PuertoRico	151	-20.91	151	-20.91	14975	24	10675	4339
hsa-miR-125a-5p	KU365777_Brazil1	151	-20.91	151	-20.91	14976	24	10662	4326
hsa-miR-125a-5p	KU365778_Brazil2	151	-20.91	151	-20.91	14977	24	10727	4327
hsa-miR-125a-5p	KU365779_Brazil3	151	-20.91	151	-20.91	14978	24	10662	4326
hsa-miR-125a-5p	KU365780_Brazil4	151	-20.91	151	-20.91	14979	24	10662	4326
hsa-miR-125a-5p	KU321639_Brazil5	151	-20.91	151	-20.91	14980	24	10676	4338
hsa-miR-125a-5p	KJ776791_FrenchPolynesia	151	-20.91	151	-20.91	14982	24	10617	4280
hsa-miR-125a-5p	KF268948_CentralAfricanRepublic1	151	-21.59	151	-21.59	14983	24	10788	4339
hsa-miR-125a-5p	KF268949_CentralAfricanRepublic2	151	-21.59	151	-21.59	14984	24	10776	4320
hsa-miR-125a-5p	KF268950_CentralAfricanRepublic3	151	-21.59	151	-21.59	14985	24	10755	4339
hsa-miR-125a-5p	NC_012533_KedougouVirus1	297	-47.59	150	-24.04	14987	24	10723	 1931 8276
hsa-miR-125a-5p	NC_012534_BagazaVirus1	281	-37.95	141	-25.43	14988	24	10941	 6552 10321
hsa-miR-125a-5p	AY632540_KedougouVirus2	297	-47.59	150	-24.04	14990	24	10723	 1931 8276
hsa-miR-125a-5p	AY632545_BagazaVirus2	281	-37.95	141	-25.43	14991	24	10941	 6552 10321
hsa-miR-125a-3p	KU509998_Haiti	141	-13.39	141	-13.39	14992	22	10676	3978
hsa-miR-125a-3p	KU647676_Martinique	141	-13.39	141	-13.39	14993	22	10617	3920
hsa-miR-125a-3p	KU501215_PuertoRico	141	-13.39	141	-13.39	14994	22	10675	3979
hsa-miR-125a-3p	KU365777_Brazil1	141	-13.39	141	-13.39	14995	22	10662	3966
hsa-miR-125a-3p	KU365778_Brazil2	141	-13.39	141	-13.39	14996	22	10727	3967
hsa-miR-125a-3p	KU365779_Brazil3	141	-13.39	141	-13.39	14997	22	10662	3966
hsa-miR-125a-3p	KU365780_Brazil4	141	-13.39	141	-13.39	14998	22	10662	3966
hsa-miR-125a-3p	KU321639_Brazil5	141	-13.39	141	-13.39	14999	22	10676	3978
hsa-miR-125a-3p	KJ776791_FrenchPolynesia	141	-13.39	141	-13.39	15001	22	10617	3920
hsa-miR-125a-3p	KF268948_CentralAfricanRepublic1	311	-42.78	163	-22.09	15002	22	10788	 8978 7589
hsa-miR-125a-3p	KF268949_CentralAfricanRepublic2	307	-39.94	163	-22.09	15003	22	10776	 8959 7570
hsa-miR-125a-3p	KF268950_CentralAfricanRepublic3	311	-42.78	163	-22.09	15004	22	10755	 8978 7589
hsa-miR-125a-3p	NC_012534_BagazaVirus1	425	-65.85	143	-24.97	15007	22	10941	 1626 1 6421
hsa-miR-125a-3p	AY632545_BagazaVirus2	425	-65.85	143	-24.97	15010	22	10941	 1626 1 6421
hsa-miR-125b-2-3p	KU509998_Haiti	310	-42.46	159	-22.74	15011	22	10676	 9554 10189
hsa-miR-125b-2-3p	KU647676_Martinique	310	-42.46	159	-22.74	15012	22	10617	 9496 10131
hsa-miR-125b-2-3p	KU501215_PuertoRico	310	-42.46	159	-22.74	15013	22	10675	 9555 10190
hsa-miR-125b-2-3p	KU365777_Brazil1	310	-42.46	159	-22.74	15014	22	10662	 9542 10177
hsa-miR-125b-2-3p	KU365778_Brazil2	310	-42.46	159	-22.74	15015	22	10727	 9543 10178
hsa-miR-125b-2-3p	KU365779_Brazil3	310	-42.46	159	-22.74	15016	22	10662	 9542 10177
hsa-miR-125b-2-3p	KU365780_Brazil4	310	-42.46	159	-22.74	15017	22	10662	 9542 10177
hsa-miR-125b-2-3p	KU321639_Brazil5	313	-47.83	162	-28.11	15018	22	10676	 9553 10189
hsa-miR-125b-2-3p	LC002520_Uganda1	154	-22.15	154	-22.15	15019	22	10807	4053
hsa-miR-125b-2-3p	KJ776791_FrenchPolynesia	310	-42.46	159	-22.74	15020	22	10617	 9496 10131
hsa-miR-125b-2-3p	KF268948_CentralAfricanRepublic1	149	-18.91	149	-18.91	15021	22	10788	4053
hsa-miR-125b-2-3p	KF268949_CentralAfricanRepublic2	149	-18.91	149	-18.91	15022	22	10776	4034
hsa-miR-125b-2-3p	KF268950_CentralAfricanRepublic3	149	-18.91	149	-18.91	15023	22	10755	4053
hsa-miR-125b-2-3p	NC_012532_Uganda2	154	-22.15	154	-22.15	15024	22	10794	4041
hsa-miR-125b-2-3p	NC_012534_BagazaVirus1	306	-48.55	158	-28.87	15026	22	10941	 1581 6423
hsa-miR-125b-2-3p	AY632535_Uganda3	154	-22.15	154	-22.15	15027	22	10794	4041
hsa-miR-125b-2-3p	AY632545_BagazaVirus2	306	-48.55	158	-28.87	15029	22	10941	 1581 6423
hsa-miR-127-5p	KF268949_CentralAfricanRepublic2	143	-20.64	143	-20.64	15079	22	10776	6089
hsa-miR-127-5p	NC_012533_KedougouVirus1	287	-30.76	147	-19.53	15082	22	10723	 6157 5724
hsa-miR-127-5p	NC_012534_BagazaVirus1	286	-25.51	146	-13.69	15083	22	10941	 947 8090
hsa-miR-127-5p	AY632540_KedougouVirus2	287	-30.76	147	-19.53	15085	22	10723	 6157 5724
hsa-miR-127-5p	AY632545_BagazaVirus2	286	-25.51	146	-13.69	15086	22	10941	 947 8090
hsa-miR-127-3p	KU509998_Haiti	301	-35.83	154	-18.22	15087	22	10676	 4759 8501
hsa-miR-127-3p	KU647676_Martinique	301	-35.83	154	-18.22	15088	22	10617	 4701 8443
hsa-miR-127-3p	KU501215_PuertoRico	301	-35.83	154	-18.22	15089	22	10675	 4760 8502
hsa-miR-127-3p	KU365777_Brazil1	301	-35.83	154	-18.22	15090	22	10662	 4747 8489
hsa-miR-127-3p	KU365778_Brazil2	301	-35.83	154	-18.22	15091	22	10727	 4748 8490
hsa-miR-127-3p	KU365779_Brazil3	301	-35.83	154	-18.22	15092	22	10662	 4747 8489
hsa-miR-127-3p	KU365780_Brazil4	301	-35.83	154	-18.22	15093	22	10662	 4747 8489
hsa-miR-127-3p	KU321639_Brazil5	301	-35.83	154	-18.22	15094	22	10676	 4759 8501
hsa-miR-127-3p	KJ776791_FrenchPolynesia	301	-35.83	154	-18.22	15096	22	10617	 4701 8443
hsa-miR-127-3p	NC_012532_Uganda2	152	-21.38	152	-21.38	15100	22	10794	122
hsa-miR-127-3p	NC_012534_BagazaVirus1	145	-27.53	145	-27.53	15102	22	10941	452
hsa-miR-127-3p	AY632535_Uganda3	152	-21.38	152	-21.38	15103	22	10794	122
hsa-miR-127-3p	AY632545_BagazaVirus2	145	-27.53	145	-27.53	15105	22	10941	452
hsa-miR-129-2-3p	KU509998_Haiti	439	-50.01	149	-16.99	15106	22	10676	 9175 3594 9090
hsa-miR-129-2-3p	KU647676_Martinique	439	-50.01	149	-16.99	15107	22	10617	 9117 3536 9032
hsa-miR-129-2-3p	KU501215_PuertoRico	439	-50.01	149	-16.99	15108	22	10675	 9176 3595 9091
hsa-miR-129-2-3p	KU365777_Brazil1	439	-50.01	149	-16.99	15109	22	10662	 9163 3582 9078
hsa-miR-129-2-3p	KU365778_Brazil2	439	-50.01	149	-16.99	15110	22	10727	 9164 3583 9079
hsa-miR-129-2-3p	KU365779_Brazil3	439	-50.01	149	-16.99	15111	22	10662	 9163 3582 9078
hsa-miR-129-2-3p	KU365780_Brazil4	439	-50.01	149	-16.99	15112	22	10662	 9163 3582 9078
hsa-miR-129-2-3p	KU321639_Brazil5	439	-50.01	149	-16.99	15113	22	10676	 9175 3594 9090
hsa-miR-129-2-3p	LC002520_Uganda1	140	-20.11	140	-20.11	15114	22	10807	2289
hsa-miR-129-2-3p	KJ776791_FrenchPolynesia	439	-50.01	149	-16.99	15115	22	10617	 9117 3536 9032
hsa-miR-129-2-3p	KF268948_CentralAfricanRepublic1	296	-32.91	149	-16.96	15116	22	10788	 9176 3595
hsa-miR-129-2-3p	KF268949_CentralAfricanRepublic2	149	-16.96	149	-16.96	15117	22	10776	9157
hsa-miR-129-2-3p	KF268950_CentralAfricanRepublic3	292	-31.79	149	-16.96	15118	22	10755	 9176 3595
hsa-miR-129-2-3p	NC_012532_Uganda2	140	-20.11	140	-20.11	15119	22	10794	2277
hsa-miR-129-2-3p	NC_012533_KedougouVirus1	426	-49.64	142	-17.81	15120	22	10723	 1267 3979 8225
hsa-miR-129-2-3p	NC_012534_BagazaVirus1	140	-11.21	140	-11.21	15121	22	10941	9556
hsa-miR-129-2-3p	AY632535_Uganda3	140	-20.11	140	-20.11	15122	22	10794	2277
hsa-miR-129-2-3p	AY632540_KedougouVirus2	426	-49.64	142	-17.81	15123	22	10723	 1267 3979 8225
hsa-miR-129-2-3p	AY632545_BagazaVirus2	140	-11.21	140	-11.21	15124	22	10941	9556
hsa-miR-134-5p	KU509998_Haiti	146	-19.57	146	-19.57	15125	22	10676	1934
hsa-miR-134-5p	KU647676_Martinique	146	-19.57	146	-19.57	15126	22	10617	1876
hsa-miR-134-5p	KU501215_PuertoRico	146	-19.57	146	-19.57	15127	22	10675	1935
hsa-miR-134-5p	KU365777_Brazil1	146	-19.57	146	-19.57	15128	22	10662	1922
hsa-miR-134-5p	KU365778_Brazil2	146	-19.57	146	-19.57	15129	22	10727	1923
hsa-miR-134-5p	KU365779_Brazil3	146	-19.57	146	-19.57	15130	22	10662	1922
hsa-miR-134-5p	KU365780_Brazil4	146	-19.57	146	-19.57	15131	22	10662	1922
hsa-miR-134-5p	KU321639_Brazil5	146	-19.57	146	-19.57	15132	22	10676	1934
hsa-miR-134-5p	LC002520_Uganda1	150	-18.15	150	-18.15	15133	22	10807	1935
hsa-miR-134-5p	KJ776791_FrenchPolynesia	146	-19.57	146	-19.57	15134	22	10617	1876
hsa-miR-134-5p	NC_012532_Uganda2	150	-18.15	150	-18.15	15138	22	10794	1923
hsa-miR-134-5p	NC_012533_KedougouVirus1	147	-19.21	147	-19.21	15139	22	10723	3300
hsa-miR-134-5p	NC_012534_BagazaVirus1	1001	-127.93	156	-22.1	15140	22	10941	 3180 8235 486 4894 4954 3307 6827
hsa-miR-134-5p	AY632535_Uganda3	150	-18.15	150	-18.15	15141	22	10794	1923
hsa-miR-134-5p	AY632540_KedougouVirus2	147	-19.21	147	-19.21	15142	22	10723	3300
hsa-miR-134-5p	AY632545_BagazaVirus2	1001	-127.93	156	-22.1	15143	22	10941	 3180 8235 486 4894 4954 3307 6827
hsa-miR-134-3p	KU509998_Haiti	151	-21.96	151	-21.96	15144	23	10676	2806
hsa-miR-134-3p	KU647676_Martinique	151	-21.96	151	-21.96	15145	23	10617	2748
hsa-miR-134-3p	KU501215_PuertoRico	151	-21.96	151	-21.96	15146	23	10675	2807
hsa-miR-134-3p	KU365777_Brazil1	151	-21.96	151	-21.96	15147	23	10662	2794
hsa-miR-134-3p	KU365778_Brazil2	151	-21.96	151	-21.96	15148	23	10727	2795
hsa-miR-134-3p	KU365779_Brazil3	151	-21.96	151	-21.96	15149	23	10662	2794
hsa-miR-134-3p	KU365780_Brazil4	151	-21.96	151	-21.96	15150	23	10662	2794
hsa-miR-134-3p	KU321639_Brazil5	151	-21.96	151	-21.96	15151	23	10676	2806
hsa-miR-134-3p	KJ776791_FrenchPolynesia	151	-21.96	151	-21.96	15153	23	10617	2748
hsa-miR-134-3p	KF268948_CentralAfricanRepublic1	157	-24.37	157	-24.37	15154	23	10788	3054
hsa-miR-134-3p	KF268950_CentralAfricanRepublic3	157	-24.37	157	-24.37	15156	23	10755	3054
hsa-miR-134-3p	NC_012533_KedougouVirus1	300	-37.97	156	-24.37	15158	23	10723	 7347 8474
hsa-miR-134-3p	NC_012534_BagazaVirus1	581	-92.48	157	-27.91	15159	23	10941	 3030 1889 10023 6555
hsa-miR-134-3p	AY632540_KedougouVirus2	300	-37.97	156	-24.37	15161	23	10723	 7347 8474
hsa-miR-134-3p	AY632545_BagazaVirus2	581	-92.48	157	-27.91	15162	23	10941	 3030 1889 10023 6555
hsa-miR-136-5p	KU509998_Haiti	630	-60.82	170	-18.49	15163	23	10676	 9322 2716 5287 3467
hsa-miR-136-5p	KU647676_Martinique	630	-60.82	170	-18.49	15164	23	10617	 9264 2658 5229 3409
hsa-miR-136-5p	KU501215_PuertoRico	630	-60.82	170	-18.49	15165	23	10675	 9323 2717 5288 3468
hsa-miR-136-5p	KU365777_Brazil1	610	-56.6	164	-16.43	15166	23	10662	 2704 5275 9310 3455
hsa-miR-136-5p	KU365778_Brazil2	630	-60.82	170	-18.49	15167	23	10727	 9311 2705 5276 3456
hsa-miR-136-5p	KU365779_Brazil3	610	-56.6	164	-16.43	15168	23	10662	 2704 5275 9310 3455
hsa-miR-136-5p	KU365780_Brazil4	610	-56.6	164	-16.43	15169	23	10662	 2704 5275 9310 3455
hsa-miR-136-5p	KU321639_Brazil5	630	-60.82	170	-18.49	15170	23	10676	 9322 2716 5287 3467
hsa-miR-136-5p	LC002520_Uganda1	1053	-120.93	166	-21.83	15171	23	10807	 9323 2717 6466 3173 3469 8034 9889
hsa-miR-136-5p	KJ776791_FrenchPolynesia	630	-60.82	170	-18.49	15172	23	10617	 9264 2658 5229 3409
hsa-miR-136-5p	KF268948_CentralAfricanRepublic1	1339	-170.93	166	-26.66	15173	23	10788	 9323 2717 6466 9886 3173 296 8221 3469 8034
hsa-miR-136-5p	KF268949_CentralAfricanRepublic2	1491	-188.85	166	-26.66	15174	23	10776	 9304 2698 6447 7771 9870 3154 295 8202 3450 8015
hsa-miR-136-5p	KF268950_CentralAfricanRepublic3	1339	-170.93	166	-26.66	15175	23	10755	 9323 2717 6466 9886 3173 296 8221 3469 8034
hsa-miR-136-5p	NC_012532_Uganda2	1053	-120.93	166	-21.83	15176	23	10794	 9311 2705 6454 3161 3457 8022 9877
hsa-miR-136-5p	NC_012533_KedougouVirus1	859	-107.9	147	-20.59	15177	23	10723	 2588 10211 287 8868 4558 7196
hsa-miR-136-5p	NC_012534_BagazaVirus1	1314	-153.9	151	-20.58	15178	23	10941	 5492 9317 3796 8612 989 4578 8920 3445 4740
hsa-miR-136-5p	AY632535_Uganda3	1053	-120.93	166	-21.83	15179	23	10794	 9311 2705 6454 3161 3457 8022 9877
hsa-miR-136-5p	AY632540_KedougouVirus2	859	-107.9	147	-20.59	15180	23	10723	 2588 10211 287 8868 4558 7196
hsa-miR-136-5p	AY632545_BagazaVirus2	1314	-153.9	151	-20.58	15181	23	10941	 5492 9317 3796 8612 989 4578 8920 3445 4740
hsa-miR-136-3p	LC002520_Uganda1	143	-16.87	143	-16.87	15190	22	10807	9661
hsa-miR-136-3p	NC_012532_Uganda2	143	-16.87	143	-16.87	15195	22	10794	9649
hsa-miR-136-3p	NC_012533_KedougouVirus1	148	-18.9	148	-18.9	15196	22	10723	9212
hsa-miR-136-3p	AY632535_Uganda3	143	-16.87	143	-16.87	15198	22	10794	9649
hsa-miR-136-3p	AY632540_KedougouVirus2	148	-18.9	148	-18.9	15199	22	10723	9212
hsa-miR-138-1-3p	KF268949_CentralAfricanRepublic2	141	-11.6	141	-11.6	15212	22	10776	6541
hsa-miR-138-1-3p	NC_012533_KedougouVirus1	145	-24.47	145	-24.47	15215	22	10723	7648
hsa-miR-138-1-3p	NC_012534_BagazaVirus1	147	-22.11	147	-22.11	15216	22	10941	6455
hsa-miR-138-1-3p	AY632540_KedougouVirus2	145	-24.47	145	-24.47	15218	22	10723	7648
hsa-miR-138-1-3p	AY632545_BagazaVirus2	147	-22.11	147	-22.11	15219	22	10941	6455
hsa-miR-146a-5p	LC002520_Uganda1	300	-37.66	151	-19.06	15228	22	10807	 2930 4228
hsa-miR-146a-5p	KF268948_CentralAfricanRepublic1	141	-18.9	141	-18.9	15230	22	10788	2226
hsa-miR-146a-5p	KF268949_CentralAfricanRepublic2	141	-18.9	141	-18.9	15231	22	10776	2207
hsa-miR-146a-5p	KF268950_CentralAfricanRepublic3	141	-18.9	141	-18.9	15232	22	10755	2226
hsa-miR-146a-5p	NC_012532_Uganda2	300	-37.66	151	-19.06	15233	22	10794	 2918 4216
hsa-miR-146a-5p	NC_012533_KedougouVirus1	145	-19.11	145	-19.11	15234	22	10723	898
hsa-miR-146a-5p	NC_012534_BagazaVirus1	310	-37.3	160	-20.73	15235	22	10941	 6296 6789
hsa-miR-146a-5p	AY632535_Uganda3	300	-37.66	151	-19.06	15236	22	10794	 2918 4216
hsa-miR-146a-5p	AY632540_KedougouVirus2	145	-19.11	145	-19.11	15237	22	10723	898
hsa-miR-146a-5p	AY632545_BagazaVirus2	310	-37.3	160	-20.73	15238	22	10941	 6296 6789
hsa-miR-146a-3p	KU509998_Haiti	316	-29.48	174	-20.6	15239	22	10676	 5829 3812
hsa-miR-146a-3p	KU647676_Martinique	316	-29.48	174	-20.6	15240	22	10617	 5771 3754
hsa-miR-146a-3p	KU501215_PuertoRico	316	-29.48	174	-20.6	15241	22	10675	 5830 3813
hsa-miR-146a-3p	KU365777_Brazil1	316	-29.48	174	-20.6	15242	22	10662	 5817 3800
hsa-miR-146a-3p	KU365778_Brazil2	316	-29.48	174	-20.6	15243	22	10727	 5818 3801
hsa-miR-146a-3p	KU365779_Brazil3	316	-29.48	174	-20.6	15244	22	10662	 5817 3800
hsa-miR-146a-3p	KU365780_Brazil4	316	-29.48	174	-20.6	15245	22	10662	 5817 3800
hsa-miR-146a-3p	KU321639_Brazil5	316	-29.48	174	-20.6	15246	22	10676	 5829 3812
hsa-miR-146a-3p	LC002520_Uganda1	586	-56.9	150	-15.71	15247	22	10807	 3813 5783 5830 7580
hsa-miR-146a-3p	KJ776791_FrenchPolynesia	316	-29.48	174	-20.6	15248	22	10617	 5771 3754
hsa-miR-146a-3p	KF268948_CentralAfricanRepublic1	724	-72.02	150	-15.71	15249	22	10788	 3813 5830 5783 1553 7580
hsa-miR-146a-3p	KF268949_CentralAfricanRepublic2	583	-56.31	150	-15.69	15250	22	10776	 3794 5811 5764 1534
hsa-miR-146a-3p	KF268950_CentralAfricanRepublic3	724	-72.02	150	-15.71	15251	22	10755	 3813 5830 5783 1553 7580
hsa-miR-146a-3p	NC_012532_Uganda2	586	-56.9	150	-15.71	15252	22	10794	 3801 5771 5818 7568
hsa-miR-146a-3p	NC_012533_KedougouVirus1	284	-34.42	144	-20.23	15253	22	10723	 2073 2045
hsa-miR-146a-3p	NC_012534_BagazaVirus1	146	-11.58	146	-11.58	15254	22	10941	5812
hsa-miR-146a-3p	AY632535_Uganda3	586	-56.9	150	-15.71	15255	22	10794	 3801 5771 5818 7568
hsa-miR-146a-3p	AY632540_KedougouVirus2	284	-34.42	144	-20.23	15256	22	10723	 2073 2045
hsa-miR-146a-3p	AY632545_BagazaVirus2	146	-11.58	146	-11.58	15257	22	10941	5812
hsa-miR-149-5p	KU509998_Haiti	744	-118.92	151	-31.55	15258	23	10676	 6748 6810 8356 6711 4207
hsa-miR-149-5p	KU647676_Martinique	744	-118.92	151	-31.55	15259	23	10617	 6690 6752 8298 6653 4149
hsa-miR-149-5p	KU501215_PuertoRico	744	-118.92	151	-31.55	15260	23	10675	 6749 6811 8357 6712 4208
hsa-miR-149-5p	KU365777_Brazil1	744	-118.92	151	-31.55	15261	23	10662	 6736 6798 8344 6699 4195
hsa-miR-149-5p	KU365778_Brazil2	744	-118.92	151	-31.55	15262	23	10727	 6737 6799 8345 6700 4196
hsa-miR-149-5p	KU365779_Brazil3	744	-118.92	151	-31.55	15263	23	10662	 6736 6798 8344 6699 4195
hsa-miR-149-5p	KU365780_Brazil4	744	-118.92	151	-31.55	15264	23	10662	 6736 6798 8344 6699 4195
hsa-miR-149-5p	KU321639_Brazil5	744	-118.92	151	-31.55	15265	23	10676	 6748 6810 8356 6711 4207
hsa-miR-149-5p	LC002520_Uganda1	727	-120.24	151	-31.55	15266	23	10807	 6811 9094 1738 4208 6712
hsa-miR-149-5p	KJ776791_FrenchPolynesia	744	-118.92	151	-31.55	15267	23	10617	 6690 6752 8298 6653 4149
hsa-miR-149-5p	KF268948_CentralAfricanRepublic1	724	-116.63	148	-31.55	15268	23	10788	 1738 9094 6813 4208 6712
hsa-miR-149-5p	KF268949_CentralAfricanRepublic2	732	-100.56	151	-25.96	15269	23	10776	 6730 1719 9075 6794 6693
hsa-miR-149-5p	KF268950_CentralAfricanRepublic3	724	-116.63	148	-31.55	15270	23	10755	 1738 9094 6813 4208 6712
hsa-miR-149-5p	NC_012532_Uganda2	727	-120.24	151	-31.55	15271	23	10794	 6799 9082 1726 4196 6700
hsa-miR-149-5p	NC_012533_KedougouVirus1	602	-101.32	155	-27.99	15272	23	10723	 6927 6129 4168 8549
hsa-miR-149-5p	NC_012534_BagazaVirus1	1202	-188.05	171	-28.79	15273	23	10941	 8350 8313 1540 2696 10637 3901 4584 6110
hsa-miR-149-5p	AY632535_Uganda3	727	-120.24	151	-31.55	15274	23	10794	 6799 9082 1726 4196 6700
hsa-miR-149-5p	AY632540_KedougouVirus2	602	-101.32	155	-27.99	15275	23	10723	 6927 6129 4168 8549
hsa-miR-149-5p	AY632545_BagazaVirus2	1202	-188.05	171	-28.79	15276	23	10941	 8350 8313 1540 2696 10637 3901 4584 6110
hsa-miR-149-3p	KU509998_Haiti	141	-19.85	141	-19.85	15277	21	10676	750
hsa-miR-149-3p	KU647676_Martinique	144	-23.49	144	-23.49	15278	21	10617	688
hsa-miR-149-3p	KU501215_PuertoRico	141	-19.85	141	-19.85	15279	21	10675	751
hsa-miR-149-3p	KU365777_Brazil1	141	-19.85	141	-19.85	15280	21	10662	738
hsa-miR-149-3p	KU365778_Brazil2	141	-19.85	141	-19.85	15281	21	10727	739
hsa-miR-149-3p	KU365779_Brazil3	141	-19.85	141	-19.85	15282	21	10662	738
hsa-miR-149-3p	KU365780_Brazil4	141	-19.85	141	-19.85	15283	21	10662	738
hsa-miR-149-3p	KU321639_Brazil5	141	-19.85	141	-19.85	15284	21	10676	750
hsa-miR-149-3p	KJ776791_FrenchPolynesia	141	-19.85	141	-19.85	15286	21	10617	692
hsa-miR-149-3p	NC_012533_KedougouVirus1	142	-25.76	142	-25.76	15291	21	10723	264
hsa-miR-149-3p	AY632540_KedougouVirus2	142	-25.76	142	-25.76	15294	21	10723	264
hsa-miR-150-5p	KU509998_Haiti	437	-62.82	148	-26.6	15296	22	10676	 2824 2025 2231
hsa-miR-150-5p	KU647676_Martinique	437	-62.82	148	-26.6	15297	22	10617	 2766 1967 2173
hsa-miR-150-5p	KU501215_PuertoRico	437	-62.82	148	-26.6	15298	22	10675	 2825 2026 2232
hsa-miR-150-5p	KU365777_Brazil1	437	-62.82	148	-26.6	15299	22	10662	 2812 2013 2219
hsa-miR-150-5p	KU365778_Brazil2	437	-62.82	148	-26.6	15300	22	10727	 2813 2014 2220
hsa-miR-150-5p	KU365779_Brazil3	437	-62.82	148	-26.6	15301	22	10662	 2812 2013 2219
hsa-miR-150-5p	KU365780_Brazil4	437	-62.82	148	-26.6	15302	22	10662	 2812 2013 2219
hsa-miR-150-5p	KU321639_Brazil5	437	-62.82	148	-26.6	15303	22	10676	 2824 2025 2231
hsa-miR-150-5p	LC002520_Uganda1	919	-118.66	183	-33.31	15304	22	10807	 9089 3663 544 171 6460 1500
hsa-miR-150-5p	KJ776791_FrenchPolynesia	437	-62.82	148	-26.6	15305	22	10617	 2766 1967 2173
hsa-miR-150-5p	KF268948_CentralAfricanRepublic1	620	-77.37	183	-33.31	15306	22	10788	 9089 544 171 1501
hsa-miR-150-5p	KF268949_CentralAfricanRepublic2	620	-77.28	183	-33.31	15307	22	10776	 9070 543 170 1482
hsa-miR-150-5p	KF268950_CentralAfricanRepublic3	620	-77.37	183	-33.31	15308	22	10755	 9089 544 171 1501
hsa-miR-150-5p	NC_012532_Uganda2	919	-118.66	183	-33.31	15309	22	10794	 9077 3651 544 171 6448 1488
hsa-miR-150-5p	NC_012533_KedougouVirus1	151	-28.93	151	-28.93	15310	22	10723	9050
hsa-miR-150-5p	NC_012534_BagazaVirus1	718	-84.24	149	-20.74	15311	22	10941	 5965 8940 4539 6680 9159
hsa-miR-150-5p	AY632535_Uganda3	919	-118.66	183	-33.31	15312	22	10794	 9077 3651 544 171 6448 1488
hsa-miR-150-5p	AY632540_KedougouVirus2	151	-28.93	151	-28.93	15313	22	10723	9050
hsa-miR-150-5p	AY632545_BagazaVirus2	718	-84.24	149	-20.74	15314	22	10941	 5965 8940 4539 6680 9159
hsa-miR-150-3p	KU509998_Haiti	161	-22.52	161	-22.52	15315	22	10676	8834
hsa-miR-150-3p	KU647676_Martinique	161	-22.52	161	-22.52	15316	22	10617	8776
hsa-miR-150-3p	KU365777_Brazil1	161	-22.52	161	-22.52	15318	22	10662	8822
hsa-miR-150-3p	KU365778_Brazil2	161	-22.52	161	-22.52	15319	22	10727	8823
hsa-miR-150-3p	KU365779_Brazil3	161	-22.52	161	-22.52	15320	22	10662	8822
hsa-miR-150-3p	KU365780_Brazil4	161	-22.52	161	-22.52	15321	22	10662	8822
hsa-miR-150-3p	KU321639_Brazil5	161	-22.52	161	-22.52	15322	22	10676	8834
hsa-miR-150-3p	KJ776791_FrenchPolynesia	161	-22.52	161	-22.52	15324	22	10617	8776
hsa-miR-150-3p	KF268948_CentralAfricanRepublic1	282	-33.58	142	-17.69	15325	22	10788	 1564 6323
hsa-miR-150-3p	KF268949_CentralAfricanRepublic2	282	-33.58	142	-17.69	15326	22	10776	 1545 6304
hsa-miR-150-3p	KF268950_CentralAfricanRepublic3	282	-33.58	142	-17.69	15327	22	10755	 1564 6323
hsa-miR-150-3p	NC_012532_Uganda2	140	-17.43	140	-17.43	15328	22	10794	6311
hsa-miR-150-3p	NC_012534_BagazaVirus1	144	-21.87	144	-21.87	15330	22	10941	10657
hsa-miR-150-3p	AY632535_Uganda3	140	-17.43	140	-17.43	15331	22	10794	6311
hsa-miR-150-3p	AY632545_BagazaVirus2	144	-21.87	144	-21.87	15333	22	10941	10657
hsa-miR-154-5p	KU509998_Haiti	287	-42.74	147	-22.26	15334	22	10676	 6254 10067
hsa-miR-154-5p	KU647676_Martinique	287	-42.74	147	-22.26	15335	22	10617	 6196 10009
hsa-miR-154-5p	KU501215_PuertoRico	287	-42.74	147	-22.26	15336	22	10675	 6255 10068
hsa-miR-154-5p	KU365777_Brazil1	287	-42.74	147	-22.26	15337	22	10662	 6242 10055
hsa-miR-154-5p	KU365778_Brazil2	287	-42.74	147	-22.26	15338	22	10727	 6243 10056
hsa-miR-154-5p	KU365779_Brazil3	287	-42.74	147	-22.26	15339	22	10662	 6242 10055
hsa-miR-154-5p	KU365780_Brazil4	287	-42.74	147	-22.26	15340	22	10662	 6242 10055
hsa-miR-154-5p	KU321639_Brazil5	287	-42.74	147	-22.26	15341	22	10676	 6254 10067
hsa-miR-154-5p	LC002520_Uganda1	140	-22.26	140	-22.26	15342	22	10807	10068
hsa-miR-154-5p	KJ776791_FrenchPolynesia	287	-42.74	147	-22.26	15343	22	10617	 6196 10009
hsa-miR-154-5p	NC_012532_Uganda2	140	-22.26	140	-22.26	15347	22	10794	10056
hsa-miR-154-5p	NC_012533_KedougouVirus1	142	-17.83	142	-17.83	15348	22	10723	7711
hsa-miR-154-5p	NC_012534_BagazaVirus1	143	-28.52	143	-28.52	15349	22	10941	2323
hsa-miR-154-5p	AY632535_Uganda3	140	-22.26	140	-22.26	15350	22	10794	10056
hsa-miR-154-5p	AY632540_KedougouVirus2	142	-17.83	142	-17.83	15351	22	10723	7711
hsa-miR-154-5p	AY632545_BagazaVirus2	143	-28.52	143	-28.52	15352	22	10941	2323
hsa-miR-185-5p	KU509998_Haiti	144	-21.56	144	-21.56	15391	22	10676	9878
hsa-miR-185-5p	KU647676_Martinique	144	-21.56	144	-21.56	15392	22	10617	9820
hsa-miR-185-5p	KU501215_PuertoRico	144	-21.56	144	-21.56	15393	22	10675	9879
hsa-miR-185-5p	KU365777_Brazil1	144	-21.56	144	-21.56	15394	22	10662	9866
hsa-miR-185-5p	KU365778_Brazil2	144	-21.56	144	-21.56	15395	22	10727	9867
hsa-miR-185-5p	KU365779_Brazil3	144	-21.56	144	-21.56	15396	22	10662	9866
hsa-miR-185-5p	KU365780_Brazil4	144	-21.56	144	-21.56	15397	22	10662	9866
hsa-miR-185-5p	KU321639_Brazil5	144	-21.56	144	-21.56	15398	22	10676	9878
hsa-miR-185-5p	KJ776791_FrenchPolynesia	144	-21.56	144	-21.56	15400	22	10617	9820
hsa-miR-185-3p	KU509998_Haiti	281	-45.44	141	-24.92	15410	22	10676	 4419 8363
hsa-miR-185-3p	KU647676_Martinique	281	-45.44	141	-24.92	15411	22	10617	 4361 8305
hsa-miR-185-3p	KU501215_PuertoRico	281	-45.44	141	-24.92	15412	22	10675	 4420 8364
hsa-miR-185-3p	KU365777_Brazil1	281	-45.44	141	-24.92	15413	22	10662	 4407 8351
hsa-miR-185-3p	KU365778_Brazil2	281	-45.44	141	-24.92	15414	22	10727	 4408 8352
hsa-miR-185-3p	KU365779_Brazil3	281	-45.44	141	-24.92	15415	22	10662	 4407 8351
hsa-miR-185-3p	KU365780_Brazil4	281	-45.44	141	-24.92	15416	22	10662	 4407 8351
hsa-miR-185-3p	KU321639_Brazil5	281	-45.44	141	-24.92	15417	22	10676	 4419 8363
hsa-miR-185-3p	LC002520_Uganda1	285	-44.77	145	-23.01	15418	22	10807	 7864 8364
hsa-miR-185-3p	KJ776791_FrenchPolynesia	281	-45.44	141	-24.92	15419	22	10617	 4361 8305
hsa-miR-185-3p	KF268948_CentralAfricanRepublic1	140	-23.01	140	-23.01	15420	22	10788	8364
hsa-miR-185-3p	KF268949_CentralAfricanRepublic2	140	-23.01	140	-23.01	15421	22	10776	8345
hsa-miR-185-3p	KF268950_CentralAfricanRepublic3	140	-23.01	140	-23.01	15422	22	10755	8364
hsa-miR-185-3p	NC_012532_Uganda2	285	-44.77	145	-23.01	15423	22	10794	 7852 8352
hsa-miR-185-3p	NC_012533_KedougouVirus1	464	-70.18	163	-29.02	15424	22	10723	 4581 4077 10652
hsa-miR-185-3p	NC_012534_BagazaVirus1	140	-23.56	140	-23.56	15425	22	10941	10693
hsa-miR-185-3p	AY632535_Uganda3	285	-44.77	145	-23.01	15426	22	10794	 7852 8352
hsa-miR-185-3p	AY632540_KedougouVirus2	464	-70.18	163	-29.02	15427	22	10723	 4581 4077 10652
hsa-miR-185-3p	AY632545_BagazaVirus2	140	-23.56	140	-23.56	15428	22	10941	10693
hsa-miR-186-5p	KF268948_CentralAfricanRepublic1	142	-12.48	142	-12.48	15439	22	10788	8531
hsa-miR-186-5p	KF268949_CentralAfricanRepublic2	142	-12.48	142	-12.48	15440	22	10776	8512
hsa-miR-186-5p	KF268950_CentralAfricanRepublic3	142	-12.48	142	-12.48	15441	22	10755	8531
hsa-miR-186-3p	KU509998_Haiti	289	-37.71	147	-22.87	15448	22	10676	 169 6617
hsa-miR-186-3p	KU647676_Martinique	289	-37.71	147	-22.87	15449	22	10617	 111 6559
hsa-miR-186-3p	KU501215_PuertoRico	147	-22.87	147	-22.87	15450	22	10675	170
hsa-miR-186-3p	KU365777_Brazil1	289	-37.71	147	-22.87	15451	22	10662	 157 6605
hsa-miR-186-3p	KU365778_Brazil2	147	-22.87	147	-22.87	15452	22	10727	158
hsa-miR-186-3p	KU365779_Brazil3	289	-37.71	147	-22.87	15453	22	10662	 157 6605
hsa-miR-186-3p	KU365780_Brazil4	289	-37.71	147	-22.87	15454	22	10662	 157 6605
hsa-miR-186-3p	KU321639_Brazil5	289	-37.71	147	-22.87	15455	22	10676	 169 6617
hsa-miR-186-3p	LC002520_Uganda1	155	-19.97	155	-19.97	15456	22	10807	6457
hsa-miR-186-3p	KJ776791_FrenchPolynesia	289	-37.71	147	-22.87	15457	22	10617	 111 6559
hsa-miR-186-3p	KF268948_CentralAfricanRepublic1	142	-14.91	142	-14.91	15458	22	10788	3929
hsa-miR-186-3p	KF268949_CentralAfricanRepublic2	142	-14.91	142	-14.91	15459	22	10776	3910
hsa-miR-186-3p	KF268950_CentralAfricanRepublic3	142	-14.91	142	-14.91	15460	22	10755	3929
hsa-miR-186-3p	NC_012532_Uganda2	155	-19.97	155	-19.97	15461	22	10794	6445
hsa-miR-186-3p	NC_012533_KedougouVirus1	287	-33.9	147	-18.43	15462	22	10723	 2777 8660
hsa-miR-186-3p	NC_012534_BagazaVirus1	297	-27.88	151	-14.05	15463	22	10941	 5831 6718
hsa-miR-186-3p	AY632535_Uganda3	155	-19.97	155	-19.97	15464	22	10794	6445
hsa-miR-186-3p	AY632540_KedougouVirus2	287	-33.9	147	-18.43	15465	22	10723	 2777 8660
hsa-miR-186-3p	AY632545_BagazaVirus2	297	-27.88	151	-14.05	15466	22	10941	 5831 6718
hsa-miR-188-5p	KU509998_Haiti	289	-40.66	145	-22.53	15467	21	10676	 5098 7141
hsa-miR-188-5p	KU647676_Martinique	289	-40.66	145	-22.53	15468	21	10617	 5040 7083
hsa-miR-188-5p	KU501215_PuertoRico	293	-42.08	148	-22.53	15469	21	10675	 7142 5099
hsa-miR-188-5p	KU365777_Brazil1	289	-40.66	145	-22.53	15470	21	10662	 5086 7129
hsa-miR-188-5p	KU365778_Brazil2	289	-40.66	145	-22.53	15471	21	10727	 5087 7130
hsa-miR-188-5p	KU365779_Brazil3	289	-40.66	145	-22.53	15472	21	10662	 5086 7129
hsa-miR-188-5p	KU365780_Brazil4	289	-40.66	145	-22.53	15473	21	10662	 5086 7129
hsa-miR-188-5p	KU321639_Brazil5	289	-40.66	145	-22.53	15474	21	10676	 5098 7141
hsa-miR-188-5p	LC002520_Uganda1	289	-42.61	148	-21.7	15475	21	10807	 7142 4089
hsa-miR-188-5p	KJ776791_FrenchPolynesia	289	-40.66	145	-22.53	15476	21	10617	 5040 7083
hsa-miR-188-5p	KF268948_CentralAfricanRepublic1	289	-41.25	148	-21.7	15477	21	10788	 7142 4089
hsa-miR-188-5p	KF268949_CentralAfricanRepublic2	148	-19.55	148	-19.55	15478	21	10776	7123
hsa-miR-188-5p	KF268950_CentralAfricanRepublic3	289	-41.25	148	-21.7	15479	21	10755	 7142 4089
hsa-miR-188-5p	NC_012532_Uganda2	289	-42.61	148	-21.7	15480	21	10794	 7130 4077
hsa-miR-188-5p	NC_012533_KedougouVirus1	142	-21.9	142	-21.9	15481	21	10723	8555
hsa-miR-188-5p	NC_012534_BagazaVirus1	142	-19.38	142	-19.38	15482	21	10941	10747
hsa-miR-188-5p	AY632535_Uganda3	289	-42.61	148	-21.7	15483	21	10794	 7130 4077
hsa-miR-188-5p	AY632540_KedougouVirus2	142	-21.9	142	-21.9	15484	21	10723	8555
hsa-miR-188-5p	AY632545_BagazaVirus2	142	-19.38	142	-19.38	15485	21	10941	10747
hsa-miR-188-3p	KU509998_Haiti	584	-80.11	153	-24.62	15486	21	10676	 5022 7515 2741 2475
hsa-miR-188-3p	KU647676_Martinique	584	-80.11	153	-24.62	15487	21	10617	 4964 7457 2683 2417
hsa-miR-188-3p	KU501215_PuertoRico	584	-80.11	153	-24.62	15488	21	10675	 5023 7516 2742 2476
hsa-miR-188-3p	KU365777_Brazil1	584	-80.11	153	-24.62	15489	21	10662	 5010 7503 2729 2463
hsa-miR-188-3p	KU365778_Brazil2	584	-80.11	153	-24.62	15490	21	10727	 5011 7504 2730 2464
hsa-miR-188-3p	KU365779_Brazil3	584	-80.11	153	-24.62	15491	21	10662	 5010 7503 2729 2463
hsa-miR-188-3p	KU365780_Brazil4	584	-80.11	153	-24.62	15492	21	10662	 5010 7503 2729 2463
hsa-miR-188-3p	KU321639_Brazil5	584	-80.11	153	-24.62	15493	21	10676	 5022 7515 2741 2475
hsa-miR-188-3p	LC002520_Uganda1	434	-48.69	150	-18.99	15494	21	10807	 7516 2742 2638
hsa-miR-188-3p	KJ776791_FrenchPolynesia	730	-94.5	153	-24.62	15495	21	10617	 4964 2579 7457 2683 2417
hsa-miR-188-3p	KF268948_CentralAfricanRepublic1	294	-31.49	154	-18.61	15496	21	10788	 7516 2638
hsa-miR-188-3p	KF268949_CentralAfricanRepublic2	294	-30.8	154	-18.61	15497	21	10776	 7497 2619
hsa-miR-188-3p	KF268950_CentralAfricanRepublic3	294	-31.49	154	-18.61	15498	21	10755	 7516 2638
hsa-miR-188-3p	NC_012532_Uganda2	434	-48.69	150	-18.99	15499	21	10794	 7504 2730 2626
hsa-miR-188-3p	NC_012533_KedougouVirus1	444	-64.79	160	-25.03	15500	21	10723	 490 7479 4571
hsa-miR-188-3p	NC_012534_BagazaVirus1	453	-63.91	157	-24.13	15501	21	10941	 8789 4289 567
hsa-miR-188-3p	AY632535_Uganda3	434	-48.69	150	-18.99	15502	21	10794	 7504 2730 2626
hsa-miR-188-3p	AY632540_KedougouVirus2	444	-64.79	160	-25.03	15503	21	10723	 490 7479 4571
hsa-miR-188-3p	AY632545_BagazaVirus2	453	-63.91	157	-24.13	15504	21	10941	 8789 4289 567
hsa-miR-190a-5p	KF268948_CentralAfricanRepublic1	148	-11.21	148	-11.21	15515	22	10788	5497
hsa-miR-190a-5p	KF268949_CentralAfricanRepublic2	148	-11.21	148	-11.21	15516	22	10776	5478
hsa-miR-190a-5p	KF268950_CentralAfricanRepublic3	148	-11.21	148	-11.21	15517	22	10755	5497
hsa-miR-190a-5p	NC_012532_Uganda2	148	-11.21	148	-11.21	15518	22	10794	5485
hsa-miR-190a-5p	NC_012533_KedougouVirus1	148	-8.66	148	-8.66	15519	22	10723	3772
hsa-miR-190a-5p	AY632535_Uganda3	148	-11.21	148	-11.21	15521	22	10794	5485
hsa-miR-190a-5p	AY632540_KedougouVirus2	148	-8.66	148	-8.66	15522	22	10723	3772
hsa-miR-190a-3p	LC002520_Uganda1	145	-6.18	145	-6.18	15532	21	10807	5496
hsa-miR-190a-3p	KF268948_CentralAfricanRepublic1	142	-13.2	142	-13.2	15534	21	10788	4357
hsa-miR-190a-3p	KF268949_CentralAfricanRepublic2	142	-13.2	142	-13.2	15535	21	10776	4338
hsa-miR-190a-3p	KF268950_CentralAfricanRepublic3	142	-13.2	142	-13.2	15536	21	10755	4357
hsa-miR-190a-3p	NC_012534_BagazaVirus1	146	-4.8	146	-4.8	15539	21	10941	10406
hsa-miR-190a-3p	AY632545_BagazaVirus2	146	-4.8	146	-4.8	15542	21	10941	10406
hsa-miR-193a-5p	KU509998_Haiti	140	-13.01	140	-13.01	15543	22	10676	10136
hsa-miR-193a-5p	KU647676_Martinique	140	-13.01	140	-13.01	15544	22	10617	10078
hsa-miR-193a-5p	KU501215_PuertoRico	140	-13.01	140	-13.01	15545	22	10675	10137
hsa-miR-193a-5p	KU365777_Brazil1	140	-13.01	140	-13.01	15546	22	10662	10124
hsa-miR-193a-5p	KU365778_Brazil2	280	-33.73	140	-20.72	15547	22	10727	 10125 10689
hsa-miR-193a-5p	KU365779_Brazil3	140	-13.01	140	-13.01	15548	22	10662	10124
hsa-miR-193a-5p	KU365780_Brazil4	140	-13.01	140	-13.01	15549	22	10662	10124
hsa-miR-193a-5p	KU321639_Brazil5	140	-13.01	140	-13.01	15550	22	10676	10136
hsa-miR-193a-5p	LC002520_Uganda1	280	-39.5	140	-20.72	15551	22	10807	 2856 10702
hsa-miR-193a-5p	KJ776791_FrenchPolynesia	140	-13.01	140	-13.01	15552	22	10617	10078
hsa-miR-193a-5p	KF268948_CentralAfricanRepublic1	140	-20.72	140	-20.72	15553	22	10788	10699
hsa-miR-193a-5p	KF268949_CentralAfricanRepublic2	140	-20.72	140	-20.72	15554	22	10776	10683
hsa-miR-193a-5p	KF268950_CentralAfricanRepublic3	140	-20.72	140	-20.72	15555	22	10755	10699
hsa-miR-193a-5p	NC_012532_Uganda2	140	-18.78	140	-18.78	15556	22	10794	2844
hsa-miR-193a-5p	NC_012533_KedougouVirus1	420	-48.8	140	-21.18	15557	22	10723	 2322 5073 10095
hsa-miR-193a-5p	NC_012534_BagazaVirus1	285	-27.49	145	-14.39	15558	22	10941	 8816 10137
hsa-miR-193a-5p	AY632535_Uganda3	140	-18.78	140	-18.78	15559	22	10794	2844
hsa-miR-193a-5p	AY632540_KedougouVirus2	420	-48.8	140	-21.18	15560	22	10723	 2322 5073 10095
hsa-miR-193a-5p	AY632545_BagazaVirus2	285	-27.49	145	-14.39	15561	22	10941	 8816 10137
hsa-miR-193a-3p	KU509998_Haiti	306	-48.79	162	-24.47	15562	22	10676	 8397 6714
hsa-miR-193a-3p	KU647676_Martinique	306	-48.79	162	-24.47	15563	22	10617	 8339 6656
hsa-miR-193a-3p	KU501215_PuertoRico	306	-48.79	162	-24.47	15564	22	10675	 8398 6715
hsa-miR-193a-3p	KU365777_Brazil1	306	-48.79	162	-24.47	15565	22	10662	 8385 6702
hsa-miR-193a-3p	KU365778_Brazil2	306	-48.79	162	-24.47	15566	22	10727	 8386 6703
hsa-miR-193a-3p	KU365779_Brazil3	306	-48.79	162	-24.47	15567	22	10662	 8385 6702
hsa-miR-193a-3p	KU365780_Brazil4	306	-48.79	162	-24.47	15568	22	10662	 8385 6702
hsa-miR-193a-3p	KU321639_Brazil5	306	-48.79	162	-24.47	15569	22	10676	 8397 6714
hsa-miR-193a-3p	LC002520_Uganda1	303	-36.46	153	-18.88	15570	22	10807	 6715 8398
hsa-miR-193a-3p	KJ776791_FrenchPolynesia	298	-45.49	154	-24.47	15571	22	10617	 8339 6656
hsa-miR-193a-3p	KF268948_CentralAfricanRepublic1	448	-56.89	156	-20.96	15572	22	10788	 6715 8398 10763
hsa-miR-193a-3p	KF268949_CentralAfricanRepublic2	448	-56.84	156	-20.96	15573	22	10776	 6696 8379 10747
hsa-miR-193a-3p	KF268950_CentralAfricanRepublic3	306	-38.59	156	-20.96	15574	22	10755	 6715 8398
hsa-miR-193a-3p	NC_012532_Uganda2	445	-53.59	153	-18.88	15575	22	10794	 6703 8386 10753
hsa-miR-193a-3p	NC_012533_KedougouVirus1	140	-15.79	140	-15.79	15576	22	10723	8914
hsa-miR-193a-3p	NC_012534_BagazaVirus1	140	-14.81	140	-14.81	15577	22	10941	4192
hsa-miR-193a-3p	AY632535_Uganda3	445	-53.59	153	-18.88	15578	22	10794	 6703 8386 10753
hsa-miR-193a-3p	AY632540_KedougouVirus2	140	-15.79	140	-15.79	15579	22	10723	8914
hsa-miR-193a-3p	AY632545_BagazaVirus2	140	-14.81	140	-14.81	15580	22	10941	4192
hsa-miR-194-5p	KU509998_Haiti	153	-23.5	153	-23.5	15581	22	10676	4181
hsa-miR-194-5p	KU647676_Martinique	145	-21.81	145	-21.81	15582	22	10617	4123
hsa-miR-194-5p	KU501215_PuertoRico	145	-21.81	145	-21.81	15583	22	10675	4182
hsa-miR-194-5p	KU365777_Brazil1	145	-21.81	145	-21.81	15584	22	10662	4169
hsa-miR-194-5p	KU365778_Brazil2	161	-22.32	161	-22.32	15585	22	10727	4170
hsa-miR-194-5p	KU365779_Brazil3	145	-21.81	145	-21.81	15586	22	10662	4169
hsa-miR-194-5p	KU365780_Brazil4	145	-21.81	145	-21.81	15587	22	10662	4169
hsa-miR-194-5p	KU321639_Brazil5	153	-23.5	153	-23.5	15588	22	10676	4181
hsa-miR-194-5p	LC002520_Uganda1	149	-14.56	149	-14.56	15589	22	10807	4179
hsa-miR-194-5p	KJ776791_FrenchPolynesia	145	-21.81	145	-21.81	15590	22	10617	4123
hsa-miR-194-5p	KF268948_CentralAfricanRepublic1	296	-27.14	153	-14.59	15591	22	10788	 4182 6788
hsa-miR-194-5p	KF268949_CentralAfricanRepublic2	292	-27.11	149	-14.56	15592	22	10776	 4160 6769
hsa-miR-194-5p	KF268950_CentralAfricanRepublic3	296	-27.14	153	-14.59	15593	22	10755	 4182 6788
hsa-miR-194-5p	NC_012532_Uganda2	149	-14.56	149	-14.56	15594	22	10794	4167
hsa-miR-194-5p	NC_012534_BagazaVirus1	150	-21.58	150	-21.58	15596	22	10941	3915
hsa-miR-194-5p	AY632535_Uganda3	149	-14.56	149	-14.56	15597	22	10794	4167
hsa-miR-194-5p	AY632545_BagazaVirus2	150	-21.58	150	-21.58	15599	22	10941	3915
hsa-miR-195-5p	KU509998_Haiti	140	-14.94	140	-14.94	15600	21	10676	3844
hsa-miR-195-5p	KU647676_Martinique	140	-14.94	140	-14.94	15601	21	10617	3786
hsa-miR-195-5p	KU501215_PuertoRico	140	-14.94	140	-14.94	15602	21	10675	3845
hsa-miR-195-5p	KU365777_Brazil1	140	-14.94	140	-14.94	15603	21	10662	3832
hsa-miR-195-5p	KU365778_Brazil2	140	-14.94	140	-14.94	15604	21	10727	3833
hsa-miR-195-5p	KU365779_Brazil3	140	-14.94	140	-14.94	15605	21	10662	3832
hsa-miR-195-5p	KU365780_Brazil4	140	-14.94	140	-14.94	15606	21	10662	3832
hsa-miR-195-5p	KU321639_Brazil5	140	-14.94	140	-14.94	15607	21	10676	3844
hsa-miR-195-5p	LC002520_Uganda1	447	-59.1	159	-26.95	15608	21	10807	 7451 5954 3845
hsa-miR-195-5p	KJ776791_FrenchPolynesia	140	-14.94	140	-14.94	15609	21	10617	3786
hsa-miR-195-5p	KF268948_CentralAfricanRepublic1	447	-58.17	159	-26.95	15610	21	10788	 7451 5954 3845
hsa-miR-195-5p	KF268949_CentralAfricanRepublic2	447	-58.17	159	-26.95	15611	21	10776	 7432 5935 3826
hsa-miR-195-5p	KF268950_CentralAfricanRepublic3	447	-58.17	159	-26.95	15612	21	10755	 7451 5954 3845
hsa-miR-195-5p	NC_012532_Uganda2	447	-59.1	159	-26.95	15613	21	10794	 7439 5942 3833
hsa-miR-195-5p	NC_012533_KedougouVirus1	434	-45.05	151	-17.3	15614	21	10723	 6583 6393 912
hsa-miR-195-5p	AY632535_Uganda3	447	-59.1	159	-26.95	15616	21	10794	 7439 5942 3833
hsa-miR-195-5p	AY632540_KedougouVirus2	434	-45.05	151	-17.3	15617	21	10723	 6583 6393 912
hsa-miR-195-3p	KU509998_Haiti	292	-30.4	148	-17.51	15619	22	10676	 8887 10375
hsa-miR-195-3p	KU647676_Martinique	434	-49.04	148	-18.64	15620	22	10617	 8829 10317 1319
hsa-miR-195-3p	KU501215_PuertoRico	292	-30.4	148	-17.51	15621	22	10675	 8888 10376
hsa-miR-195-3p	KU365777_Brazil1	292	-33.14	148	-17.51	15622	22	10662	 8875 10363
hsa-miR-195-3p	KU365778_Brazil2	292	-30.4	148	-17.51	15623	22	10727	 8876 10364
hsa-miR-195-3p	KU365779_Brazil3	292	-33.14	148	-17.51	15624	22	10662	 8875 10363
hsa-miR-195-3p	KU365780_Brazil4	292	-30.4	148	-17.51	15625	22	10662	 8875 10363
hsa-miR-195-3p	KU321639_Brazil5	292	-30.4	148	-17.51	15626	22	10676	 8887 10375
hsa-miR-195-3p	LC002520_Uganda1	142	-18.89	142	-18.89	15627	22	10807	8885
hsa-miR-195-3p	KJ776791_FrenchPolynesia	148	-17.51	148	-17.51	15628	22	10617	8829
hsa-miR-195-3p	KF268948_CentralAfricanRepublic1	142	-18.89	142	-18.89	15629	22	10788	8885
hsa-miR-195-3p	KF268949_CentralAfricanRepublic2	142	-18.89	142	-18.89	15630	22	10776	8866
hsa-miR-195-3p	KF268950_CentralAfricanRepublic3	142	-18.89	142	-18.89	15631	22	10755	8885
hsa-miR-195-3p	NC_012532_Uganda2	142	-18.89	142	-18.89	15632	22	10794	8873
hsa-miR-195-3p	AY632535_Uganda3	142	-18.89	142	-18.89	15635	22	10794	8873
hsa-miR-206	KU509998_Haiti	285	-29.34	145	-17.04	15638	22	10676	 1619 10161
hsa-miR-206	KU647676_Martinique	285	-28.64	145	-17.04	15639	22	10617	 1561 10103
hsa-miR-206	KU501215_PuertoRico	285	-29.34	145	-17.04	15640	22	10675	 1620 10162
hsa-miR-206	KU365777_Brazil1	145	-17.04	145	-17.04	15641	22	10662	1607
hsa-miR-206	KU365778_Brazil2	285	-29.34	145	-17.04	15642	22	10727	 1608 10150
hsa-miR-206	KU365779_Brazil3	145	-17.04	145	-17.04	15643	22	10662	1607
hsa-miR-206	KU365780_Brazil4	285	-29.34	145	-17.04	15644	22	10662	 1607 10149
hsa-miR-206	KU321639_Brazil5	285	-29.34	145	-17.04	15645	22	10676	 1619 10161
hsa-miR-206	LC002520_Uganda1	287	-26.22	144	-14.99	15646	22	10807	 9205 10161
hsa-miR-206	KJ776791_FrenchPolynesia	285	-29.34	145	-17.04	15647	22	10617	 1561 10103
hsa-miR-206	KF268948_CentralAfricanRepublic1	144	-14.99	144	-14.99	15648	22	10788	9205
hsa-miR-206	KF268949_CentralAfricanRepublic2	144	-14.99	144	-14.99	15649	22	10776	9186
hsa-miR-206	KF268950_CentralAfricanRepublic3	144	-14.99	144	-14.99	15650	22	10755	9205
hsa-miR-206	NC_012532_Uganda2	287	-26.22	144	-14.99	15651	22	10794	 9193 10149
hsa-miR-206	NC_012533_KedougouVirus1	423	-39.71	143	-16.91	15652	22	10723	 9651 2835 3868
hsa-miR-206	NC_012534_BagazaVirus1	286	-33.86	145	-18.59	15653	22	10941	 4526 2424
hsa-miR-206	AY632535_Uganda3	287	-26.22	144	-14.99	15654	22	10794	 9193 10149
hsa-miR-206	AY632540_KedougouVirus2	423	-39.71	143	-16.91	15655	22	10723	 9651 2835 3868
hsa-miR-206	AY632545_BagazaVirus2	286	-33.86	145	-18.59	15656	22	10941	 4526 2424
hsa-miR-320a	KU509998_Haiti	429	-31.69	149	-11.4	16550	22	10676	 2313 2866 2926
hsa-miR-320a	KU647676_Martinique	429	-31.69	149	-11.4	16551	22	10617	 2255 2808 2868
hsa-miR-320a	KU501215_PuertoRico	429	-31.69	149	-11.4	16552	22	10675	 2314 2867 2927
hsa-miR-320a	KU365777_Brazil1	429	-31.69	149	-11.4	16553	22	10662	 2301 2854 2914
hsa-miR-320a	KU365778_Brazil2	429	-31.69	149	-11.4	16554	22	10727	 2302 2855 2915
hsa-miR-320a	KU365779_Brazil3	429	-31.69	149	-11.4	16555	22	10662	 2301 2854 2914
hsa-miR-320a	KU365780_Brazil4	429	-31.69	149	-11.4	16556	22	10662	 2301 2854 2914
hsa-miR-320a	KU321639_Brazil5	429	-31.69	149	-11.4	16557	22	10676	 2313 2866 2926
hsa-miR-320a	LC002520_Uganda1	282	-41.79	142	-24.58	16558	22	10807	 7053 4884
hsa-miR-320a	KJ776791_FrenchPolynesia	429	-31.69	149	-11.4	16559	22	10617	 2255 2808 2868
hsa-miR-320a	KF268948_CentralAfricanRepublic1	149	-12.31	149	-12.31	16560	22	10788	2314
hsa-miR-320a	KF268949_CentralAfricanRepublic2	142	-24.58	142	-24.58	16561	22	10776	7034
hsa-miR-320a	KF268950_CentralAfricanRepublic3	149	-12.31	149	-12.31	16562	22	10755	2314
hsa-miR-320a	NC_012532_Uganda2	282	-41.79	142	-24.58	16563	22	10794	 7041 4872
hsa-miR-320a	NC_012533_KedougouVirus1	140	-19.86	140	-19.86	16564	22	10723	7680
hsa-miR-320a	NC_012534_BagazaVirus1	295	-37	154	-18.57	16565	22	10941	 250 7437
hsa-miR-320a	AY632535_Uganda3	282	-41.79	142	-24.58	16566	22	10794	 7041 4872
hsa-miR-320a	AY632540_KedougouVirus2	140	-19.86	140	-19.86	16567	22	10723	7680
hsa-miR-320a	AY632545_BagazaVirus2	295	-37	154	-18.57	16568	22	10941	 250 7437
hsa-miR-200c-5p	KU509998_Haiti	150	-16.93	150	-16.93	20103	22	10676	1126
hsa-miR-200c-5p	KU647676_Martinique	150	-16.93	150	-16.93	20104	22	10617	1068
hsa-miR-200c-5p	KU501215_PuertoRico	150	-16.93	150	-16.93	20105	22	10675	1127
hsa-miR-200c-5p	KU365777_Brazil1	150	-16.93	150	-16.93	20106	22	10662	1114
hsa-miR-200c-5p	KU365778_Brazil2	150	-16.93	150	-16.93	20107	22	10727	1115
hsa-miR-200c-5p	KU365779_Brazil3	150	-16.93	150	-16.93	20108	22	10662	1114
hsa-miR-200c-5p	KU365780_Brazil4	150	-16.93	150	-16.93	20109	22	10662	1114
hsa-miR-200c-5p	KU321639_Brazil5	150	-16.93	150	-16.93	20110	22	10676	1126
hsa-miR-200c-5p	LC002520_Uganda1	150	-16.62	150	-16.62	20111	22	10807	1127
hsa-miR-200c-5p	KJ776791_FrenchPolynesia	150	-16.93	150	-16.93	20112	22	10617	1068
hsa-miR-200c-5p	KF268948_CentralAfricanRepublic1	150	-16.62	150	-16.62	20113	22	10788	1127
hsa-miR-200c-5p	KF268949_CentralAfricanRepublic2	290	-34.89	150	-18.27	20114	22	10776	 1126 4153
hsa-miR-200c-5p	KF268950_CentralAfricanRepublic3	150	-16.62	150	-16.62	20115	22	10755	1127
hsa-miR-200c-5p	NC_012532_Uganda2	150	-16.62	150	-16.62	20116	22	10794	1127
hsa-miR-200c-5p	NC_012533_KedougouVirus1	142	-11.83	142	-11.83	20117	22	10723	10315
hsa-miR-200c-5p	AY632535_Uganda3	150	-16.62	150	-16.62	20119	22	10794	1127
hsa-miR-200c-5p	AY632540_KedougouVirus2	142	-11.83	142	-11.83	20120	22	10723	10315
hsa-miR-200c-3p	NC_012534_BagazaVirus1	299	-35.1	150	-20.28	20137	23	10941	 1279 6837
hsa-miR-200c-3p	AY632545_BagazaVirus2	299	-35.1	150	-20.28	20140	23	10941	 1279 6837
hsa-miR-1-5p	KU509998_Haiti	140	-11.6	140	-11.6	20141	22	10676	8345
hsa-miR-1-5p	KU647676_Martinique	140	-11.6	140	-11.6	20142	22	10617	8287
hsa-miR-1-5p	KU501215_PuertoRico	140	-11.6	140	-11.6	20143	22	10675	8346
hsa-miR-1-5p	KU365777_Brazil1	140	-11.6	140	-11.6	20144	22	10662	8333
hsa-miR-1-5p	KU365778_Brazil2	140	-11.6	140	-11.6	20145	22	10727	8334
hsa-miR-1-5p	KU365779_Brazil3	140	-11.6	140	-11.6	20146	22	10662	8333
hsa-miR-1-5p	KU365780_Brazil4	140	-11.6	140	-11.6	20147	22	10662	8333
hsa-miR-1-5p	KU321639_Brazil5	140	-11.6	140	-11.6	20148	22	10676	8345
hsa-miR-1-5p	LC002520_Uganda1	299	-25.52	153	-13.53	20149	22	10807	 6346 8345
hsa-miR-1-5p	KJ776791_FrenchPolynesia	140	-11.6	140	-11.6	20150	22	10617	8287
hsa-miR-1-5p	KF268948_CentralAfricanRepublic1	283	-32.49	142	-18.95	20151	22	10788	 8345 7754
hsa-miR-1-5p	KF268949_CentralAfricanRepublic2	287	-32.48	146	-18.95	20152	22	10776	 8326 7735
hsa-miR-1-5p	KF268950_CentralAfricanRepublic3	283	-32.49	142	-18.95	20153	22	10755	 8345 7754
hsa-miR-1-5p	NC_012532_Uganda2	295	-23.67	149	-13.53	20154	22	10794	 6334 8333
hsa-miR-1-5p	AY632535_Uganda3	295	-23.67	149	-13.53	20157	22	10794	 6334 8333
hsa-miR-155-5p	KU509998_Haiti	145	-13.11	145	-13.11	21034	23	10676	8875
hsa-miR-155-5p	KU647676_Martinique	145	-13.11	145	-13.11	21035	23	10617	8817
hsa-miR-155-5p	KU501215_PuertoRico	145	-13.11	145	-13.11	21036	23	10675	8876
hsa-miR-155-5p	KU365777_Brazil1	145	-13.11	145	-13.11	21037	23	10662	8863
hsa-miR-155-5p	KU365778_Brazil2	145	-13.11	145	-13.11	21038	23	10727	8864
hsa-miR-155-5p	KU365779_Brazil3	145	-13.11	145	-13.11	21039	23	10662	8863
hsa-miR-155-5p	KU365780_Brazil4	145	-13.11	145	-13.11	21040	23	10662	8863
hsa-miR-155-5p	KU321639_Brazil5	145	-13.11	145	-13.11	21041	23	10676	8875
hsa-miR-155-5p	KJ776791_FrenchPolynesia	145	-13.11	145	-13.11	21043	23	10617	8817
hsa-miR-155-3p	KJ776791_FrenchPolynesia	140	-12.09	140	-12.09	21062	22	10617	2579
hsa-miR-155-3p	KF268948_CentralAfricanRepublic1	142	-12.04	142	-12.04	21063	22	10788	2738
hsa-miR-155-3p	KF268949_CentralAfricanRepublic2	142	-12.04	142	-12.04	21064	22	10776	2719
hsa-miR-155-3p	KF268950_CentralAfricanRepublic3	142	-12.04	142	-12.04	21065	22	10755	2738
hsa-miR-181b-2-3p	NC_012533_KedougouVirus1	151	-16.99	151	-16.99	21086	20	10723	5094
hsa-miR-181b-2-3p	NC_012534_BagazaVirus1	149	-11.89	149	-11.89	21087	20	10941	5118
hsa-miR-181b-2-3p	AY632540_KedougouVirus2	151	-16.99	151	-16.99	21089	20	10723	5094
hsa-miR-181b-2-3p	AY632545_BagazaVirus2	149	-11.89	149	-11.89	21090	20	10941	5118
hsa-miR-128-2-5p	KU509998_Haiti	427	-77.86	144	-28.71	22269	23	10676	 6406 7709 4476
hsa-miR-128-2-5p	KU647676_Martinique	427	-77.86	144	-28.71	22270	23	10617	 6348 7651 4418
hsa-miR-128-2-5p	KU501215_PuertoRico	427	-77.86	144	-28.71	22271	23	10675	 6407 7710 4477
hsa-miR-128-2-5p	KU365777_Brazil1	427	-77.86	144	-28.71	22272	23	10662	 6394 7697 4464
hsa-miR-128-2-5p	KU365778_Brazil2	427	-77.86	144	-28.71	22273	23	10727	 6395 7698 4465
hsa-miR-128-2-5p	KU365779_Brazil3	427	-77.86	144	-28.71	22274	23	10662	 6394 7697 4464
hsa-miR-128-2-5p	KU365780_Brazil4	427	-77.86	144	-28.71	22275	23	10662	 6394 7697 4464
hsa-miR-128-2-5p	KU321639_Brazil5	427	-77.86	144	-28.71	22276	23	10676	 6406 7709 4476
hsa-miR-128-2-5p	KJ776791_FrenchPolynesia	427	-77.86	144	-28.71	22278	23	10617	 6348 7651 4418
hsa-miR-128-2-5p	KF268948_CentralAfricanRepublic1	143	-27.5	143	-27.5	22279	23	10788	5261
hsa-miR-128-2-5p	KF268949_CentralAfricanRepublic2	143	-27.5	143	-27.5	22280	23	10776	5242
hsa-miR-128-2-5p	KF268950_CentralAfricanRepublic3	143	-27.5	143	-27.5	22281	23	10755	5261
hsa-miR-128-2-5p	NC_012533_KedougouVirus1	146	-22.35	146	-22.35	22283	23	10723	5219
hsa-miR-128-2-5p	NC_012534_BagazaVirus1	151	-27.01	151	-27.01	22284	23	10941	4603
hsa-miR-128-2-5p	AY632540_KedougouVirus2	146	-22.35	146	-22.35	22286	23	10723	5219
hsa-miR-128-2-5p	AY632545_BagazaVirus2	151	-27.01	151	-27.01	22287	23	10941	4603
hsa-miR-194-3p	KU509998_Haiti	156	-20.32	156	-20.32	22421	22	10676	3430
hsa-miR-194-3p	KU647676_Martinique	309	-41.84	156	-21.52	22422	22	10617	 3372 7119
hsa-miR-194-3p	KU501215_PuertoRico	156	-20.32	156	-20.32	22423	22	10675	3431
hsa-miR-194-3p	KU365777_Brazil1	156	-20.32	156	-20.32	22424	22	10662	3418
hsa-miR-194-3p	KU365778_Brazil2	156	-20.32	156	-20.32	22425	22	10727	3419
hsa-miR-194-3p	KU365779_Brazil3	156	-20.32	156	-20.32	22426	22	10662	3418
hsa-miR-194-3p	KU365780_Brazil4	156	-20.32	156	-20.32	22427	22	10662	3418
hsa-miR-194-3p	KU321639_Brazil5	156	-20.32	156	-20.32	22428	22	10676	3430
hsa-miR-194-3p	LC002520_Uganda1	296	-51.84	148	-29.92	22429	22	10807	 6587 7562
hsa-miR-194-3p	KJ776791_FrenchPolynesia	156	-20.32	156	-20.32	22430	22	10617	3372
hsa-miR-194-3p	KF268948_CentralAfricanRepublic1	296	-51.84	148	-29.92	22431	22	10788	 6587 7562
hsa-miR-194-3p	KF268949_CentralAfricanRepublic2	296	-51.84	148	-29.92	22432	22	10776	 6568 7543
hsa-miR-194-3p	KF268950_CentralAfricanRepublic3	296	-51.84	148	-29.92	22433	22	10755	 6587 7562
hsa-miR-194-3p	NC_012532_Uganda2	296	-51.84	148	-29.92	22434	22	10794	 6575 7550
hsa-miR-194-3p	NC_012533_KedougouVirus1	464	-74.14	163	-28.83	22435	22	10723	 2021 6009 3396
hsa-miR-194-3p	NC_012534_BagazaVirus1	155	-25.67	155	-25.67	22436	22	10941	4279
hsa-miR-194-3p	AY632535_Uganda3	296	-51.84	148	-29.92	22437	22	10794	 6575 7550
hsa-miR-194-3p	AY632540_KedougouVirus2	464	-74.14	163	-28.83	22438	22	10723	 2021 6009 3396
hsa-miR-194-3p	AY632545_BagazaVirus2	155	-25.67	155	-25.67	22439	22	10941	4279
hsa-miR-106b-3p	KU509998_Haiti	153	-18.1	153	-18.1	22478	22	10676	5316
hsa-miR-106b-3p	KU647676_Martinique	153	-18.1	153	-18.1	22479	22	10617	5258
hsa-miR-106b-3p	KU501215_PuertoRico	153	-18.1	153	-18.1	22480	22	10675	5317
hsa-miR-106b-3p	KU365777_Brazil1	153	-18.1	153	-18.1	22481	22	10662	5304
hsa-miR-106b-3p	KU365778_Brazil2	153	-18.1	153	-18.1	22482	22	10727	5305
hsa-miR-106b-3p	KU365779_Brazil3	153	-18.1	153	-18.1	22483	22	10662	5304
hsa-miR-106b-3p	KU365780_Brazil4	153	-18.1	153	-18.1	22484	22	10662	5304
hsa-miR-106b-3p	KU321639_Brazil5	153	-18.1	153	-18.1	22485	22	10676	5316
hsa-miR-106b-3p	LC002520_Uganda1	283	-40.86	143	-23.69	22486	22	10807	 5317 7442
hsa-miR-106b-3p	KJ776791_FrenchPolynesia	153	-18.1	153	-18.1	22487	22	10617	5258
hsa-miR-106b-3p	KF268948_CentralAfricanRepublic1	283	-40.86	143	-23.69	22488	22	10788	 5317 7442
hsa-miR-106b-3p	KF268949_CentralAfricanRepublic2	283	-40.86	143	-23.69	22489	22	10776	 5298 7423
hsa-miR-106b-3p	KF268950_CentralAfricanRepublic3	283	-40.86	143	-23.69	22490	22	10755	 5317 7442
hsa-miR-106b-3p	NC_012532_Uganda2	283	-40.86	143	-23.69	22491	22	10794	 5305 7430
hsa-miR-106b-3p	AY632535_Uganda3	283	-40.86	143	-23.69	22494	22	10794	 5305 7430
hsa-miR-29c-5p	KF268948_CentralAfricanRepublic1	146	-22.28	146	-22.28	22507	22	10788	424
hsa-miR-29c-5p	KF268949_CentralAfricanRepublic2	146	-22.28	146	-22.28	22508	22	10776	423
hsa-miR-29c-5p	KF268950_CentralAfricanRepublic3	146	-22.28	146	-22.28	22509	22	10755	424
hsa-miR-29c-5p	NC_012534_BagazaVirus1	140	-23.69	140	-23.69	22512	22	10941	4893
hsa-miR-29c-5p	AY632545_BagazaVirus2	140	-23.69	140	-23.69	22515	22	10941	4893
hsa-miR-29c-3p	KU509998_Haiti	626	-75.52	164	-23.19	22516	22	10676	 6278 6798 3407 4600
hsa-miR-29c-3p	KU647676_Martinique	626	-75.52	164	-23.19	22517	22	10617	 6220 6740 3349 4542
hsa-miR-29c-3p	KU501215_PuertoRico	626	-75.52	164	-23.19	22518	22	10675	 6279 6799 3408 4601
hsa-miR-29c-3p	KU365777_Brazil1	622	-72.8	164	-23.19	22519	22	10662	 6266 6786 3395 4588
hsa-miR-29c-3p	KU365778_Brazil2	626	-75.52	164	-23.19	22520	22	10727	 6267 6787 3396 4589
hsa-miR-29c-3p	KU365779_Brazil3	622	-72.8	164	-23.19	22521	22	10662	 6266 6786 3395 4588
hsa-miR-29c-3p	KU365780_Brazil4	622	-72.8	164	-23.19	22522	22	10662	 6266 6786 3395 4588
hsa-miR-29c-3p	KU321639_Brazil5	626	-75.52	164	-23.19	22523	22	10676	 6278 6798 3407 4600
hsa-miR-29c-3p	LC002520_Uganda1	463	-49.39	156	-19.22	22524	22	10807	 6279 6799 3405
hsa-miR-29c-3p	KJ776791_FrenchPolynesia	626	-75.52	164	-23.19	22525	22	10617	 6220 6740 3349 4542
hsa-miR-29c-3p	KF268948_CentralAfricanRepublic1	307	-35.66	156	-19.22	22526	22	10788	 6279 3405
hsa-miR-29c-3p	KF268949_CentralAfricanRepublic2	307	-35.66	156	-19.22	22527	22	10776	 6260 3386
hsa-miR-29c-3p	KF268950_CentralAfricanRepublic3	307	-35.66	156	-19.22	22528	22	10755	 6279 3405
hsa-miR-29c-3p	NC_012532_Uganda2	463	-49.39	156	-19.22	22529	22	10794	 6267 6787 3393
hsa-miR-29c-3p	NC_012533_KedougouVirus1	451	-54.6	156	-20.71	22530	22	10723	 6237 3371 3907
hsa-miR-29c-3p	NC_012534_BagazaVirus1	465	-61.05	163	-24.77	22531	22	10941	 3380 6267 6691
hsa-miR-29c-3p	AY632535_Uganda3	463	-49.39	156	-19.22	22532	22	10794	 6267 6787 3393
hsa-miR-29c-3p	AY632540_KedougouVirus2	451	-54.6	156	-20.71	22533	22	10723	 6237 3371 3907
hsa-miR-29c-3p	AY632545_BagazaVirus2	465	-61.05	163	-24.77	22534	22	10941	 3380 6267 6691
hsa-miR-30c-1-3p	KF268948_CentralAfricanRepublic1	140	-26.98	140	-26.98	22545	22	10788	4078
hsa-miR-30c-1-3p	KF268950_CentralAfricanRepublic3	140	-26.98	140	-26.98	22547	22	10755	4078
hsa-miR-30c-1-3p	NC_012533_KedougouVirus1	141	-17.93	141	-17.93	22549	22	10723	8066
hsa-miR-30c-1-3p	AY632540_KedougouVirus2	141	-17.93	141	-17.93	22552	22	10723	8066
hsa-miR-200a-5p	KU509998_Haiti	153	-21.49	153	-21.49	22554	22	10676	1123
hsa-miR-200a-5p	KU647676_Martinique	153	-21.49	153	-21.49	22555	22	10617	1065
hsa-miR-200a-5p	KU501215_PuertoRico	153	-21.49	153	-21.49	22556	22	10675	1124
hsa-miR-200a-5p	KU365777_Brazil1	153	-21.49	153	-21.49	22557	22	10662	1111
hsa-miR-200a-5p	KU365778_Brazil2	153	-21.49	153	-21.49	22558	22	10727	1112
hsa-miR-200a-5p	KU365779_Brazil3	153	-21.49	153	-21.49	22559	22	10662	1111
hsa-miR-200a-5p	KU365780_Brazil4	153	-21.49	153	-21.49	22560	22	10662	1111
hsa-miR-200a-5p	KU321639_Brazil5	153	-21.49	153	-21.49	22561	22	10676	1123
hsa-miR-200a-5p	LC002520_Uganda1	153	-18.42	153	-18.42	22562	22	10807	1124
hsa-miR-200a-5p	KJ776791_FrenchPolynesia	153	-21.49	153	-21.49	22563	22	10617	1065
hsa-miR-200a-5p	KF268948_CentralAfricanRepublic1	153	-18.42	153	-18.42	22564	22	10788	1124
hsa-miR-200a-5p	KF268949_CentralAfricanRepublic2	157	-20.79	157	-20.79	22565	22	10776	1123
hsa-miR-200a-5p	KF268950_CentralAfricanRepublic3	153	-18.42	153	-18.42	22566	22	10755	1124
hsa-miR-200a-5p	NC_012532_Uganda2	153	-18.42	153	-18.42	22567	22	10794	1124
hsa-miR-200a-5p	NC_012534_BagazaVirus1	153	-17.82	153	-17.82	22569	22	10941	10358
hsa-miR-200a-5p	AY632535_Uganda3	153	-18.42	153	-18.42	22570	22	10794	1124
hsa-miR-200a-5p	AY632545_BagazaVirus2	153	-17.82	153	-17.82	22572	22	10941	10358
hsa-miR-200a-3p	KF268948_CentralAfricanRepublic1	292	-29.66	151	-15.77	22583	22	10788	 2967 10370
hsa-miR-200a-3p	KF268949_CentralAfricanRepublic2	292	-29.66	151	-15.77	22584	22	10776	 2948 10354
hsa-miR-200a-3p	KF268950_CentralAfricanRepublic3	292	-29.66	151	-15.77	22585	22	10755	 2967 10370
hsa-miR-302a-5p	LC002520_Uganda1	280	-19.43	140	-10.49	22600	23	10807	 55 6160
hsa-miR-302a-5p	KF268948_CentralAfricanRepublic1	288	-16.75	148	-10.49	22602	23	10788	 340 55
hsa-miR-302a-5p	KF268949_CentralAfricanRepublic2	288	-16.75	148	-10.49	22603	23	10776	 339 54
hsa-miR-302a-5p	KF268950_CentralAfricanRepublic3	288	-16.75	148	-10.49	22604	23	10755	 340 55
hsa-miR-302a-5p	NC_012532_Uganda2	280	-19.43	140	-10.49	22605	23	10794	 55 6148
hsa-miR-302a-5p	AY632535_Uganda3	280	-19.43	140	-10.49	22608	23	10794	 55 6148
hsa-miR-302a-3p	KU509998_Haiti	440	-43.32	152	-15.13	22611	23	10676	 816 1680 2060
hsa-miR-302a-3p	KU647676_Martinique	440	-43.32	152	-15.13	22612	23	10617	 758 1622 2002
hsa-miR-302a-3p	KU501215_PuertoRico	440	-43.32	152	-15.13	22613	23	10675	 817 1681 2061
hsa-miR-302a-3p	KU365777_Brazil1	440	-43.32	152	-15.13	22614	23	10662	 804 1668 2048
hsa-miR-302a-3p	KU365778_Brazil2	440	-43.32	152	-15.13	22615	23	10727	 805 1669 2049
hsa-miR-302a-3p	KU365779_Brazil3	440	-43.32	152	-15.13	22616	23	10662	 804 1668 2048
hsa-miR-302a-3p	KU365780_Brazil4	440	-43.32	152	-15.13	22617	23	10662	 804 1668 2048
hsa-miR-302a-3p	KU321639_Brazil5	440	-43.32	152	-15.13	22618	23	10676	 816 1680 2060
hsa-miR-302a-3p	LC002520_Uganda1	301	-36.37	160	-19.42	22619	23	10807	 817 4969
hsa-miR-302a-3p	KJ776791_FrenchPolynesia	440	-43.32	152	-15.13	22620	23	10617	 758 1622 2002
hsa-miR-302a-3p	KF268948_CentralAfricanRepublic1	142	-17.05	142	-17.05	22621	23	10788	1587
hsa-miR-302a-3p	KF268949_CentralAfricanRepublic2	302	-34.03	160	-17.08	22622	23	10776	 816 1568
hsa-miR-302a-3p	KF268950_CentralAfricanRepublic3	142	-17.05	142	-17.05	22623	23	10755	1587
hsa-miR-302a-3p	NC_012532_Uganda2	301	-36.37	160	-19.42	22624	23	10794	 817 4957
hsa-miR-302a-3p	NC_012533_KedougouVirus1	153	-18.64	153	-18.64	22625	23	10723	138
hsa-miR-302a-3p	NC_012534_BagazaVirus1	609	-71.62	171	-25.24	22626	23	10941	 2203 2341 9299 5187
hsa-miR-302a-3p	AY632535_Uganda3	301	-36.37	160	-19.42	22627	23	10794	 817 4957
hsa-miR-302a-3p	AY632540_KedougouVirus2	153	-18.64	153	-18.64	22628	23	10723	138
hsa-miR-302a-3p	AY632545_BagazaVirus2	609	-71.62	171	-25.24	22629	23	10941	 2203 2341 9299 5187
hsa-miR-219a-2-3p	KU509998_Haiti	144	-16.02	144	-16.02	22630	22	10676	7204
hsa-miR-219a-2-3p	KU647676_Martinique	144	-16.02	144	-16.02	22631	22	10617	7146
hsa-miR-219a-2-3p	KU501215_PuertoRico	144	-16.02	144	-16.02	22632	22	10675	7205
hsa-miR-219a-2-3p	KU365777_Brazil1	144	-16.02	144	-16.02	22633	22	10662	7192
hsa-miR-219a-2-3p	KU365778_Brazil2	144	-16.02	144	-16.02	22634	22	10727	7193
hsa-miR-219a-2-3p	KU365779_Brazil3	144	-16.02	144	-16.02	22635	22	10662	7192
hsa-miR-219a-2-3p	KU365780_Brazil4	144	-16.02	144	-16.02	22636	22	10662	7192
hsa-miR-219a-2-3p	KU321639_Brazil5	144	-16.02	144	-16.02	22637	22	10676	7204
hsa-miR-219a-2-3p	LC002520_Uganda1	281	-34.77	141	-21.59	22638	22	10807	 8358 7205
hsa-miR-219a-2-3p	KJ776791_FrenchPolynesia	144	-16.02	144	-16.02	22639	22	10617	7146
hsa-miR-219a-2-3p	KF268948_CentralAfricanRepublic1	281	-34.77	141	-21.59	22640	22	10788	 8358 7205
hsa-miR-219a-2-3p	KF268949_CentralAfricanRepublic2	281	-34.79	141	-21.59	22641	22	10776	 8339 7186
hsa-miR-219a-2-3p	KF268950_CentralAfricanRepublic3	281	-34.77	141	-21.59	22642	22	10755	 8358 7205
hsa-miR-219a-2-3p	NC_012532_Uganda2	281	-34.77	141	-21.59	22643	22	10794	 8346 7193
hsa-miR-219a-2-3p	NC_012533_KedougouVirus1	144	-17.79	144	-17.79	22644	22	10723	5392
hsa-miR-219a-2-3p	AY632535_Uganda3	281	-34.77	141	-21.59	22646	22	10794	 8346 7193
hsa-miR-219a-2-3p	AY632540_KedougouVirus2	144	-17.79	144	-17.79	22647	22	10723	5392
hsa-miR-34b-5p	LC002520_Uganda1	296	-37.88	151	-19.09	22676	23	10807	 9909 881
hsa-miR-34b-5p	KF268948_CentralAfricanRepublic1	310	-46.95	159	-26.71	22678	23	10788	 881 9906
hsa-miR-34b-5p	KF268949_CentralAfricanRepublic2	310	-45.5	159	-26.71	22679	23	10776	 880 9890
hsa-miR-34b-5p	KF268950_CentralAfricanRepublic3	310	-46.95	159	-26.71	22680	23	10755	 881 9906
hsa-miR-34b-5p	NC_012532_Uganda2	296	-37.88	151	-19.09	22681	23	10794	 9897 881
hsa-miR-34b-5p	NC_012533_KedougouVirus1	440	-60.24	152	-22.07	22682	23	10723	 10106 3275 1081
hsa-miR-34b-5p	NC_012534_BagazaVirus1	600	-88.05	151	-29.48	22683	23	10941	 1709 954 2288 10523
hsa-miR-34b-5p	AY632535_Uganda3	296	-37.88	151	-19.09	22684	23	10794	 9897 881
hsa-miR-34b-5p	AY632540_KedougouVirus2	440	-60.24	152	-22.07	22685	23	10723	 10106 3275 1081
hsa-miR-34b-5p	AY632545_BagazaVirus2	600	-88.05	151	-29.48	22686	23	10941	 1709 954 2288 10523
hsa-miR-34b-3p	KU509998_Haiti	283	-30.34	143	-15.43	22687	22	10676	 10648 4450
hsa-miR-34b-3p	KU647676_Martinique	283	-30.34	143	-15.43	22688	22	10617	 10590 4392
hsa-miR-34b-3p	KU501215_PuertoRico	283	-30.34	143	-15.43	22689	22	10675	 10649 4451
hsa-miR-34b-3p	KU365777_Brazil1	283	-30.34	143	-15.43	22690	22	10662	 10635 4438
hsa-miR-34b-3p	KU365778_Brazil2	283	-30.34	143	-15.43	22691	22	10727	 10636 4439
hsa-miR-34b-3p	KU365779_Brazil3	283	-30.34	143	-15.43	22692	22	10662	 10635 4438
hsa-miR-34b-3p	KU365780_Brazil4	283	-30.34	143	-15.43	22693	22	10662	 10635 4438
hsa-miR-34b-3p	KU321639_Brazil5	283	-30.34	143	-15.43	22694	22	10676	 10648 4450
hsa-miR-34b-3p	LC002520_Uganda1	437	-66.27	151	-24.6	22695	22	10807	 10649 2441 4448
hsa-miR-34b-3p	KJ776791_FrenchPolynesia	283	-30.34	143	-15.43	22696	22	10617	 10590 4392
hsa-miR-34b-3p	KF268948_CentralAfricanRepublic1	435	-51.03	151	-24.6	22697	22	10788	 10646 2441 5255
hsa-miR-34b-3p	KF268949_CentralAfricanRepublic2	435	-51.03	151	-24.6	22698	22	10776	 10630 2422 5236
hsa-miR-34b-3p	KF268950_CentralAfricanRepublic3	435	-51.03	151	-24.6	22699	22	10755	 10646 2441 5255
hsa-miR-34b-3p	NC_012532_Uganda2	295	-44.41	151	-24.6	22700	22	10794	 10637 2429
hsa-miR-34b-3p	NC_012534_BagazaVirus1	289	-29.2	148	-16.48	22702	22	10941	 3038 9386
hsa-miR-34b-3p	AY632535_Uganda3	295	-44.41	151	-24.6	22703	22	10794	 10637 2429
hsa-miR-34b-3p	AY632545_BagazaVirus2	289	-29.2	148	-16.48	22705	22	10941	 3038 9386
hsa-miR-34c-5p	KU509998_Haiti	431	-54.06	151	-21.23	22706	23	10676	 6482 1923 9255
hsa-miR-34c-5p	KU647676_Martinique	431	-54.06	151	-21.23	22707	23	10617	 6424 1865 9197
hsa-miR-34c-5p	KU501215_PuertoRico	431	-54.06	151	-21.23	22708	23	10675	 6483 1924 9256
hsa-miR-34c-5p	KU365777_Brazil1	431	-54.06	151	-21.23	22709	23	10662	 6470 1911 9243
hsa-miR-34c-5p	KU365778_Brazil2	431	-54.06	151	-21.23	22710	23	10727	 6471 1912 9244
hsa-miR-34c-5p	KU365779_Brazil3	431	-54.06	151	-21.23	22711	23	10662	 6470 1911 9243
hsa-miR-34c-5p	KU365780_Brazil4	431	-54.06	151	-21.23	22712	23	10662	 6470 1911 9243
hsa-miR-34c-5p	KU321639_Brazil5	431	-54.06	151	-21.23	22713	23	10676	 6482 1923 9255
hsa-miR-34c-5p	LC002520_Uganda1	435	-54.82	151	-21.88	22714	23	10807	 6483 1924 9256
hsa-miR-34c-5p	KJ776791_FrenchPolynesia	431	-54.06	151	-21.23	22715	23	10617	 6424 1865 9197
hsa-miR-34c-5p	KF268948_CentralAfricanRepublic1	142	-23.28	142	-23.28	22716	23	10788	880
hsa-miR-34c-5p	KF268949_CentralAfricanRepublic2	142	-23.28	142	-23.28	22717	23	10776	879
hsa-miR-34c-5p	KF268950_CentralAfricanRepublic3	142	-23.28	142	-23.28	22718	23	10755	880
hsa-miR-34c-5p	NC_012532_Uganda2	435	-54.82	151	-21.88	22719	23	10794	 6471 1912 9244
hsa-miR-34c-5p	NC_012533_KedougouVirus1	452	-61.69	156	-25.65	22720	23	10723	 3274 6803 10104
hsa-miR-34c-5p	NC_012534_BagazaVirus1	152	-21.03	152	-21.03	22721	23	10941	9250
hsa-miR-34c-5p	AY632535_Uganda3	435	-54.82	151	-21.88	22722	23	10794	 6471 1912 9244
hsa-miR-34c-5p	AY632540_KedougouVirus2	452	-61.69	156	-25.65	22723	23	10723	 3274 6803 10104
hsa-miR-34c-5p	AY632545_BagazaVirus2	152	-21.03	152	-21.03	22724	23	10941	9250
hsa-miR-34c-3p	LC002520_Uganda1	144	-25.37	144	-25.37	22733	22	10807	2440
hsa-miR-34c-3p	KF268948_CentralAfricanRepublic1	144	-25.37	144	-25.37	22735	22	10788	2440
hsa-miR-34c-3p	KF268949_CentralAfricanRepublic2	144	-25.37	144	-25.37	22736	22	10776	2421
hsa-miR-34c-3p	KF268950_CentralAfricanRepublic3	144	-25.37	144	-25.37	22737	22	10755	2440
hsa-miR-34c-3p	NC_012532_Uganda2	144	-25.37	144	-25.37	22738	22	10794	2428
hsa-miR-34c-3p	AY632535_Uganda3	144	-25.37	144	-25.37	22741	22	10794	2428
hsa-miR-299-5p	LC002520_Uganda1	433	-48.61	147	-18.94	22752	22	10807	 161 4154 8420
hsa-miR-299-5p	KF268948_CentralAfricanRepublic1	435	-46	148	-18.88	22754	22	10788	 4154 161 8420
hsa-miR-299-5p	KF268949_CentralAfricanRepublic2	435	-46	148	-18.88	22755	22	10776	 4135 160 8401
hsa-miR-299-5p	KF268950_CentralAfricanRepublic3	435	-46	148	-18.88	22756	22	10755	 4154 161 8420
hsa-miR-299-5p	NC_012532_Uganda2	433	-48.61	147	-18.94	22757	22	10794	 161 4142 8408
hsa-miR-299-5p	AY632535_Uganda3	433	-48.61	147	-18.94	22760	22	10794	 161 4142 8408
hsa-miR-299-3p	NC_012533_KedougouVirus1	291	-38.22	148	-19.35	22777	22	10723	 3170 730
hsa-miR-299-3p	AY632540_KedougouVirus2	291	-38.22	148	-19.35	22780	22	10723	 3170 730
hsa-miR-301a-5p	KU509998_Haiti	588	-69.05	153	-19.04	22782	22	10676	 9576 8269 3780 2844
hsa-miR-301a-5p	KU647676_Martinique	583	-66.41	153	-18.4	22783	22	10617	 9518 8211 3723 2785
hsa-miR-301a-5p	KU501215_PuertoRico	587	-67.94	153	-19.04	22784	22	10675	 9577 8270 3781 2844
hsa-miR-301a-5p	KU365777_Brazil1	586	-67.94	153	-19.04	22785	22	10662	 9564 8257 3768 2831
hsa-miR-301a-5p	KU365778_Brazil2	586	-67.94	153	-19.04	22786	22	10727	 9565 8258 3769 2832
hsa-miR-301a-5p	KU365779_Brazil3	586	-67.94	153	-19.04	22787	22	10662	 9564 8257 3768 2831
hsa-miR-301a-5p	KU365780_Brazil4	586	-67.94	153	-19.04	22788	22	10662	 9564 8257 3768 2831
hsa-miR-301a-5p	KU321639_Brazil5	588	-69.05	153	-19.04	22789	22	10676	 9576 8269 3780 2844
hsa-miR-301a-5p	LC002520_Uganda1	454	-59.87	157	-23.83	22790	22	10807	 2985 8270 3781
hsa-miR-301a-5p	KJ776791_FrenchPolynesia	586	-67.94	153	-19.04	22791	22	10617	 9518 8211 3722 2785
hsa-miR-301a-5p	KF268948_CentralAfricanRepublic1	436	-50.11	151	-18.28	22792	22	10788	 8270 3782 2843
hsa-miR-301a-5p	KF268949_CentralAfricanRepublic2	577	-66.94	151	-18.28	22793	22	10776	 8251 3763 2824 2966
hsa-miR-301a-5p	KF268950_CentralAfricanRepublic3	436	-50.11	151	-18.28	22794	22	10755	 8270 3782 2843
hsa-miR-301a-5p	NC_012532_Uganda2	454	-59.87	157	-23.83	22795	22	10794	 2973 8258 3769
hsa-miR-301a-5p	AY632535_Uganda3	454	-59.87	157	-23.83	22798	22	10794	 2973 8258 3769
hsa-miR-301a-3p	KU509998_Haiti	148	-13.08	148	-13.08	22801	23	10676	9677
hsa-miR-301a-3p	KU647676_Martinique	148	-13.08	148	-13.08	22802	23	10617	9619
hsa-miR-301a-3p	KU501215_PuertoRico	148	-13.08	148	-13.08	22803	23	10675	9678
hsa-miR-301a-3p	KU365777_Brazil1	148	-13.08	148	-13.08	22804	23	10662	9665
hsa-miR-301a-3p	KU365778_Brazil2	148	-13.08	148	-13.08	22805	23	10727	9666
hsa-miR-301a-3p	KU365779_Brazil3	148	-13.08	148	-13.08	22806	23	10662	9665
hsa-miR-301a-3p	KU365780_Brazil4	148	-13.08	148	-13.08	22807	23	10662	9665
hsa-miR-301a-3p	KU321639_Brazil5	148	-13.08	148	-13.08	22808	23	10676	9677
hsa-miR-301a-3p	LC002520_Uganda1	140	-12.76	140	-12.76	22809	23	10807	9678
hsa-miR-301a-3p	KJ776791_FrenchPolynesia	148	-13.08	148	-13.08	22810	23	10617	9619
hsa-miR-301a-3p	KF268949_CentralAfricanRepublic2	148	-13.08	148	-13.08	22812	23	10776	9659
hsa-miR-301a-3p	NC_012532_Uganda2	140	-12.76	140	-12.76	22814	23	10794	9666
hsa-miR-301a-3p	NC_012533_KedougouVirus1	429	-49.84	145	-19.41	22815	23	10723	 3785 942 1487
hsa-miR-301a-3p	NC_012534_BagazaVirus1	147	-12.31	147	-12.31	22816	23	10941	9690
hsa-miR-301a-3p	AY632535_Uganda3	140	-12.76	140	-12.76	22817	23	10794	9666
hsa-miR-301a-3p	AY632540_KedougouVirus2	429	-49.84	145	-19.41	22818	23	10723	 3785 942 1487
hsa-miR-301a-3p	AY632545_BagazaVirus2	147	-12.31	147	-12.31	22819	23	10941	9690
hsa-miR-99b-5p	NC_012534_BagazaVirus1	149	-28.83	149	-28.83	22835	22	10941	2786
hsa-miR-99b-5p	AY632545_BagazaVirus2	149	-28.83	149	-28.83	22838	22	10941	2786
hsa-miR-99b-3p	KU509998_Haiti	142	-25.7	142	-25.7	22839	22	10676	8558
hsa-miR-99b-3p	KU647676_Martinique	142	-25.7	142	-25.7	22840	22	10617	8500
hsa-miR-99b-3p	KU501215_PuertoRico	142	-25.7	142	-25.7	22841	22	10675	8559
hsa-miR-99b-3p	KU365777_Brazil1	142	-25.7	142	-25.7	22842	22	10662	8546
hsa-miR-99b-3p	KU365778_Brazil2	142	-25.7	142	-25.7	22843	22	10727	8547
hsa-miR-99b-3p	KU365779_Brazil3	142	-25.7	142	-25.7	22844	22	10662	8546
hsa-miR-99b-3p	KU365780_Brazil4	142	-25.7	142	-25.7	22845	22	10662	8546
hsa-miR-99b-3p	KU321639_Brazil5	142	-25.7	142	-25.7	22846	22	10676	8558
hsa-miR-99b-3p	LC002520_Uganda1	148	-28.01	148	-28.01	22847	22	10807	8442
hsa-miR-99b-3p	KJ776791_FrenchPolynesia	142	-25.7	142	-25.7	22848	22	10617	8500
hsa-miR-99b-3p	KF268948_CentralAfricanRepublic1	148	-28.01	148	-28.01	22849	22	10788	8442
hsa-miR-99b-3p	KF268949_CentralAfricanRepublic2	148	-28.01	148	-28.01	22850	22	10776	8423
hsa-miR-99b-3p	KF268950_CentralAfricanRepublic3	148	-28.01	148	-28.01	22851	22	10755	8442
hsa-miR-99b-3p	NC_012532_Uganda2	148	-28.01	148	-28.01	22852	22	10794	8430
hsa-miR-99b-3p	AY632535_Uganda3	148	-28.01	148	-28.01	22855	22	10794	8430
hsa-miR-296-5p	KU509998_Haiti	153	-32.04	153	-32.04	22858	21	10676	7484
hsa-miR-296-5p	KU647676_Martinique	153	-32.04	153	-32.04	22859	21	10617	7426
hsa-miR-296-5p	KU365777_Brazil1	153	-32.04	153	-32.04	22861	21	10662	7472
hsa-miR-296-5p	KU365778_Brazil2	153	-32.04	153	-32.04	22862	21	10727	7473
hsa-miR-296-5p	KU365779_Brazil3	153	-32.04	153	-32.04	22863	21	10662	7472
hsa-miR-296-5p	KU365780_Brazil4	153	-32.04	153	-32.04	22864	21	10662	7472
hsa-miR-296-5p	KU321639_Brazil5	153	-32.04	153	-32.04	22865	21	10676	7484
hsa-miR-296-5p	KJ776791_FrenchPolynesia	153	-32.04	153	-32.04	22867	21	10617	7426
hsa-miR-296-5p	NC_012533_KedougouVirus1	282	-35.56	142	-18.54	22872	21	10723	 10519 3855
hsa-miR-296-5p	NC_012534_BagazaVirus1	289	-51.09	146	-27.26	22873	21	10941	 6689 9231
hsa-miR-296-5p	AY632540_KedougouVirus2	282	-35.56	142	-18.54	22875	21	10723	 10519 3855
hsa-miR-296-5p	AY632545_BagazaVirus2	289	-51.09	146	-27.26	22876	21	10941	 6689 9231
hsa-miR-296-3p	KU509998_Haiti	292	-49.35	150	-26.15	22877	22	10676	 2704 8287
hsa-miR-296-3p	KU647676_Martinique	292	-49.35	150	-26.15	22878	22	10617	 2646 8229
hsa-miR-296-3p	KU501215_PuertoRico	292	-49.35	150	-26.15	22879	22	10675	 2705 8288
hsa-miR-296-3p	KU365777_Brazil1	292	-49.35	150	-26.15	22880	22	10662	 2692 8275
hsa-miR-296-3p	KU365778_Brazil2	292	-49.35	150	-26.15	22881	22	10727	 2693 8276
hsa-miR-296-3p	KU365779_Brazil3	292	-49.35	150	-26.15	22882	22	10662	 2692 8275
hsa-miR-296-3p	KU365780_Brazil4	292	-49.35	150	-26.15	22883	22	10662	 2692 8275
hsa-miR-296-3p	KU321639_Brazil5	292	-49.35	150	-26.15	22884	22	10676	 2704 8287
hsa-miR-296-3p	KJ776791_FrenchPolynesia	292	-49.35	150	-26.15	22886	22	10617	 2646 8229
hsa-miR-296-3p	KF268948_CentralAfricanRepublic1	150	-27.76	150	-27.76	22887	22	10788	2041
hsa-miR-296-3p	KF268950_CentralAfricanRepublic3	150	-27.76	150	-27.76	22889	22	10755	2041
hsa-miR-296-3p	NC_012533_KedougouVirus1	156	-22.62	156	-22.62	22891	22	10723	4471
hsa-miR-296-3p	NC_012534_BagazaVirus1	594	-97.54	159	-26.41	22892	22	10941	 7915 6100 10536 837
hsa-miR-296-3p	AY632540_KedougouVirus2	156	-22.62	156	-22.62	22894	22	10723	4471
hsa-miR-296-3p	AY632545_BagazaVirus2	594	-97.54	159	-26.41	22895	22	10941	 7915 6100 10536 837
hsa-miR-130b-5p	KU509998_Haiti	1039	-119.13	169	-22.12	22896	21	10676	 8968 4369 4345 8801 9153 4906 10053
hsa-miR-130b-5p	KU647676_Martinique	1039	-119.13	169	-22.12	22897	21	10617	 8910 4311 4287 8743 9095 4848 9995
hsa-miR-130b-5p	KU501215_PuertoRico	1039	-119.13	169	-22.12	22898	21	10675	 8969 4370 4346 8802 9154 4907 10054
hsa-miR-130b-5p	KU365777_Brazil1	1035	-117.14	165	-20.13	22899	21	10662	 8956 4357 4333 8789 9141 4894 10041
hsa-miR-130b-5p	KU365778_Brazil2	1039	-119.13	169	-22.12	22900	21	10727	 8957 4358 4334 8790 9142 4895 10042
hsa-miR-130b-5p	KU365779_Brazil3	1035	-117.14	165	-20.13	22901	21	10662	 8956 4357 4333 8789 9141 4894 10041
hsa-miR-130b-5p	KU365780_Brazil4	1035	-117.14	165	-20.13	22902	21	10662	 8956 4357 4333 8789 9141 4894 10041
hsa-miR-130b-5p	KU321639_Brazil5	1039	-119.13	169	-22.12	22903	21	10676	 8968 4369 4345 8801 9153 4906 10053
hsa-miR-130b-5p	LC002520_Uganda1	1198	-148.18	165	-27.48	22904	21	10807	 5097 8969 4346 4370 390 8121 9237 10054
hsa-miR-130b-5p	KJ776791_FrenchPolynesia	1039	-119.13	169	-22.12	22905	21	10617	 8910 4311 4287 8743 9095 4848 9995
hsa-miR-130b-5p	KF268948_CentralAfricanRepublic1	1056	-126.21	169	-25.83	22906	21	10788	 8969 5097 4370 4346 8121 9237 10051
hsa-miR-130b-5p	KF268949_CentralAfricanRepublic2	1040	-126.18	165	-25.83	22907	21	10776	 5078 8950 4351 4327 8102 9218 10035
hsa-miR-130b-5p	KF268950_CentralAfricanRepublic3	1056	-126.21	169	-25.83	22908	21	10755	 8969 5097 4370 4346 8121 9237 10051
hsa-miR-130b-5p	NC_012532_Uganda2	1198	-148.18	165	-27.48	22909	21	10794	 5085 8957 4334 4358 390 8109 9225 10042
hsa-miR-130b-5p	NC_012533_KedougouVirus1	1158	-135.96	152	-25.9	22910	21	10723	 2762 303 3805 8806 376 6914 10618 10243
hsa-miR-130b-5p	NC_012534_BagazaVirus1	1026	-111.2	156	-21.89	22911	21	10941	 9013 743 3087 5747 6048 9610 6120
hsa-miR-130b-5p	AY632535_Uganda3	1198	-148.18	165	-27.48	22912	21	10794	 5085 8957 4334 4358 390 8109 9225 10042
hsa-miR-130b-5p	AY632540_KedougouVirus2	1158	-135.96	152	-25.9	22913	21	10723	 2762 303 3805 8806 376 6914 10618 10243
hsa-miR-130b-5p	AY632545_BagazaVirus2	1026	-111.2	156	-21.89	22914	21	10941	 9013 743 3087 5747 6048 9610 6120
hsa-miR-130b-3p	KF268948_CentralAfricanRepublic1	148	-15.85	148	-15.85	22925	22	10788	1563
hsa-miR-130b-3p	KF268949_CentralAfricanRepublic2	148	-15.85	148	-15.85	22926	22	10776	1544
hsa-miR-130b-3p	KF268950_CentralAfricanRepublic3	148	-15.85	148	-15.85	22927	22	10755	1563
hsa-miR-130b-3p	NC_012533_KedougouVirus1	150	-15.82	150	-15.82	22929	22	10723	3786
hsa-miR-130b-3p	AY632540_KedougouVirus2	150	-15.82	150	-15.82	22932	22	10723	3786
hsa-miR-30e-5p	KF268949_CentralAfricanRepublic2	146	-23.15	146	-23.15	22945	22	10776	2251
hsa-miR-30e-3p	KU509998_Haiti	578	-65.86	147	-19.42	22953	22	10676	 1915 4363 2059 4585
hsa-miR-30e-3p	KU647676_Martinique	578	-65.86	147	-19.42	22954	22	10617	 1857 4305 2001 4527
hsa-miR-30e-3p	KU501215_PuertoRico	578	-65.86	147	-19.42	22955	22	10675	 1916 4364 2060 4586
hsa-miR-30e-3p	KU365777_Brazil1	578	-65.86	147	-19.42	22956	22	10662	 1903 4351 2047 4573
hsa-miR-30e-3p	KU365778_Brazil2	578	-65.86	147	-19.42	22957	22	10727	 1904 4352 2048 4574
hsa-miR-30e-3p	KU365779_Brazil3	578	-65.86	147	-19.42	22958	22	10662	 1903 4351 2047 4573
hsa-miR-30e-3p	KU365780_Brazil4	578	-65.86	147	-19.42	22959	22	10662	 1903 4351 2047 4573
hsa-miR-30e-3p	KU321639_Brazil5	578	-65.86	147	-19.42	22960	22	10676	 1915 4363 2059 4585
hsa-miR-30e-3p	LC002520_Uganda1	430	-53.5	147	-19.74	22961	22	10807	 4364 3077 2058
hsa-miR-30e-3p	KJ776791_FrenchPolynesia	578	-65.86	147	-19.42	22962	22	10617	 1857 4305 2001 4527
hsa-miR-30e-3p	KF268948_CentralAfricanRepublic1	283	-33.04	143	-17.43	22963	22	10788	 4364 2058
hsa-miR-30e-3p	KF268949_CentralAfricanRepublic2	283	-31.77	143	-17.43	22964	22	10776	 4345 2039
hsa-miR-30e-3p	KF268950_CentralAfricanRepublic3	283	-33.04	143	-17.43	22965	22	10755	 4364 2058
hsa-miR-30e-3p	NC_012532_Uganda2	430	-53.5	147	-19.74	22966	22	10794	 4352 3065 2046
hsa-miR-30e-3p	NC_012533_KedougouVirus1	593	-56.7	159	-18	22967	22	10723	 7358 4818 9439 1816
hsa-miR-30e-3p	NC_012534_BagazaVirus1	295	-25.36	150	-13.01	22968	22	10941	 1826 9904
hsa-miR-30e-3p	AY632535_Uganda3	430	-53.5	147	-19.74	22969	22	10794	 4352 3065 2046
hsa-miR-30e-3p	AY632540_KedougouVirus2	593	-56.7	159	-18	22970	22	10723	 7358 4818 9439 1816
hsa-miR-30e-3p	AY632545_BagazaVirus2	295	-25.36	150	-13.01	22971	22	10941	 1826 9904
hsa-miR-26a-2-3p	KU509998_Haiti	585	-61.92	155	-22.47	22972	22	10676	 1447 5800 8673 10288
hsa-miR-26a-2-3p	KU647676_Martinique	585	-61.92	155	-22.47	22973	22	10617	 1389 5742 8615 10230
hsa-miR-26a-2-3p	KU501215_PuertoRico	585	-61.92	155	-22.47	22974	22	10675	 1448 5801 8674 10289
hsa-miR-26a-2-3p	KU365777_Brazil1	585	-61.92	155	-22.47	22975	22	10662	 1435 5788 8661 10276
hsa-miR-26a-2-3p	KU365778_Brazil2	585	-61.92	155	-22.47	22976	22	10727	 1436 5789 8662 10277
hsa-miR-26a-2-3p	KU365779_Brazil3	585	-61.92	155	-22.47	22977	22	10662	 1435 5788 8661 10276
hsa-miR-26a-2-3p	KU365780_Brazil4	585	-61.92	155	-22.47	22978	22	10662	 1435 5788 8661 10276
hsa-miR-26a-2-3p	KU321639_Brazil5	585	-61.92	155	-22.47	22979	22	10676	 1447 5800 8673 10288
hsa-miR-26a-2-3p	LC002520_Uganda1	734	-84.93	155	-24.61	22980	22	10807	 5068 5801 8674 10289 8908
hsa-miR-26a-2-3p	KJ776791_FrenchPolynesia	585	-61.92	155	-22.47	22981	22	10617	 1389 5742 8615 10230
hsa-miR-26a-2-3p	KF268948_CentralAfricanRepublic1	591	-69.92	155	-24.61	22982	22	10788	 5068 5801 8674 8908
hsa-miR-26a-2-3p	KF268949_CentralAfricanRepublic2	591	-69.92	155	-24.61	22983	22	10776	 5049 5782 8655 8889
hsa-miR-26a-2-3p	KF268950_CentralAfricanRepublic3	591	-69.92	155	-24.61	22984	22	10755	 5068 5801 8674 8908
hsa-miR-26a-2-3p	NC_012532_Uganda2	734	-84.93	155	-24.61	22985	22	10794	 5056 5789 8662 10277 8896
hsa-miR-26a-2-3p	NC_012534_BagazaVirus1	291	-24.23	148	-16.01	22987	22	10941	 2887 9603
hsa-miR-26a-2-3p	AY632535_Uganda3	734	-84.93	155	-24.61	22988	22	10794	 5056 5789 8662 10277 8896
hsa-miR-26a-2-3p	AY632545_BagazaVirus2	291	-24.23	148	-16.01	22990	22	10941	 2887 9603
hsa-miR-361-5p	LC002520_Uganda1	160	-22.69	160	-22.69	23246	22	10807	7226
hsa-miR-361-5p	NC_012532_Uganda2	160	-22.69	160	-22.69	23251	22	10794	7214
hsa-miR-361-5p	NC_012534_BagazaVirus1	293	-30.87	153	-15.55	23253	22	10941	 10206 3740
hsa-miR-361-5p	AY632535_Uganda3	160	-22.69	160	-22.69	23254	22	10794	7214
hsa-miR-361-5p	AY632545_BagazaVirus2	293	-30.87	153	-15.55	23256	22	10941	 10206 3740
hsa-miR-361-3p	KU509998_Haiti	313	-57.17	158	-28.73	23257	23	10676	 1498 7465
hsa-miR-361-3p	KU647676_Martinique	313	-57.17	158	-28.73	23258	23	10617	 1440 7407
hsa-miR-361-3p	KU501215_PuertoRico	313	-57.17	158	-28.73	23259	23	10675	 1499 7466
hsa-miR-361-3p	KU365777_Brazil1	313	-57.17	158	-28.73	23260	23	10662	 1486 7453
hsa-miR-361-3p	KU365778_Brazil2	313	-57.17	158	-28.73	23261	23	10727	 1487 7454
hsa-miR-361-3p	KU365779_Brazil3	313	-57.17	158	-28.73	23262	23	10662	 1486 7453
hsa-miR-361-3p	KU365780_Brazil4	313	-57.17	158	-28.73	23263	23	10662	 1486 7453
hsa-miR-361-3p	KU321639_Brazil5	313	-57.17	158	-28.73	23264	23	10676	 1498 7465
hsa-miR-361-3p	LC002520_Uganda1	615	-101.14	165	-29.04	23265	23	10807	 2229 2432 4802 2824
hsa-miR-361-3p	KJ776791_FrenchPolynesia	453	-80.13	158	-28.73	23266	23	10617	 1440 7407 454
hsa-miR-361-3p	KF268948_CentralAfricanRepublic1	611	-99.44	161	-27.34	23267	23	10788	 2229 2432 4802 2824
hsa-miR-361-3p	KF268949_CentralAfricanRepublic2	611	-99.44	161	-27.34	23268	23	10776	 2210 2413 4783 2805
hsa-miR-361-3p	KF268950_CentralAfricanRepublic3	611	-99.44	161	-27.34	23269	23	10755	 2229 2432 4802 2824
hsa-miR-361-3p	NC_012532_Uganda2	615	-101.14	165	-29.04	23270	23	10794	 2217 2420 4790 2812
hsa-miR-361-3p	NC_012533_KedougouVirus1	297	-55	151	-28.19	23271	23	10723	 7637 2396
hsa-miR-361-3p	NC_012534_BagazaVirus1	285	-46.3	144	-24.31	23272	23	10941	 6680 10833
hsa-miR-361-3p	AY632535_Uganda3	615	-101.14	165	-29.04	23273	23	10794	 2217 2420 4790 2812
hsa-miR-361-3p	AY632540_KedougouVirus2	297	-55	151	-28.19	23274	23	10723	 7637 2396
hsa-miR-361-3p	AY632545_BagazaVirus2	285	-46.3	144	-24.31	23275	23	10941	 6680 10833
hsa-miR-362-5p	KU509998_Haiti	430	-55.92	145	-21.92	23314	24	10676	 8716 1600 1694
hsa-miR-362-5p	KU647676_Martinique	430	-55.92	145	-21.92	23315	24	10617	 8658 1542 1636
hsa-miR-362-5p	KU501215_PuertoRico	430	-55.92	145	-21.92	23316	24	10675	 8717 1601 1695
hsa-miR-362-5p	KU365777_Brazil1	430	-55.92	145	-21.92	23317	24	10662	 8704 1588 1682
hsa-miR-362-5p	KU365778_Brazil2	430	-55.92	145	-21.92	23318	24	10727	 8705 1589 1683
hsa-miR-362-5p	KU365779_Brazil3	430	-55.92	145	-21.92	23319	24	10662	 8704 1588 1682
hsa-miR-362-5p	KU365780_Brazil4	430	-55.92	145	-21.92	23320	24	10662	 8704 1588 1682
hsa-miR-362-5p	KU321639_Brazil5	430	-55.92	145	-21.92	23321	24	10676	 8716 1600 1694
hsa-miR-362-5p	LC002520_Uganda1	591	-63.43	157	-19.35	23322	24	10807	 1695 7782 9806 8593
hsa-miR-362-5p	KJ776791_FrenchPolynesia	430	-55.92	145	-21.92	23323	24	10617	 8658 1542 1636
hsa-miR-362-5p	KF268948_CentralAfricanRepublic1	294	-35.79	149	-18.47	23324	24	10788	 7782 9803
hsa-miR-362-5p	KF268949_CentralAfricanRepublic2	290	-32.76	145	-17.32	23325	24	10776	 8574 9787
hsa-miR-362-5p	KF268950_CentralAfricanRepublic3	294	-35.79	149	-18.47	23326	24	10755	 7782 9803
hsa-miR-362-5p	NC_012532_Uganda2	591	-63.43	157	-19.35	23327	24	10794	 1683 7770 9794 8581
hsa-miR-362-5p	NC_012533_KedougouVirus1	428	-61.08	145	-23.1	23328	24	10723	 2850 8863 517
hsa-miR-362-5p	NC_012534_BagazaVirus1	280	-35.64	140	-19.56	23329	24	10941	 3322 5469
hsa-miR-362-5p	AY632535_Uganda3	591	-63.43	157	-19.35	23330	24	10794	 1683 7770 9794 8581
hsa-miR-362-5p	AY632540_KedougouVirus2	428	-61.08	145	-23.1	23331	24	10723	 2850 8863 517
hsa-miR-362-5p	AY632545_BagazaVirus2	280	-35.64	140	-19.56	23332	24	10941	 3322 5469
hsa-miR-362-3p	LC002520_Uganda1	146	-18.61	146	-18.61	23341	22	10807	2269
hsa-miR-362-3p	NC_012532_Uganda2	146	-18.61	146	-18.61	23346	22	10794	2257
hsa-miR-362-3p	NC_012533_KedougouVirus1	467	-51.32	168	-20.98	23347	22	10723	 951 977 1
hsa-miR-362-3p	AY632535_Uganda3	146	-18.61	146	-18.61	23349	22	10794	2257
hsa-miR-362-3p	AY632540_KedougouVirus2	467	-51.32	168	-20.98	23350	22	10723	 951 977 1
hsa-miR-363-5p	KU509998_Haiti	431	-58.69	146	-24.83	23390	22	10676	 2098 10310 3013
hsa-miR-363-5p	KU647676_Martinique	431	-58.69	146	-24.83	23391	22	10617	 2040 10252 2955
hsa-miR-363-5p	KU501215_PuertoRico	431	-58.69	146	-24.83	23392	22	10675	 2099 10311 3014
hsa-miR-363-5p	KU365777_Brazil1	431	-58.69	146	-24.83	23393	22	10662	 2086 10298 3001
hsa-miR-363-5p	KU365778_Brazil2	431	-58.69	146	-24.83	23394	22	10727	 2087 10299 3002
hsa-miR-363-5p	KU365779_Brazil3	431	-58.69	146	-24.83	23395	22	10662	 2086 10298 3001
hsa-miR-363-5p	KU365780_Brazil4	431	-58.69	146	-24.83	23396	22	10662	 2086 10298 3001
hsa-miR-363-5p	KU321639_Brazil5	431	-58.69	146	-24.83	23397	22	10676	 2098 10310 3013
hsa-miR-363-5p	LC002520_Uganda1	299	-34.87	151	-18.9	23398	22	10807	 4481 10313
hsa-miR-363-5p	KJ776791_FrenchPolynesia	431	-58.69	146	-24.83	23399	22	10617	 2040 10252 2955
hsa-miR-363-5p	KF268948_CentralAfricanRepublic1	303	-35.5	152	-19.73	23400	22	10788	 10308 4481
hsa-miR-363-5p	KF268949_CentralAfricanRepublic2	303	-35.5	152	-19.73	23401	22	10776	 10292 4462
hsa-miR-363-5p	KF268950_CentralAfricanRepublic3	303	-35.5	152	-19.73	23402	22	10755	 10308 4481
hsa-miR-363-5p	NC_012532_Uganda2	299	-34.87	151	-18.9	23403	22	10794	 4469 10301
hsa-miR-363-5p	NC_012533_KedougouVirus1	144	-16.04	144	-16.04	23404	22	10723	10284
hsa-miR-363-5p	NC_012534_BagazaVirus1	314	-44.17	161	-25.12	23405	22	10941	 2825 3730
hsa-miR-363-5p	AY632535_Uganda3	299	-34.87	151	-18.9	23406	22	10794	 4469 10301
hsa-miR-363-5p	AY632540_KedougouVirus2	144	-16.04	144	-16.04	23407	22	10723	10284
hsa-miR-363-5p	AY632545_BagazaVirus2	314	-44.17	161	-25.12	23408	22	10941	 2825 3730
hsa-miR-363-3p	KU509998_Haiti	148	-19.72	148	-19.72	23409	22	10676	1799
hsa-miR-363-3p	KU647676_Martinique	148	-19.72	148	-19.72	23410	22	10617	1741
hsa-miR-363-3p	KU501215_PuertoRico	148	-19.72	148	-19.72	23411	22	10675	1800
hsa-miR-363-3p	KU365777_Brazil1	148	-19.72	148	-19.72	23412	22	10662	1787
hsa-miR-363-3p	KU365778_Brazil2	148	-19.72	148	-19.72	23413	22	10727	1788
hsa-miR-363-3p	KU365779_Brazil3	148	-19.72	148	-19.72	23414	22	10662	1787
hsa-miR-363-3p	KU365780_Brazil4	148	-19.72	148	-19.72	23415	22	10662	1787
hsa-miR-363-3p	KU321639_Brazil5	148	-19.72	148	-19.72	23416	22	10676	1799
hsa-miR-363-3p	LC002520_Uganda1	296	-38.24	148	-19.72	23417	22	10807	 1800 9602
hsa-miR-363-3p	KJ776791_FrenchPolynesia	148	-19.72	148	-19.72	23418	22	10617	1741
hsa-miR-363-3p	KF268948_CentralAfricanRepublic1	328	-43.14	180	-23.42	23419	22	10788	 9599 1800
hsa-miR-363-3p	KF268949_CentralAfricanRepublic2	328	-43.14	180	-23.42	23420	22	10776	 9583 1781
hsa-miR-363-3p	KF268950_CentralAfricanRepublic3	328	-43.14	180	-23.42	23421	22	10755	 9599 1800
hsa-miR-363-3p	NC_012532_Uganda2	296	-38.24	148	-19.72	23422	22	10794	 1788 9590
hsa-miR-363-3p	NC_012533_KedougouVirus1	296	-27.12	153	-13.59	23423	22	10723	 636 2452
hsa-miR-363-3p	NC_012534_BagazaVirus1	140	-10.87	140	-10.87	23424	22	10941	8878
hsa-miR-363-3p	AY632535_Uganda3	296	-38.24	148	-19.72	23425	22	10794	 1788 9590
hsa-miR-363-3p	AY632540_KedougouVirus2	296	-27.12	153	-13.59	23426	22	10723	 636 2452
hsa-miR-363-3p	AY632545_BagazaVirus2	140	-10.87	140	-10.87	23427	22	10941	8878
hsa-miR-365a-5p	KU509998_Haiti	295	-35.98	152	-21.22	23466	23	10676	 3150 5612
hsa-miR-365a-5p	KU647676_Martinique	143	-14.76	143	-14.76	23467	23	10617	5554
hsa-miR-365a-5p	KU501215_PuertoRico	295	-35.98	152	-21.22	23468	23	10675	 3151 5613
hsa-miR-365a-5p	KU365777_Brazil1	295	-35.98	152	-21.22	23469	23	10662	 3138 5600
hsa-miR-365a-5p	KU365778_Brazil2	295	-35.98	152	-21.22	23470	23	10727	 3139 5601
hsa-miR-365a-5p	KU365779_Brazil3	295	-35.98	152	-21.22	23471	23	10662	 3138 5600
hsa-miR-365a-5p	KU365780_Brazil4	295	-35.98	152	-21.22	23472	23	10662	 3138 5600
hsa-miR-365a-5p	KU321639_Brazil5	295	-35.98	152	-21.22	23473	23	10676	 3150 5612
hsa-miR-365a-5p	LC002520_Uganda1	574	-74.21	146	-20.66	23474	23	10807	 9771 10317 5613 1906
hsa-miR-365a-5p	KJ776791_FrenchPolynesia	295	-35.98	152	-21.22	23475	23	10617	 3092 5554
hsa-miR-365a-5p	KF268948_CentralAfricanRepublic1	429	-53.51	146	-20.33	23476	23	10788	 9768 5613 1980
hsa-miR-365a-5p	KF268949_CentralAfricanRepublic2	429	-53.51	146	-20.33	23477	23	10776	 9752 5594 1961
hsa-miR-365a-5p	KF268950_CentralAfricanRepublic3	429	-53.51	146	-20.33	23478	23	10755	 9768 5613 1980
hsa-miR-365a-5p	NC_012532_Uganda2	715	-95.7	146	-21.49	23479	23	10794	 9759 10305 5601 7161 1894
hsa-miR-365a-5p	NC_012534_BagazaVirus1	141	-19.28	141	-19.28	23481	23	10941	6729
hsa-miR-365a-5p	AY632535_Uganda3	715	-95.7	146	-21.49	23482	23	10794	 9759 10305 5601 7161 1894
hsa-miR-365a-5p	AY632545_BagazaVirus2	141	-19.28	141	-19.28	23484	23	10941	6729
hsa-miR-365a-3p	LC002520_Uganda1	147	-11.8	147	-11.8	23493	22	10807	2291
hsa-miR-365a-3p	NC_012532_Uganda2	147	-11.8	147	-11.8	23498	22	10794	2279
hsa-miR-365a-3p	NC_012533_KedougouVirus1	140	-17.91	140	-17.91	23499	22	10723	988
hsa-miR-365a-3p	NC_012534_BagazaVirus1	140	-16.53	140	-16.53	23500	22	10941	407
hsa-miR-365a-3p	AY632535_Uganda3	147	-11.8	147	-11.8	23501	22	10794	2279
hsa-miR-365a-3p	AY632540_KedougouVirus2	140	-17.91	140	-17.91	23502	22	10723	988
hsa-miR-365a-3p	AY632545_BagazaVirus2	140	-16.53	140	-16.53	23503	22	10941	407
hsa-miR-365b-5p	KU509998_Haiti	438	-52.98	151	-19.38	23542	22	10676	 5613 3152 5421
hsa-miR-365b-5p	KU647676_Martinique	293	-37.33	151	-19.38	23543	22	10617	 5555 5363
hsa-miR-365b-5p	KU501215_PuertoRico	438	-52.98	151	-19.38	23544	22	10675	 5614 3153 5422
hsa-miR-365b-5p	KU365777_Brazil1	438	-52.98	151	-19.38	23545	22	10662	 5601 3140 5409
hsa-miR-365b-5p	KU365778_Brazil2	438	-52.98	151	-19.38	23546	22	10727	 5602 3141 5410
hsa-miR-365b-5p	KU365779_Brazil3	438	-52.98	151	-19.38	23547	22	10662	 5601 3140 5409
hsa-miR-365b-5p	KU365780_Brazil4	438	-52.98	151	-19.38	23548	22	10662	 5601 3140 5409
hsa-miR-365b-5p	KU321639_Brazil5	438	-52.98	151	-19.38	23549	22	10676	 5613 3152 5421
hsa-miR-365b-5p	LC002520_Uganda1	435	-58.58	151	-21.45	23550	22	10807	 5614 5422 9772
hsa-miR-365b-5p	KJ776791_FrenchPolynesia	438	-52.98	151	-19.38	23551	22	10617	 5555 3094 5363
hsa-miR-365b-5p	KF268948_CentralAfricanRepublic1	585	-87.86	151	-29.28	23552	22	10788	 5614 1979 5422 9769
hsa-miR-365b-5p	KF268949_CentralAfricanRepublic2	585	-87.86	151	-29.28	23553	22	10776	 5595 1960 5403 9753
hsa-miR-365b-5p	KF268950_CentralAfricanRepublic3	585	-87.86	151	-29.28	23554	22	10755	 5614 1979 5422 9769
hsa-miR-365b-5p	NC_012532_Uganda2	435	-58.58	151	-21.45	23555	22	10794	 5602 5410 9760
hsa-miR-365b-5p	NC_012533_KedougouVirus1	291	-52.65	150	-26.56	23556	22	10723	 1952 8103
hsa-miR-365b-5p	AY632535_Uganda3	435	-58.58	151	-21.45	23558	22	10794	 5602 5410 9760
hsa-miR-365b-5p	AY632540_KedougouVirus2	291	-52.65	150	-26.56	23559	22	10723	 1952 8103
hsa-miR-365b-3p	LC002520_Uganda1	147	-11.8	147	-11.8	23569	22	10807	2291
hsa-miR-365b-3p	NC_012532_Uganda2	147	-11.8	147	-11.8	23574	22	10794	2279
hsa-miR-365b-3p	NC_012533_KedougouVirus1	140	-17.91	140	-17.91	23575	22	10723	988
hsa-miR-365b-3p	NC_012534_BagazaVirus1	140	-16.53	140	-16.53	23576	22	10941	407
hsa-miR-365b-3p	AY632535_Uganda3	147	-11.8	147	-11.8	23577	22	10794	2279
hsa-miR-365b-3p	AY632540_KedougouVirus2	140	-17.91	140	-17.91	23578	22	10723	988
hsa-miR-365b-3p	AY632545_BagazaVirus2	140	-16.53	140	-16.53	23579	22	10941	407
hsa-miR-302b-5p	NC_012533_KedougouVirus1	433	-42.98	147	-15.46	23594	22	10723	 6905 10562 7258
hsa-miR-302b-5p	NC_012534_BagazaVirus1	288	-23.23	146	-13.28	23595	22	10941	 8579 9801
hsa-miR-302b-5p	AY632540_KedougouVirus2	433	-42.98	147	-15.46	23597	22	10723	 6905 10562 7258
hsa-miR-302b-5p	AY632545_BagazaVirus2	288	-23.23	146	-13.28	23598	22	10941	 8579 9801
hsa-miR-302b-3p	KU509998_Haiti	579	-66.65	152	-22.57	23599	23	10676	 816 1677 2061 5297
hsa-miR-302b-3p	KU647676_Martinique	579	-66.65	152	-22.57	23600	23	10617	 758 1619 2003 5239
hsa-miR-302b-3p	KU501215_PuertoRico	439	-44.08	152	-19.95	23601	23	10675	 817 1678 2062
hsa-miR-302b-3p	KU365777_Brazil1	439	-44.08	152	-19.95	23602	23	10662	 804 1665 2049
hsa-miR-302b-3p	KU365778_Brazil2	439	-44.08	152	-19.95	23603	23	10727	 805 1666 2050
hsa-miR-302b-3p	KU365779_Brazil3	439	-44.08	152	-19.95	23604	23	10662	 804 1665 2049
hsa-miR-302b-3p	KU365780_Brazil4	439	-44.08	152	-19.95	23605	23	10662	 804 1665 2049
hsa-miR-302b-3p	KU321639_Brazil5	579	-66.65	152	-22.57	23606	23	10676	 816 1677 2061 5297
hsa-miR-302b-3p	LC002520_Uganda1	301	-34.53	160	-17.48	23607	23	10807	 817 4969
hsa-miR-302b-3p	KJ776791_FrenchPolynesia	579	-66.65	152	-22.57	23608	23	10617	 758 1619 2003 5239
hsa-miR-302b-3p	KF268949_CentralAfricanRepublic2	160	-17.05	160	-17.05	23610	23	10776	816
hsa-miR-302b-3p	NC_012532_Uganda2	301	-34.53	160	-17.48	23612	23	10794	 817 4957
hsa-miR-302b-3p	NC_012533_KedougouVirus1	150	-18.21	150	-18.21	23613	23	10723	135
hsa-miR-302b-3p	NC_012534_BagazaVirus1	607	-65.34	166	-21.3	23614	23	10941	 2203 2344 9299 5187
hsa-miR-302b-3p	AY632535_Uganda3	301	-34.53	160	-17.48	23615	23	10794	 817 4957
hsa-miR-302b-3p	AY632540_KedougouVirus2	150	-18.21	150	-18.21	23616	23	10723	135
hsa-miR-302b-3p	AY632545_BagazaVirus2	607	-65.34	166	-21.3	23617	23	10941	 2203 2344 9299 5187
hsa-miR-302c-5p	LC002520_Uganda1	143	-18.84	143	-18.84	23626	22	10807	363
hsa-miR-302c-5p	KF268948_CentralAfricanRepublic1	143	-18.84	143	-18.84	23628	22	10788	363
hsa-miR-302c-5p	KF268949_CentralAfricanRepublic2	143	-18.84	143	-18.84	23629	22	10776	362
hsa-miR-302c-5p	KF268950_CentralAfricanRepublic3	143	-18.84	143	-18.84	23630	22	10755	363
hsa-miR-302c-5p	NC_012532_Uganda2	143	-18.84	143	-18.84	23631	22	10794	363
hsa-miR-302c-5p	AY632535_Uganda3	143	-18.84	143	-18.84	23634	22	10794	363
hsa-miR-302c-3p	KU509998_Haiti	725	-101.89	151	-26.13	23637	23	10676	 815 1677 5297 3548 2061
hsa-miR-302c-3p	KU647676_Martinique	725	-101.89	151	-26.13	23638	23	10617	 757 1619 5239 3490 2003
hsa-miR-302c-3p	KU501215_PuertoRico	581	-79.22	151	-26.13	23639	23	10675	 816 1678 3549 2062
hsa-miR-302c-3p	KU365777_Brazil1	581	-79.22	151	-26.13	23640	23	10662	 803 1665 3536 2049
hsa-miR-302c-3p	KU365778_Brazil2	581	-79.22	151	-26.13	23641	23	10727	 804 1666 3537 2050
hsa-miR-302c-3p	KU365779_Brazil3	581	-79.22	151	-26.13	23642	23	10662	 803 1665 3536 2049
hsa-miR-302c-3p	KU365780_Brazil4	581	-79.22	151	-26.13	23643	23	10662	 803 1665 3536 2049
hsa-miR-302c-3p	KU321639_Brazil5	725	-101.89	151	-26.13	23644	23	10676	 815 1677 5297 3548 2061
hsa-miR-302c-3p	LC002520_Uganda1	304	-37.1	159	-19.59	23645	23	10807	 816 4969
hsa-miR-302c-3p	KJ776791_FrenchPolynesia	725	-101.89	151	-26.13	23646	23	10617	 757 1619 5239 3490 2003
hsa-miR-302c-3p	KF268949_CentralAfricanRepublic2	300	-36.56	159	-19.05	23648	23	10776	 815 4950
hsa-miR-302c-3p	NC_012532_Uganda2	304	-37.1	159	-19.59	23650	23	10794	 816 4957
hsa-miR-302c-3p	NC_012533_KedougouVirus1	147	-18.82	147	-18.82	23651	23	10723	136
hsa-miR-302c-3p	NC_012534_BagazaVirus1	610	-76.96	163	-23.06	23652	23	10941	 2204 9299 2344 6413
hsa-miR-302c-3p	AY632535_Uganda3	304	-37.1	159	-19.59	23653	23	10794	 816 4957
hsa-miR-302c-3p	AY632540_KedougouVirus2	147	-18.82	147	-18.82	23654	23	10723	136
hsa-miR-302c-3p	AY632545_BagazaVirus2	610	-76.96	163	-23.06	23655	23	10941	 2204 9299 2344 6413
hsa-miR-302d-5p	KU509998_Haiti	145	-15.18	145	-15.18	23656	22	10676	2984
hsa-miR-302d-5p	KU647676_Martinique	145	-15.18	145	-15.18	23657	22	10617	2926
hsa-miR-302d-5p	KU501215_PuertoRico	145	-15.18	145	-15.18	23658	22	10675	2985
hsa-miR-302d-5p	KU365777_Brazil1	145	-15.18	145	-15.18	23659	22	10662	2972
hsa-miR-302d-5p	KU365778_Brazil2	145	-15.18	145	-15.18	23660	22	10727	2973
hsa-miR-302d-5p	KU365779_Brazil3	145	-15.18	145	-15.18	23661	22	10662	2972
hsa-miR-302d-5p	KU365780_Brazil4	145	-15.18	145	-15.18	23662	22	10662	2972
hsa-miR-302d-5p	KU321639_Brazil5	145	-15.18	145	-15.18	23663	22	10676	2984
hsa-miR-302d-5p	KJ776791_FrenchPolynesia	145	-15.18	145	-15.18	23665	22	10617	2926
hsa-miR-302d-5p	KF268948_CentralAfricanRepublic1	145	-13.9	145	-13.9	23666	22	10788	2985
hsa-miR-302d-5p	KF268949_CentralAfricanRepublic2	141	-11.85	141	-11.85	23667	22	10776	2966
hsa-miR-302d-5p	KF268950_CentralAfricanRepublic3	145	-13.9	145	-13.9	23668	22	10755	2985
hsa-miR-302d-5p	NC_012533_KedougouVirus1	147	-13.77	147	-13.77	23670	22	10723	6905
hsa-miR-302d-5p	NC_012534_BagazaVirus1	145	-7.75	145	-7.75	23671	22	10941	8582
hsa-miR-302d-5p	AY632540_KedougouVirus2	147	-13.77	147	-13.77	23673	22	10723	6905
hsa-miR-302d-5p	AY632545_BagazaVirus2	145	-7.75	145	-7.75	23674	22	10941	8582
hsa-miR-302d-3p	KU509998_Haiti	434	-39.93	147	-15.16	23675	23	10676	 816 1680 2061
hsa-miR-302d-3p	KU647676_Martinique	434	-39.93	147	-15.16	23676	23	10617	 758 1622 2003
hsa-miR-302d-3p	KU501215_PuertoRico	434	-39.93	147	-15.16	23677	23	10675	 817 1681 2062
hsa-miR-302d-3p	KU365777_Brazil1	434	-39.93	147	-15.16	23678	23	10662	 804 1668 2049
hsa-miR-302d-3p	KU365778_Brazil2	434	-39.93	147	-15.16	23679	23	10727	 805 1669 2050
hsa-miR-302d-3p	KU365779_Brazil3	434	-39.93	147	-15.16	23680	23	10662	 804 1668 2049
hsa-miR-302d-3p	KU365780_Brazil4	434	-39.93	147	-15.16	23681	23	10662	 804 1668 2049
hsa-miR-302d-3p	KU321639_Brazil5	434	-39.93	147	-15.16	23682	23	10676	 816 1680 2061
hsa-miR-302d-3p	LC002520_Uganda1	155	-15.54	155	-15.54	23683	23	10807	817
hsa-miR-302d-3p	KJ776791_FrenchPolynesia	434	-39.93	147	-15.16	23684	23	10617	 758 1622 2003
hsa-miR-302d-3p	KF268949_CentralAfricanRepublic2	155	-15.54	155	-15.54	23686	23	10776	816
hsa-miR-302d-3p	NC_012532_Uganda2	155	-15.54	155	-15.54	23688	23	10794	817
hsa-miR-302d-3p	NC_012533_KedougouVirus1	148	-17.74	148	-17.74	23689	23	10723	137
hsa-miR-302d-3p	NC_012534_BagazaVirus1	460	-51.86	164	-22.71	23690	23	10941	 2202 2344 9299
hsa-miR-302d-3p	AY632535_Uganda3	155	-15.54	155	-15.54	23691	23	10794	817
hsa-miR-302d-3p	AY632540_KedougouVirus2	148	-17.74	148	-17.74	23692	23	10723	137
hsa-miR-302d-3p	AY632545_BagazaVirus2	460	-51.86	164	-22.71	23693	23	10941	 2202 2344 9299
hsa-miR-367-5p	KU509998_Haiti	735	-88.77	152	-21.05	23694	22	10676	 41 869 2600 977 9606
hsa-miR-367-5p	KU647676_Martinique	587	-72.83	152	-21.05	23695	22	10617	 811 2542 919 9548
hsa-miR-367-5p	KU501215_PuertoRico	735	-88.77	152	-21.05	23696	22	10675	 41 870 2601 978 9607
hsa-miR-367-5p	KU365777_Brazil1	735	-88.77	152	-21.05	23697	22	10662	 28 857 2588 965 9594
hsa-miR-367-5p	KU365778_Brazil2	735	-88.77	152	-21.05	23698	22	10727	 29 858 2589 966 9595
hsa-miR-367-5p	KU365779_Brazil3	735	-88.77	152	-21.05	23699	22	10662	 28 857 2588 965 9594
hsa-miR-367-5p	KU365780_Brazil4	735	-88.77	152	-21.05	23700	22	10662	 28 857 2588 965 9594
hsa-miR-367-5p	KU321639_Brazil5	735	-88.77	152	-21.05	23701	22	10676	 41 869 2600 977 9606
hsa-miR-367-5p	LC002520_Uganda1	295	-33.3	152	-18.46	23702	22	10807	 2601 978
hsa-miR-367-5p	KJ776791_FrenchPolynesia	583	-71.91	148	-21.05	23703	22	10617	 811 2542 919 9548
hsa-miR-367-5p	KF268948_CentralAfricanRepublic1	295	-33.3	152	-18.46	23704	22	10788	 2601 978
hsa-miR-367-5p	KF268949_CentralAfricanRepublic2	295	-33.3	152	-18.46	23705	22	10776	 2582 977
hsa-miR-367-5p	KF268950_CentralAfricanRepublic3	295	-33.3	152	-18.46	23706	22	10755	 2601 978
hsa-miR-367-5p	NC_012532_Uganda2	295	-33.3	152	-18.46	23707	22	10794	 2589 978
hsa-miR-367-5p	NC_012533_KedougouVirus1	591	-63.3	153	-19.37	23708	22	10723	 7465 8666 7615 6411
hsa-miR-367-5p	NC_012534_BagazaVirus1	306	-26.71	154	-13.96	23709	22	10941	 8583 3710
hsa-miR-367-5p	AY632535_Uganda3	295	-33.3	152	-18.46	23710	22	10794	 2589 978
hsa-miR-367-5p	AY632540_KedougouVirus2	591	-63.3	153	-19.37	23711	22	10723	 7465 8666 7615 6411
hsa-miR-367-5p	AY632545_BagazaVirus2	306	-26.71	154	-13.96	23712	22	10941	 8583 3710
hsa-miR-367-3p	LC002520_Uganda1	280	-31.62	140	-16.24	23721	22	10807	 664 1950
hsa-miR-367-3p	KF268948_CentralAfricanRepublic1	303	-34.95	163	-19.57	23723	22	10788	 9597 664
hsa-miR-367-3p	KF268949_CentralAfricanRepublic2	303	-34.95	163	-19.57	23724	22	10776	 9581 663
hsa-miR-367-3p	KF268950_CentralAfricanRepublic3	303	-34.95	163	-19.57	23725	22	10755	 9597 664
hsa-miR-367-3p	NC_012532_Uganda2	280	-31.62	140	-16.24	23726	22	10794	 664 1938
hsa-miR-367-3p	NC_012533_KedougouVirus1	294	-25.92	150	-13.24	23727	22	10723	 640 2455
hsa-miR-367-3p	NC_012534_BagazaVirus1	290	-33.52	149	-18.18	23728	22	10941	 4863 8878
hsa-miR-367-3p	AY632535_Uganda3	280	-31.62	140	-16.24	23729	22	10794	 664 1938
hsa-miR-367-3p	AY632540_KedougouVirus2	294	-25.92	150	-13.24	23730	22	10723	 640 2455
hsa-miR-367-3p	AY632545_BagazaVirus2	290	-33.52	149	-18.18	23731	22	10941	 4863 8878
hsa-miR-376c-5p	KU509998_Haiti	442	-48.12	151	-20.67	23732	21	10676	 8350 10309 2455
hsa-miR-376c-5p	KU647676_Martinique	442	-48.12	151	-20.67	23733	21	10617	 8292 10251 2397
hsa-miR-376c-5p	KU501215_PuertoRico	442	-48.12	151	-20.67	23734	21	10675	 8351 10310 2456
hsa-miR-376c-5p	KU365777_Brazil1	442	-48.12	151	-20.67	23735	21	10662	 8338 10297 2443
hsa-miR-376c-5p	KU365778_Brazil2	442	-48.12	151	-20.67	23736	21	10727	 8339 10298 2444
hsa-miR-376c-5p	KU365779_Brazil3	442	-48.12	151	-20.67	23737	21	10662	 8338 10297 2443
hsa-miR-376c-5p	KU365780_Brazil4	442	-48.12	151	-20.67	23738	21	10662	 8338 10297 2443
hsa-miR-376c-5p	KU321639_Brazil5	442	-48.12	151	-20.67	23739	21	10676	 8350 10309 2455
hsa-miR-376c-5p	LC002520_Uganda1	449	-66.35	151	-27.31	23740	21	10807	 8351 10310 2902
hsa-miR-376c-5p	KJ776791_FrenchPolynesia	442	-48.12	151	-20.67	23741	21	10617	 8292 10251 2397
hsa-miR-376c-5p	KF268948_CentralAfricanRepublic1	449	-67.02	151	-27.31	23742	21	10788	 8351 10307 2902
hsa-miR-376c-5p	KF268949_CentralAfricanRepublic2	449	-67.02	151	-27.31	23743	21	10776	 8332 10291 2883
hsa-miR-376c-5p	KF268950_CentralAfricanRepublic3	449	-67.02	151	-27.31	23744	21	10755	 8351 10307 2902
hsa-miR-376c-5p	NC_012532_Uganda2	449	-66.35	151	-27.31	23745	21	10794	 8339 10298 2890
hsa-miR-376c-5p	NC_012533_KedougouVirus1	288	-45.93	146	-27.58	23746	21	10723	 2869 4193
hsa-miR-376c-5p	NC_012534_BagazaVirus1	142	-16.76	142	-16.76	23747	21	10941	1283
hsa-miR-376c-5p	AY632535_Uganda3	449	-66.35	151	-27.31	23748	21	10794	 8339 10298 2890
hsa-miR-376c-5p	AY632540_KedougouVirus2	288	-45.93	146	-27.58	23749	21	10723	 2869 4193
hsa-miR-376c-5p	AY632545_BagazaVirus2	142	-16.76	142	-16.76	23750	21	10941	1283
hsa-miR-376c-3p	NC_012534_BagazaVirus1	148	-11.78	148	-11.78	23766	21	10941	1
hsa-miR-376c-3p	AY632545_BagazaVirus2	148	-11.78	148	-11.78	23769	21	10941	1
hsa-miR-369-5p	KU509998_Haiti	143	-26.6	143	-26.6	23770	22	10676	4309
hsa-miR-369-5p	KU647676_Martinique	143	-26.6	143	-26.6	23771	22	10617	4251
hsa-miR-369-5p	KU501215_PuertoRico	143	-26.6	143	-26.6	23772	22	10675	4310
hsa-miR-369-5p	KU365777_Brazil1	143	-26.6	143	-26.6	23773	22	10662	4297
hsa-miR-369-5p	KU365778_Brazil2	143	-26.6	143	-26.6	23774	22	10727	4298
hsa-miR-369-5p	KU365779_Brazil3	143	-26.6	143	-26.6	23775	22	10662	4297
hsa-miR-369-5p	KU365780_Brazil4	143	-26.6	143	-26.6	23776	22	10662	4297
hsa-miR-369-5p	KU321639_Brazil5	143	-26.6	143	-26.6	23777	22	10676	4309
hsa-miR-369-5p	KJ776791_FrenchPolynesia	143	-26.6	143	-26.6	23779	22	10617	4251
hsa-miR-369-5p	NC_012533_KedougouVirus1	143	-18.44	143	-18.44	23784	22	10723	2164
hsa-miR-369-5p	AY632540_KedougouVirus2	143	-18.44	143	-18.44	23787	22	10723	2164
hsa-miR-369-3p	KU509998_Haiti	141	-10.68	141	-10.68	23789	21	10676	558
hsa-miR-369-3p	KU647676_Martinique	141	-10.68	141	-10.68	23790	21	10617	500
hsa-miR-369-3p	KU501215_PuertoRico	141	-10.68	141	-10.68	23791	21	10675	559
hsa-miR-369-3p	KU365777_Brazil1	141	-10.68	141	-10.68	23792	21	10662	546
hsa-miR-369-3p	KU365778_Brazil2	141	-10.68	141	-10.68	23793	21	10727	547
hsa-miR-369-3p	KU365779_Brazil3	141	-10.68	141	-10.68	23794	21	10662	546
hsa-miR-369-3p	KU365780_Brazil4	141	-10.68	141	-10.68	23795	21	10662	546
hsa-miR-369-3p	KU321639_Brazil5	141	-10.68	141	-10.68	23796	21	10676	558
hsa-miR-369-3p	KJ776791_FrenchPolynesia	141	-10.68	141	-10.68	23798	21	10617	500
hsa-miR-370-5p	KU509998_Haiti	738	-92.62	153	-21.39	23808	22	10676	 6931 3190 3685 10426 3061
hsa-miR-370-5p	KU647676_Martinique	738	-92.62	153	-21.39	23809	22	10617	 6873 3132 3627 10368 3003
hsa-miR-370-5p	KU501215_PuertoRico	738	-92.62	153	-21.39	23810	22	10675	 6932 3191 3686 10427 3062
hsa-miR-370-5p	KU365777_Brazil1	738	-92.62	153	-21.39	23811	22	10662	 6919 3178 3673 10414 3049
hsa-miR-370-5p	KU365778_Brazil2	738	-92.62	153	-21.39	23812	22	10727	 6920 3179 3674 10415 3050
hsa-miR-370-5p	KU365779_Brazil3	738	-92.62	153	-21.39	23813	22	10662	 6919 3178 3673 10414 3049
hsa-miR-370-5p	KU365780_Brazil4	738	-92.62	153	-21.39	23814	22	10662	 6919 3178 3673 10414 3049
hsa-miR-370-5p	KU321639_Brazil5	738	-92.62	153	-21.39	23815	22	10676	 6931 3190 3685 10426 3061
hsa-miR-370-5p	LC002520_Uganda1	296	-35.81	150	-18.54	23816	22	10807	 3686 5257
hsa-miR-370-5p	KJ776791_FrenchPolynesia	738	-92.62	153	-21.39	23817	22	10617	 6873 3132 3627 10368 3003
hsa-miR-370-5p	KF268948_CentralAfricanRepublic1	146	-18.03	146	-18.03	23818	22	10788	3062
hsa-miR-370-5p	KF268949_CentralAfricanRepublic2	300	-34.12	150	-18.54	23819	22	10776	 3043 3667
hsa-miR-370-5p	KF268950_CentralAfricanRepublic3	146	-18.03	146	-18.03	23820	22	10755	3062
hsa-miR-370-5p	NC_012532_Uganda2	437	-53.83	150	-18.54	23821	22	10794	 3674 5245 4438
hsa-miR-370-5p	NC_012533_KedougouVirus1	576	-91.26	152	-29.01	23822	22	10723	 6738 3714 7393 9925
hsa-miR-370-5p	NC_012534_BagazaVirus1	172	-27.88	172	-27.88	23823	22	10941	9967
hsa-miR-370-5p	AY632535_Uganda3	437	-53.83	150	-18.54	23824	22	10794	 3674 5245 4438
hsa-miR-370-5p	AY632540_KedougouVirus2	576	-91.26	152	-29.01	23825	22	10723	 6738 3714 7393 9925
hsa-miR-370-5p	AY632545_BagazaVirus2	172	-27.88	172	-27.88	23826	22	10941	9967
hsa-miR-370-3p	KU509998_Haiti	449	-74.14	154	-25.19	23827	22	10676	 9280 4991 5753
hsa-miR-370-3p	KU647676_Martinique	589	-104.61	154	-30.47	23828	22	10617	 9222 4933 5695 809
hsa-miR-370-3p	KU501215_PuertoRico	295	-48.95	152	-24.58	23829	22	10675	 4992 5754
hsa-miR-370-3p	KU365777_Brazil1	449	-74.14	154	-25.19	23830	22	10662	 9268 4979 5741
hsa-miR-370-3p	KU365778_Brazil2	295	-48.95	152	-24.58	23831	22	10727	 4980 5742
hsa-miR-370-3p	KU365779_Brazil3	449	-74.14	154	-25.19	23832	22	10662	 9268 4979 5741
hsa-miR-370-3p	KU365780_Brazil4	449	-74.14	154	-25.19	23833	22	10662	 9268 4979 5741
hsa-miR-370-3p	KU321639_Brazil5	449	-74.14	154	-25.19	23834	22	10676	 9280 4991 5753
hsa-miR-370-3p	LC002520_Uganda1	163	-29.56	163	-29.56	23835	22	10807	5754
hsa-miR-370-3p	KJ776791_FrenchPolynesia	449	-74.14	154	-25.19	23836	22	10617	 9222 4933 5695
hsa-miR-370-3p	KF268948_CentralAfricanRepublic1	307	-49.36	163	-28.24	23837	22	10788	 5754 1406
hsa-miR-370-3p	KF268949_CentralAfricanRepublic2	307	-49.36	163	-28.24	23838	22	10776	 5735 1405
hsa-miR-370-3p	KF268950_CentralAfricanRepublic3	307	-49.36	163	-28.24	23839	22	10755	 5754 1406
hsa-miR-370-3p	NC_012532_Uganda2	163	-29.56	163	-29.56	23840	22	10794	5742
hsa-miR-370-3p	NC_012533_KedougouVirus1	1007	-158.36	150	-34.32	23841	22	10723	 2877 6210 6723 2384 9220 3181 9026
hsa-miR-370-3p	NC_012534_BagazaVirus1	288	-47.4	144	-26.71	23842	22	10941	 5932 7306
hsa-miR-370-3p	AY632535_Uganda3	163	-29.56	163	-29.56	23843	22	10794	5742
hsa-miR-370-3p	AY632540_KedougouVirus2	1007	-158.36	150	-34.32	23844	22	10723	 2877 6210 6723 2384 9220 3181 9026
hsa-miR-370-3p	AY632545_BagazaVirus2	288	-47.4	144	-26.71	23845	22	10941	 5932 7306
hsa-miR-371a-5p	KU509998_Haiti	146	-13.49	146	-13.49	23846	20	10676	3303
hsa-miR-371a-5p	KU647676_Martinique	146	-13.49	146	-13.49	23847	20	10617	3245
hsa-miR-371a-5p	KU501215_PuertoRico	146	-13.49	146	-13.49	23848	20	10675	3304
hsa-miR-371a-5p	KU365777_Brazil1	146	-13.49	146	-13.49	23849	20	10662	3291
hsa-miR-371a-5p	KU365778_Brazil2	146	-13.49	146	-13.49	23850	20	10727	3292
hsa-miR-371a-5p	KU365779_Brazil3	146	-13.49	146	-13.49	23851	20	10662	3291
hsa-miR-371a-5p	KU365780_Brazil4	146	-13.49	146	-13.49	23852	20	10662	3291
hsa-miR-371a-5p	KU321639_Brazil5	146	-13.49	146	-13.49	23853	20	10676	3303
hsa-miR-371a-5p	LC002520_Uganda1	295	-40.17	149	-24.47	23854	20	10807	 10407 3304
hsa-miR-371a-5p	KJ776791_FrenchPolynesia	146	-13.49	146	-13.49	23855	20	10617	3245
hsa-miR-371a-5p	KF268948_CentralAfricanRepublic1	298	-42.46	152	-26.76	23856	20	10788	 10403 3304
hsa-miR-371a-5p	KF268949_CentralAfricanRepublic2	295	-40.17	149	-24.47	23857	20	10776	 10388 3285
hsa-miR-371a-5p	KF268950_CentralAfricanRepublic3	298	-42.46	152	-26.76	23858	20	10755	 10403 3304
hsa-miR-371a-5p	NC_012532_Uganda2	295	-40.17	149	-24.47	23859	20	10794	 10395 3292
hsa-miR-371a-5p	NC_012533_KedougouVirus1	156	-20.39	156	-20.39	23860	20	10723	1291
hsa-miR-371a-5p	NC_012534_BagazaVirus1	140	-16.05	140	-16.05	23861	20	10941	54
hsa-miR-371a-5p	AY632535_Uganda3	295	-40.17	149	-24.47	23862	20	10794	 10395 3292
hsa-miR-371a-5p	AY632540_KedougouVirus2	156	-20.39	156	-20.39	23863	20	10723	1291
hsa-miR-371a-5p	AY632545_BagazaVirus2	140	-16.05	140	-16.05	23864	20	10941	54
hsa-miR-371a-3p	KU509998_Haiti	281	-38.56	141	-19.81	23865	23	10676	 3770 7707
hsa-miR-371a-3p	KU647676_Martinique	140	-19.81	140	-19.81	23866	23	10617	7649
hsa-miR-371a-3p	KU501215_PuertoRico	281	-38.56	141	-19.81	23867	23	10675	 3771 7708
hsa-miR-371a-3p	KU365777_Brazil1	281	-38.56	141	-19.81	23868	23	10662	 3758 7695
hsa-miR-371a-3p	KU365778_Brazil2	281	-38.56	141	-19.81	23869	23	10727	 3759 7696
hsa-miR-371a-3p	KU365779_Brazil3	281	-38.56	141	-19.81	23870	23	10662	 3758 7695
hsa-miR-371a-3p	KU365780_Brazil4	281	-38.56	141	-19.81	23871	23	10662	 3758 7695
hsa-miR-371a-3p	KU321639_Brazil5	281	-38.56	141	-19.81	23872	23	10676	 3770 7707
hsa-miR-371a-3p	LC002520_Uganda1	144	-21.87	144	-21.87	23873	23	10807	3769
hsa-miR-371a-3p	KJ776791_FrenchPolynesia	281	-38.56	141	-19.81	23874	23	10617	 3712 7649
hsa-miR-371a-3p	KF268948_CentralAfricanRepublic1	144	-21.87	144	-21.87	23875	23	10788	3769
hsa-miR-371a-3p	KF268949_CentralAfricanRepublic2	144	-21.87	144	-21.87	23876	23	10776	3750
hsa-miR-371a-3p	KF268950_CentralAfricanRepublic3	144	-21.87	144	-21.87	23877	23	10755	3769
hsa-miR-371a-3p	NC_012532_Uganda2	144	-21.87	144	-21.87	23878	23	10794	3757
hsa-miR-371a-3p	NC_012533_KedougouVirus1	293	-42.85	150	-23.24	23879	23	10723	 4827 3755
hsa-miR-371a-3p	AY632535_Uganda3	144	-21.87	144	-21.87	23881	23	10794	3757
hsa-miR-371a-3p	AY632540_KedougouVirus2	293	-42.85	150	-23.24	23882	23	10723	 4827 3755
hsa-miR-372-5p	KU509998_Haiti	147	-21.57	147	-21.57	23884	23	10676	2102
hsa-miR-372-5p	KU647676_Martinique	147	-21.57	147	-21.57	23885	23	10617	2044
hsa-miR-372-5p	KU501215_PuertoRico	147	-21.57	147	-21.57	23886	23	10675	2103
hsa-miR-372-5p	KU365777_Brazil1	147	-21.57	147	-21.57	23887	23	10662	2090
hsa-miR-372-5p	KU365778_Brazil2	147	-21.57	147	-21.57	23888	23	10727	2091
hsa-miR-372-5p	KU365779_Brazil3	147	-21.57	147	-21.57	23889	23	10662	2090
hsa-miR-372-5p	KU365780_Brazil4	147	-21.57	147	-21.57	23890	23	10662	2090
hsa-miR-372-5p	KU321639_Brazil5	147	-21.57	147	-21.57	23891	23	10676	2102
hsa-miR-372-5p	LC002520_Uganda1	146	-15.55	146	-15.55	23892	23	10807	2191
hsa-miR-372-5p	KJ776791_FrenchPolynesia	147	-21.57	147	-21.57	23893	23	10617	2044
hsa-miR-372-5p	KF268948_CentralAfricanRepublic1	286	-32.6	146	-16.87	23894	23	10788	 2191 1822
hsa-miR-372-5p	KF268949_CentralAfricanRepublic2	431	-48.67	146	-17.53	23895	23	10776	 2172 1803 539
hsa-miR-372-5p	KF268950_CentralAfricanRepublic3	286	-32.6	146	-16.87	23896	23	10755	 2191 1822
hsa-miR-372-5p	NC_012532_Uganda2	146	-15.55	146	-15.55	23897	23	10794	2179
hsa-miR-372-5p	NC_012533_KedougouVirus1	285	-23.34	145	-12.42	23898	23	10723	 9007 1291
hsa-miR-372-5p	NC_012534_BagazaVirus1	470	-45.88	164	-16.93	23899	23	10941	 1300 9103 3038
hsa-miR-372-5p	AY632535_Uganda3	146	-15.55	146	-15.55	23900	23	10794	2179
hsa-miR-372-5p	AY632540_KedougouVirus2	285	-23.34	145	-12.42	23901	23	10723	 9007 1291
hsa-miR-372-5p	AY632545_BagazaVirus2	470	-45.88	164	-16.93	23902	23	10941	 1300 9103 3038
hsa-miR-372-3p	KU509998_Haiti	140	-9.7	140	-9.7	23903	23	10676	815
hsa-miR-372-3p	KU647676_Martinique	140	-9.7	140	-9.7	23904	23	10617	757
hsa-miR-372-3p	KU501215_PuertoRico	140	-9.7	140	-9.7	23905	23	10675	816
hsa-miR-372-3p	KU365777_Brazil1	140	-9.7	140	-9.7	23906	23	10662	803
hsa-miR-372-3p	KU365778_Brazil2	140	-9.7	140	-9.7	23907	23	10727	804
hsa-miR-372-3p	KU365779_Brazil3	140	-9.7	140	-9.7	23908	23	10662	803
hsa-miR-372-3p	KU365780_Brazil4	140	-9.7	140	-9.7	23909	23	10662	803
hsa-miR-372-3p	KU321639_Brazil5	140	-9.7	140	-9.7	23910	23	10676	815
hsa-miR-372-3p	LC002520_Uganda1	148	-12.82	148	-12.82	23911	23	10807	815
hsa-miR-372-3p	KJ776791_FrenchPolynesia	140	-9.7	140	-9.7	23912	23	10617	757
hsa-miR-372-3p	KF268949_CentralAfricanRepublic2	148	-12.82	148	-12.82	23914	23	10776	814
hsa-miR-372-3p	NC_012532_Uganda2	148	-12.82	148	-12.82	23916	23	10794	815
hsa-miR-372-3p	NC_012533_KedougouVirus1	150	-16.81	150	-16.81	23917	23	10723	137
hsa-miR-372-3p	NC_012534_BagazaVirus1	308	-33.64	164	-19.81	23918	23	10941	 2202 2344
hsa-miR-372-3p	AY632535_Uganda3	148	-12.82	148	-12.82	23919	23	10794	815
hsa-miR-372-3p	AY632540_KedougouVirus2	150	-16.81	150	-16.81	23920	23	10723	137
hsa-miR-372-3p	AY632545_BagazaVirus2	308	-33.64	164	-19.81	23921	23	10941	 2202 2344
hsa-miR-373-5p	KU509998_Haiti	287	-22.53	147	-11.35	23922	22	10676	 249 5767
hsa-miR-373-5p	KU647676_Martinique	287	-26.12	147	-14.94	23923	22	10617	 191 5709
hsa-miR-373-5p	KU501215_PuertoRico	287	-26.12	147	-14.94	23924	22	10675	 250 5768
hsa-miR-373-5p	KU365777_Brazil1	287	-26.12	147	-14.94	23925	22	10662	 237 5755
hsa-miR-373-5p	KU365778_Brazil2	287	-26.12	147	-14.94	23926	22	10727	 238 5756
hsa-miR-373-5p	KU365779_Brazil3	287	-26.12	147	-14.94	23927	22	10662	 237 5755
hsa-miR-373-5p	KU365780_Brazil4	287	-26.12	147	-14.94	23928	22	10662	 237 5755
hsa-miR-373-5p	KU321639_Brazil5	287	-22.53	147	-11.35	23929	22	10676	 249 5767
hsa-miR-373-5p	LC002520_Uganda1	287	-25.26	147	-14.42	23930	22	10807	 250 5768
hsa-miR-373-5p	KJ776791_FrenchPolynesia	287	-26.12	147	-14.94	23931	22	10617	 191 5709
hsa-miR-373-5p	KF268948_CentralAfricanRepublic1	287	-22.16	147	-11.32	23932	22	10788	 250 5768
hsa-miR-373-5p	KF268949_CentralAfricanRepublic2	287	-22.16	147	-11.32	23933	22	10776	 249 5749
hsa-miR-373-5p	KF268950_CentralAfricanRepublic3	287	-22.16	147	-11.32	23934	22	10755	 250 5768
hsa-miR-373-5p	NC_012532_Uganda2	287	-25.26	147	-14.42	23935	22	10794	 250 5756
hsa-miR-373-5p	NC_012533_KedougouVirus1	143	-13.34	143	-13.34	23936	22	10723	6496
hsa-miR-373-5p	NC_012534_BagazaVirus1	280	-31.11	140	-22.27	23937	22	10941	 6190 8940
hsa-miR-373-5p	AY632535_Uganda3	287	-25.26	147	-14.42	23938	22	10794	 250 5756
hsa-miR-373-5p	AY632540_KedougouVirus2	143	-13.34	143	-13.34	23939	22	10723	6496
hsa-miR-373-5p	AY632545_BagazaVirus2	280	-31.11	140	-22.27	23940	22	10941	 6190 8940
hsa-miR-373-3p	KU509998_Haiti	439	-50.28	151	-22.49	23941	23	10676	 812 2058 1680
hsa-miR-373-3p	KU647676_Martinique	439	-50.28	151	-22.49	23942	23	10617	 754 2000 1622
hsa-miR-373-3p	KU501215_PuertoRico	439	-50.28	151	-22.49	23943	23	10675	 813 2059 1681
hsa-miR-373-3p	KU365777_Brazil1	439	-50.28	151	-22.49	23944	23	10662	 800 2046 1668
hsa-miR-373-3p	KU365778_Brazil2	439	-50.28	151	-22.49	23945	23	10727	 801 2047 1669
hsa-miR-373-3p	KU365779_Brazil3	439	-50.28	151	-22.49	23946	23	10662	 800 2046 1668
hsa-miR-373-3p	KU365780_Brazil4	439	-50.28	151	-22.49	23947	23	10662	 800 2046 1668
hsa-miR-373-3p	KU321639_Brazil5	439	-50.28	151	-22.49	23948	23	10676	 812 2058 1680
hsa-miR-373-3p	LC002520_Uganda1	159	-18.96	159	-18.96	23949	23	10807	813
hsa-miR-373-3p	KJ776791_FrenchPolynesia	439	-50.28	151	-22.49	23950	23	10617	 754 2000 1622
hsa-miR-373-3p	KF268949_CentralAfricanRepublic2	159	-18.96	159	-18.96	23952	23	10776	812
hsa-miR-373-3p	NC_012532_Uganda2	159	-18.96	159	-18.96	23954	23	10794	813
hsa-miR-373-3p	NC_012533_KedougouVirus1	285	-43.91	145	-25.34	23955	23	10723	 136 7245
hsa-miR-373-3p	NC_012534_BagazaVirus1	460	-63.47	156	-25.48	23956	23	10941	 2203 9298 2339
hsa-miR-373-3p	AY632535_Uganda3	159	-18.96	159	-18.96	23957	23	10794	813
hsa-miR-373-3p	AY632540_KedougouVirus2	285	-43.91	145	-25.34	23958	23	10723	 136 7245
hsa-miR-373-3p	AY632545_BagazaVirus2	460	-63.47	156	-25.48	23959	23	10941	 2203 9298 2339
hsa-miR-374a-3p	KU509998_Haiti	148	-9.52	148	-9.52	23979	22	10676	3969
hsa-miR-374a-3p	KU501215_PuertoRico	148	-9.52	148	-9.52	23981	22	10675	3970
hsa-miR-374a-3p	KU365777_Brazil1	148	-9.52	148	-9.52	23982	22	10662	3957
hsa-miR-374a-3p	KU365778_Brazil2	148	-9.52	148	-9.52	23983	22	10727	3958
hsa-miR-374a-3p	KU365779_Brazil3	148	-9.52	148	-9.52	23984	22	10662	3957
hsa-miR-374a-3p	KU365780_Brazil4	148	-9.52	148	-9.52	23985	22	10662	3957
hsa-miR-374a-3p	KU321639_Brazil5	148	-9.52	148	-9.52	23986	22	10676	3969
hsa-miR-374a-3p	LC002520_Uganda1	144	-9.47	144	-9.47	23987	22	10807	2032
hsa-miR-374a-3p	KJ776791_FrenchPolynesia	148	-9.52	148	-9.52	23988	22	10617	3911
hsa-miR-374a-3p	KF268948_CentralAfricanRepublic1	144	-11.73	144	-11.73	23989	22	10788	2032
hsa-miR-374a-3p	KF268949_CentralAfricanRepublic2	144	-10.61	144	-10.61	23990	22	10776	2013
hsa-miR-374a-3p	KF268950_CentralAfricanRepublic3	144	-11.73	144	-11.73	23991	22	10755	2032
hsa-miR-374a-3p	NC_012532_Uganda2	144	-9.47	144	-9.47	23992	22	10794	2020
hsa-miR-374a-3p	NC_012533_KedougouVirus1	141	-13.3	141	-13.3	23993	22	10723	9816
hsa-miR-374a-3p	NC_012534_BagazaVirus1	141	-12.25	141	-12.25	23994	22	10941	9858
hsa-miR-374a-3p	AY632535_Uganda3	144	-9.47	144	-9.47	23995	22	10794	2020
hsa-miR-374a-3p	AY632540_KedougouVirus2	141	-13.3	141	-13.3	23996	22	10723	9816
hsa-miR-374a-3p	AY632545_BagazaVirus2	141	-12.25	141	-12.25	23997	22	10941	9858
hsa-miR-375	KU509998_Haiti	143	-16.15	143	-16.15	23998	22	10676	7530
hsa-miR-375	KU647676_Martinique	143	-16.15	143	-16.15	23999	22	10617	7472
hsa-miR-375	KU501215_PuertoRico	143	-16.15	143	-16.15	24000	22	10675	7531
hsa-miR-375	KU365777_Brazil1	143	-16.15	143	-16.15	24001	22	10662	7518
hsa-miR-375	KU365778_Brazil2	143	-16.15	143	-16.15	24002	22	10727	7519
hsa-miR-375	KU365779_Brazil3	143	-16.15	143	-16.15	24003	22	10662	7518
hsa-miR-375	KU365780_Brazil4	143	-16.15	143	-16.15	24004	22	10662	7518
hsa-miR-375	KU321639_Brazil5	143	-16.15	143	-16.15	24005	22	10676	7530
hsa-miR-375	KJ776791_FrenchPolynesia	143	-16.15	143	-16.15	24007	22	10617	7472
hsa-miR-375	NC_012533_KedougouVirus1	145	-19.81	145	-19.81	24012	22	10723	879
hsa-miR-375	NC_012534_BagazaVirus1	145	-18.99	145	-18.99	24013	22	10941	10121
hsa-miR-375	AY632540_KedougouVirus2	145	-19.81	145	-19.81	24015	22	10723	879
hsa-miR-375	AY632545_BagazaVirus2	145	-18.99	145	-18.99	24016	22	10941	10121
hsa-miR-376a-5p	LC002520_Uganda1	146	-22.07	146	-22.07	24025	22	10807	6159
hsa-miR-376a-5p	KF268948_CentralAfricanRepublic1	145	-19.01	145	-19.01	24027	22	10788	1359
hsa-miR-376a-5p	KF268949_CentralAfricanRepublic2	145	-19.01	145	-19.01	24028	22	10776	1358
hsa-miR-376a-5p	KF268950_CentralAfricanRepublic3	145	-19.01	145	-19.01	24029	22	10755	1359
hsa-miR-376a-5p	NC_012532_Uganda2	146	-22.07	146	-22.07	24030	22	10794	6147
hsa-miR-376a-5p	NC_012533_KedougouVirus1	145	-11.36	145	-11.36	24031	22	10723	4452
hsa-miR-376a-5p	NC_012534_BagazaVirus1	145	-11.23	145	-11.23	24032	22	10941	876
hsa-miR-376a-5p	AY632535_Uganda3	146	-22.07	146	-22.07	24033	22	10794	6147
hsa-miR-376a-5p	AY632540_KedougouVirus2	145	-11.36	145	-11.36	24034	22	10723	4452
hsa-miR-376a-5p	AY632545_BagazaVirus2	145	-11.23	145	-11.23	24035	22	10941	876
hsa-miR-376a-3p	NC_012533_KedougouVirus1	150	-16.53	150	-16.53	24050	21	10723	4541
hsa-miR-376a-3p	NC_012534_BagazaVirus1	145	-14.09	145	-14.09	24051	21	10941	6107
hsa-miR-376a-3p	AY632540_KedougouVirus2	150	-16.53	150	-16.53	24053	21	10723	4541
hsa-miR-376a-3p	AY632545_BagazaVirus2	145	-14.09	145	-14.09	24054	21	10941	6107
hsa-miR-377-5p	KU509998_Haiti	439	-52.67	152	-19.45	24055	22	10676	 6526 7004 7504
hsa-miR-377-5p	KU647676_Martinique	439	-52.67	152	-19.45	24056	22	10617	 6468 6946 7446
hsa-miR-377-5p	KU501215_PuertoRico	439	-52.67	152	-19.45	24057	22	10675	 6527 7005 7505
hsa-miR-377-5p	KU365777_Brazil1	439	-52.67	152	-19.45	24058	22	10662	 6514 6992 7492
hsa-miR-377-5p	KU365778_Brazil2	439	-52.67	152	-19.45	24059	22	10727	 6515 6993 7493
hsa-miR-377-5p	KU365779_Brazil3	439	-52.67	152	-19.45	24060	22	10662	 6514 6992 7492
hsa-miR-377-5p	KU365780_Brazil4	439	-52.67	152	-19.45	24061	22	10662	 6514 6992 7492
hsa-miR-377-5p	KU321639_Brazil5	439	-52.67	152	-19.45	24062	22	10676	 6526 7004 7504
hsa-miR-377-5p	LC002520_Uganda1	725	-95	152	-25.32	24063	22	10807	 6527 1489 7005 5435 7505
hsa-miR-377-5p	KJ776791_FrenchPolynesia	447	-56.82	152	-19.45	24064	22	10617	 6468 7446 6946
hsa-miR-377-5p	KF268948_CentralAfricanRepublic1	585	-71.01	150	-25.19	24065	22	10788	 1489 7505 3880 5435
hsa-miR-377-5p	KF268949_CentralAfricanRepublic2	597	-75.57	156	-25.19	24066	22	10776	 7486 3861 1470 5416
hsa-miR-377-5p	KF268950_CentralAfricanRepublic3	585	-71.01	150	-25.19	24067	22	10755	 1489 7505 3880 5435
hsa-miR-377-5p	NC_012532_Uganda2	725	-92.73	152	-25.32	24068	22	10794	 6515 1477 6993 5423 7493
hsa-miR-377-5p	NC_012533_KedougouVirus1	143	-17.25	143	-17.25	24069	22	10723	3340
hsa-miR-377-5p	AY632535_Uganda3	725	-92.73	152	-25.32	24071	22	10794	 6515 1477 6993 5423 7493
hsa-miR-377-5p	AY632540_KedougouVirus2	143	-17.25	143	-17.25	24072	22	10723	3340
hsa-miR-377-3p	KU509998_Haiti	292	-25.93	152	-14.78	24074	22	10676	 8085 588
hsa-miR-377-3p	KU647676_Martinique	292	-25.93	152	-14.78	24075	22	10617	 8027 530
hsa-miR-377-3p	KU501215_PuertoRico	443	-39.43	152	-14.78	24076	22	10675	 8086 1 589
hsa-miR-377-3p	KU365777_Brazil1	292	-25.93	152	-14.78	24077	22	10662	 8073 576
hsa-miR-377-3p	KU365778_Brazil2	285	-23.75	145	-12.6	24078	22	10727	 8071 577
hsa-miR-377-3p	KU365779_Brazil3	292	-25.93	152	-14.78	24079	22	10662	 8073 576
hsa-miR-377-3p	KU365780_Brazil4	292	-25.93	152	-14.78	24080	22	10662	 8073 576
hsa-miR-377-3p	KU321639_Brazil5	292	-25.93	152	-14.78	24081	22	10676	 8085 588
hsa-miR-377-3p	LC002520_Uganda1	437	-38.69	156	-15.91	24082	22	10807	 1 589 8083
hsa-miR-377-3p	KJ776791_FrenchPolynesia	292	-25.93	152	-14.78	24083	22	10617	 8027 530
hsa-miR-377-3p	KF268948_CentralAfricanRepublic1	448	-40.93	156	-15.7	24084	22	10788	 1 8081 589
hsa-miR-377-3p	KF268949_CentralAfricanRepublic2	292	-24.94	151	-13.5	24085	22	10776	 1 588
hsa-miR-377-3p	KF268950_CentralAfricanRepublic3	442	-38.15	151	-13.79	24086	22	10755	 8081 1 589
hsa-miR-377-3p	NC_012532_Uganda2	437	-38.69	156	-15.91	24087	22	10794	 1 589 8071
hsa-miR-377-3p	NC_012533_KedougouVirus1	284	-25.96	144	-14.35	24088	22	10723	 9353 1026
hsa-miR-377-3p	NC_012534_BagazaVirus1	458	-39.98	166	-14.49	24089	22	10941	 1 1035 8074
hsa-miR-377-3p	AY632535_Uganda3	437	-38.69	156	-15.91	24090	22	10794	 1 589 8071
hsa-miR-377-3p	AY632540_KedougouVirus2	284	-25.96	144	-14.35	24091	22	10723	 9353 1026
hsa-miR-377-3p	AY632545_BagazaVirus2	458	-39.98	166	-14.49	24092	22	10941	 1 1035 8074
hsa-miR-378a-5p	NC_012533_KedougouVirus1	150	-24.2	150	-24.2	24107	22	10723	10388
hsa-miR-378a-5p	NC_012534_BagazaVirus1	441	-74.76	151	-26.4	24108	22	10941	 10641 10479 5617
hsa-miR-378a-5p	AY632540_KedougouVirus2	150	-24.2	150	-24.2	24110	22	10723	10388
hsa-miR-378a-5p	AY632545_BagazaVirus2	441	-74.76	151	-26.4	24111	22	10941	 10641 10479 5617
hsa-miR-378a-3p	LC002520_Uganda1	156	-21.65	156	-21.65	24120	22	10807	1988
hsa-miR-378a-3p	NC_012532_Uganda2	156	-21.65	156	-21.65	24125	22	10794	1976
hsa-miR-378a-3p	NC_012533_KedougouVirus1	430	-45.63	145	-15.44	24126	22	10723	 4841 9464 6791
hsa-miR-378a-3p	AY632535_Uganda3	156	-21.65	156	-21.65	24128	22	10794	1976
hsa-miR-378a-3p	AY632540_KedougouVirus2	430	-45.63	145	-15.44	24129	22	10723	 4841 9464 6791
hsa-miR-379-5p	NC_012534_BagazaVirus1	152	-17.78	152	-17.78	24146	21	10941	2176
hsa-miR-379-5p	AY632545_BagazaVirus2	152	-17.78	152	-17.78	24149	21	10941	2176
hsa-miR-379-3p	KU509998_Haiti	142	-14.08	142	-14.08	24150	22	10676	6238
hsa-miR-379-3p	KU647676_Martinique	142	-14.08	142	-14.08	24151	22	10617	6180
hsa-miR-379-3p	KU501215_PuertoRico	142	-14.08	142	-14.08	24152	22	10675	6239
hsa-miR-379-3p	KU365777_Brazil1	142	-14.08	142	-14.08	24153	22	10662	6226
hsa-miR-379-3p	KU365778_Brazil2	142	-14.08	142	-14.08	24154	22	10727	6227
hsa-miR-379-3p	KU365779_Brazil3	142	-14.08	142	-14.08	24155	22	10662	6226
hsa-miR-379-3p	KU365780_Brazil4	142	-14.08	142	-14.08	24156	22	10662	6226
hsa-miR-379-3p	KU321639_Brazil5	142	-14.08	142	-14.08	24157	22	10676	6238
hsa-miR-379-3p	LC002520_Uganda1	285	-27.04	143	-15.93	24158	22	10807	 6243 5317
hsa-miR-379-3p	KJ776791_FrenchPolynesia	142	-14.08	142	-14.08	24159	22	10617	6180
hsa-miR-379-3p	KF268948_CentralAfricanRepublic1	285	-27.04	143	-15.93	24160	22	10788	 6243 5317
hsa-miR-379-3p	KF268949_CentralAfricanRepublic2	284	-30.01	142	-15.93	24161	22	10776	 5298 6220
hsa-miR-379-3p	KF268950_CentralAfricanRepublic3	285	-27.04	143	-15.93	24162	22	10755	 6243 5317
hsa-miR-379-3p	NC_012532_Uganda2	285	-27.04	143	-15.93	24163	22	10794	 6231 5305
hsa-miR-379-3p	AY632535_Uganda3	285	-27.04	143	-15.93	24166	22	10794	 6231 5305
hsa-miR-380-5p	LC002520_Uganda1	145	-20.54	145	-20.54	24177	22	10807	3533
hsa-miR-380-5p	NC_012532_Uganda2	145	-20.54	145	-20.54	24182	22	10794	3521
hsa-miR-380-5p	NC_012534_BagazaVirus1	143	-14.76	143	-14.76	24184	22	10941	486
hsa-miR-380-5p	AY632535_Uganda3	145	-20.54	145	-20.54	24185	22	10794	3521
hsa-miR-380-5p	AY632545_BagazaVirus2	143	-14.76	143	-14.76	24187	22	10941	486
hsa-miR-380-3p	NC_012534_BagazaVirus1	294	-36.11	154	-18.6	24203	22	10941	 10490 1045
hsa-miR-380-3p	AY632545_BagazaVirus2	294	-36.11	154	-18.6	24206	22	10941	 10490 1045
hsa-miR-381-5p	KU509998_Haiti	156	-19.7	156	-19.7	24207	22	10676	6528
hsa-miR-381-5p	KU647676_Martinique	156	-19.7	156	-19.7	24208	22	10617	6470
hsa-miR-381-5p	KU501215_PuertoRico	156	-19.7	156	-19.7	24209	22	10675	6529
hsa-miR-381-5p	KU365777_Brazil1	156	-19.7	156	-19.7	24210	22	10662	6516
hsa-miR-381-5p	KU365778_Brazil2	156	-19.7	156	-19.7	24211	22	10727	6517
hsa-miR-381-5p	KU365779_Brazil3	156	-19.7	156	-19.7	24212	22	10662	6516
hsa-miR-381-5p	KU365780_Brazil4	156	-19.7	156	-19.7	24213	22	10662	6516
hsa-miR-381-5p	KU321639_Brazil5	156	-19.7	156	-19.7	24214	22	10676	6528
hsa-miR-381-5p	LC002520_Uganda1	156	-17.9	156	-17.9	24215	22	10807	6529
hsa-miR-381-5p	KJ776791_FrenchPolynesia	156	-19.7	156	-19.7	24216	22	10617	6470
hsa-miR-381-5p	KF268948_CentralAfricanRepublic1	282	-39.73	142	-21.96	24217	22	10788	 4049 6529
hsa-miR-381-5p	KF268949_CentralAfricanRepublic2	282	-39.73	142	-21.96	24218	22	10776	 4030 6510
hsa-miR-381-5p	KF268950_CentralAfricanRepublic3	282	-39.73	142	-21.96	24219	22	10755	 4049 6529
hsa-miR-381-5p	NC_012532_Uganda2	156	-17.9	156	-17.9	24220	22	10794	6517
hsa-miR-381-5p	AY632535_Uganda3	156	-17.9	156	-17.9	24223	22	10794	6517
hsa-miR-381-3p	NC_012534_BagazaVirus1	142	-21.4	142	-21.4	24241	22	10941	10759
hsa-miR-381-3p	AY632545_BagazaVirus2	142	-21.4	142	-21.4	24244	22	10941	10759
hsa-miR-382-5p	KU509998_Haiti	294	-30.45	152	-15.83	24245	22	10676	 7037 2924
hsa-miR-382-5p	KU647676_Martinique	294	-30.45	152	-15.83	24246	22	10617	 6979 2866
hsa-miR-382-5p	KU501215_PuertoRico	294	-30.45	152	-15.83	24247	22	10675	 7038 2925
hsa-miR-382-5p	KU365777_Brazil1	294	-30.45	152	-15.83	24248	22	10662	 7025 2912
hsa-miR-382-5p	KU365778_Brazil2	294	-30.45	152	-15.83	24249	22	10727	 7026 2913
hsa-miR-382-5p	KU365779_Brazil3	294	-30.45	152	-15.83	24250	22	10662	 7025 2912
hsa-miR-382-5p	KU365780_Brazil4	294	-30.45	152	-15.83	24251	22	10662	 7025 2912
hsa-miR-382-5p	KU321639_Brazil5	294	-30.45	152	-15.83	24252	22	10676	 7037 2924
hsa-miR-382-5p	LC002520_Uganda1	436	-54.49	153	-19.95	24253	22	10807	 6259 3501 4883
hsa-miR-382-5p	KJ776791_FrenchPolynesia	434	-49.92	152	-19.47	24254	22	10617	 6979 2866 7446
hsa-miR-382-5p	KF268948_CentralAfricanRepublic1	296	-39.37	153	-19.95	24255	22	10788	 6259 3501
hsa-miR-382-5p	KF268949_CentralAfricanRepublic2	296	-39.37	153	-19.95	24256	22	10776	 6240 3482
hsa-miR-382-5p	KF268950_CentralAfricanRepublic3	296	-39.37	153	-19.95	24257	22	10755	 6259 3501
hsa-miR-382-5p	NC_012532_Uganda2	436	-54.49	153	-19.95	24258	22	10794	 6247 3489 4871
hsa-miR-382-5p	NC_012533_KedougouVirus1	158	-21.45	158	-21.45	24259	22	10723	7051
hsa-miR-382-5p	NC_012534_BagazaVirus1	149	-16.74	149	-16.74	24260	22	10941	5417
hsa-miR-382-5p	AY632535_Uganda3	436	-54.49	153	-19.95	24261	22	10794	 6247 3489 4871
hsa-miR-382-5p	AY632540_KedougouVirus2	158	-21.45	158	-21.45	24262	22	10723	7051
hsa-miR-382-5p	AY632545_BagazaVirus2	149	-16.74	149	-16.74	24263	22	10941	5417
hsa-miR-382-3p	KU509998_Haiti	158	-13.54	158	-13.54	24264	21	10676	9701
hsa-miR-382-3p	KU647676_Martinique	158	-13.54	158	-13.54	24265	21	10617	9643
hsa-miR-382-3p	KU501215_PuertoRico	158	-13.54	158	-13.54	24266	21	10675	9702
hsa-miR-382-3p	KU365777_Brazil1	158	-13.54	158	-13.54	24267	21	10662	9689
hsa-miR-382-3p	KU365778_Brazil2	158	-13.54	158	-13.54	24268	21	10727	9690
hsa-miR-382-3p	KU365779_Brazil3	158	-13.54	158	-13.54	24269	21	10662	9689
hsa-miR-382-3p	KU365780_Brazil4	158	-13.54	158	-13.54	24270	21	10662	9689
hsa-miR-382-3p	KU321639_Brazil5	158	-13.54	158	-13.54	24271	21	10676	9701
hsa-miR-382-3p	LC002520_Uganda1	302	-37.53	159	-20.09	24272	21	10807	 8934 2799
hsa-miR-382-3p	KJ776791_FrenchPolynesia	158	-13.54	158	-13.54	24273	21	10617	9643
hsa-miR-382-3p	KF268948_CentralAfricanRepublic1	310	-37.32	167	-19.88	24274	21	10788	 8934 2799
hsa-miR-382-3p	KF268949_CentralAfricanRepublic2	302	-37.32	159	-19.88	24275	21	10776	 8915 2780
hsa-miR-382-3p	KF268950_CentralAfricanRepublic3	310	-37.32	167	-19.88	24276	21	10755	 8934 2799
hsa-miR-382-3p	NC_012532_Uganda2	302	-37.53	159	-20.09	24277	21	10794	 8922 2787
hsa-miR-382-3p	NC_012533_KedougouVirus1	141	-9.84	141	-9.84	24278	21	10723	10326
hsa-miR-382-3p	NC_012534_BagazaVirus1	146	-10.32	146	-10.32	24279	21	10941	4452
hsa-miR-382-3p	AY632535_Uganda3	302	-37.53	159	-20.09	24280	21	10794	 8922 2787
hsa-miR-382-3p	AY632540_KedougouVirus2	141	-9.84	141	-9.84	24281	21	10723	10326
hsa-miR-382-3p	AY632545_BagazaVirus2	146	-10.32	146	-10.32	24282	21	10941	4452
hsa-miR-383-5p	KU509998_Haiti	287	-22.18	147	-13.32	24283	22	10676	 3121 3193
hsa-miR-383-5p	KU647676_Martinique	287	-22.18	147	-13.32	24284	22	10617	 3063 3135
hsa-miR-383-5p	KU501215_PuertoRico	427	-31.93	147	-13.32	24285	22	10675	 3122 3194 7490
hsa-miR-383-5p	KU365777_Brazil1	287	-22.18	147	-13.32	24286	22	10662	 3109 3181
hsa-miR-383-5p	KU365778_Brazil2	287	-22.18	147	-13.32	24287	22	10727	 3110 3182
hsa-miR-383-5p	KU365779_Brazil3	287	-22.18	147	-13.32	24288	22	10662	 3109 3181
hsa-miR-383-5p	KU365780_Brazil4	287	-22.18	147	-13.32	24289	22	10662	 3109 3181
hsa-miR-383-5p	KU321639_Brazil5	287	-22.18	147	-13.32	24290	22	10676	 3121 3193
hsa-miR-383-5p	LC002520_Uganda1	140	-10.51	140	-10.51	24291	22	10807	7490
hsa-miR-383-5p	KJ776791_FrenchPolynesia	287	-22.18	147	-13.32	24292	22	10617	 3063 3135
hsa-miR-383-5p	KF268948_CentralAfricanRepublic1	140	-9.09	140	-9.09	24293	22	10788	3194
hsa-miR-383-5p	KF268949_CentralAfricanRepublic2	430	-36.12	150	-16.52	24294	22	10776	 6381 3175 7471
hsa-miR-383-5p	KF268950_CentralAfricanRepublic3	140	-9.09	140	-9.09	24295	22	10755	3194
hsa-miR-383-5p	NC_012532_Uganda2	140	-10.51	140	-10.51	24296	22	10794	7478
hsa-miR-383-5p	NC_012534_BagazaVirus1	320	-41.01	179	-24.52	24298	22	10941	 7231 7253
hsa-miR-383-5p	AY632535_Uganda3	140	-10.51	140	-10.51	24299	22	10794	7478
hsa-miR-383-5p	AY632545_BagazaVirus2	320	-41.01	179	-24.52	24301	22	10941	 7231 7253
hsa-miR-383-3p	KU509998_Haiti	311	-41.71	158	-21.37	24302	19	10676	 3647 10358
hsa-miR-383-3p	KU647676_Martinique	311	-41.71	158	-21.37	24303	19	10617	 3589 10300
hsa-miR-383-3p	KU501215_PuertoRico	311	-41.71	158	-21.37	24304	19	10675	 3648 10359
hsa-miR-383-3p	KU365777_Brazil1	311	-41.71	158	-21.37	24305	19	10662	 3635 10346
hsa-miR-383-3p	KU365778_Brazil2	311	-41.71	158	-21.37	24306	19	10727	 3636 10347
hsa-miR-383-3p	KU365779_Brazil3	311	-41.71	158	-21.37	24307	19	10662	 3635 10346
hsa-miR-383-3p	KU365780_Brazil4	311	-41.71	158	-21.37	24308	19	10662	 3635 10346
hsa-miR-383-3p	KU321639_Brazil5	311	-41.71	158	-21.37	24309	19	10676	 3647 10358
hsa-miR-383-3p	LC002520_Uganda1	600	-71.4	158	-21.37	24310	19	10807	 3648 5953 7125 7446
hsa-miR-383-3p	KJ776791_FrenchPolynesia	308	-42.03	155	-21.69	24311	19	10617	 3591 10300
hsa-miR-383-3p	KF268948_CentralAfricanRepublic1	454	-54.91	158	-21.37	24312	19	10788	 3648 5953 7446
hsa-miR-383-3p	KF268949_CentralAfricanRepublic2	454	-54.91	158	-21.37	24313	19	10776	 3629 5934 7427
hsa-miR-383-3p	KF268950_CentralAfricanRepublic3	454	-54.91	158	-21.37	24314	19	10755	 3648 5953 7446
hsa-miR-383-3p	NC_012532_Uganda2	600	-71.4	158	-21.37	24315	19	10794	 3636 5941 7113 7434
hsa-miR-383-3p	NC_012533_KedougouVirus1	428	-66.85	146	-26.13	24316	19	10723	 2612 3375 3904
hsa-miR-383-3p	NC_012534_BagazaVirus1	444	-57.06	159	-20.3	24317	19	10941	 10677 4096 8443
hsa-miR-383-3p	AY632535_Uganda3	600	-71.4	158	-21.37	24318	19	10794	 3636 5941 7113 7434
hsa-miR-383-3p	AY632540_KedougouVirus2	428	-66.85	146	-26.13	24319	19	10723	 2612 3375 3904
hsa-miR-383-3p	AY632545_BagazaVirus2	444	-57.06	159	-20.3	24320	19	10941	 10677 4096 8443
hsa-miR-340-5p	NC_012534_BagazaVirus1	146	-4.68	146	-4.68	24716	22	10941	1412
hsa-miR-340-5p	AY632545_BagazaVirus2	146	-4.68	146	-4.68	24719	22	10941	1412
hsa-miR-340-3p	KU509998_Haiti	283	-46.45	142	-25.02	24720	22	10676	 7833 1789
hsa-miR-340-3p	KU647676_Martinique	283	-46.45	142	-25.02	24721	22	10617	 7775 1731
hsa-miR-340-3p	KU501215_PuertoRico	283	-46.45	142	-25.02	24722	22	10675	 7834 1790
hsa-miR-340-3p	KU365777_Brazil1	283	-46.45	142	-25.02	24723	22	10662	 7821 1777
hsa-miR-340-3p	KU365778_Brazil2	283	-46.45	142	-25.02	24724	22	10727	 7822 1778
hsa-miR-340-3p	KU365779_Brazil3	283	-46.45	142	-25.02	24725	22	10662	 7821 1777
hsa-miR-340-3p	KU365780_Brazil4	283	-46.45	142	-25.02	24726	22	10662	 7821 1777
hsa-miR-340-3p	KU321639_Brazil5	434	-64.59	151	-25.02	24727	22	10676	 397 7833 1789
hsa-miR-340-3p	LC002520_Uganda1	145	-25.5	145	-25.5	24728	22	10807	1790
hsa-miR-340-3p	KJ776791_FrenchPolynesia	283	-46.45	142	-25.02	24729	22	10617	 7775 1731
hsa-miR-340-3p	KF268948_CentralAfricanRepublic1	283	-43.83	142	-25.02	24730	22	10788	 8124 1790
hsa-miR-340-3p	KF268949_CentralAfricanRepublic2	283	-43.83	142	-25.02	24731	22	10776	 8105 1771
hsa-miR-340-3p	KF268950_CentralAfricanRepublic3	283	-43.83	142	-25.02	24732	22	10755	 8124 1790
hsa-miR-340-3p	NC_012532_Uganda2	145	-25.5	145	-25.5	24733	22	10794	1778
hsa-miR-340-3p	AY632535_Uganda3	145	-25.5	145	-25.5	24736	22	10794	1778
hsa-miR-330-5p	KU509998_Haiti	586	-93.45	156	-24.41	24739	22	10676	 5617 5958 8134 5781
hsa-miR-330-5p	KU647676_Martinique	586	-93.45	156	-24.41	24740	22	10617	 5559 5900 8076 5723
hsa-miR-330-5p	KU501215_PuertoRico	586	-93.45	156	-24.41	24741	22	10675	 5618 5959 8135 5782
hsa-miR-330-5p	KU365777_Brazil1	586	-93.45	156	-24.41	24742	22	10662	 5605 5946 8122 5769
hsa-miR-330-5p	KU365778_Brazil2	586	-93.45	156	-24.41	24743	22	10727	 5606 5947 8123 5770
hsa-miR-330-5p	KU365779_Brazil3	586	-93.45	156	-24.41	24744	22	10662	 5605 5946 8122 5769
hsa-miR-330-5p	KU365780_Brazil4	586	-93.45	156	-24.41	24745	22	10662	 5605 5946 8122 5769
hsa-miR-330-5p	KU321639_Brazil5	726	-117.48	156	-24.41	24746	22	10676	 5617 5958 8134 5781 9543
hsa-miR-330-5p	LC002520_Uganda1	295	-45.28	154	-22.83	24747	22	10807	 5618 8134
hsa-miR-330-5p	KJ776791_FrenchPolynesia	586	-93.45	156	-24.41	24748	22	10617	 5559 5900 8076 5723
hsa-miR-330-5p	KF268948_CentralAfricanRepublic1	154	-22.83	154	-22.83	24749	22	10788	5618
hsa-miR-330-5p	KF268949_CentralAfricanRepublic2	154	-22.83	154	-22.83	24750	22	10776	5599
hsa-miR-330-5p	KF268950_CentralAfricanRepublic3	154	-22.83	154	-22.83	24751	22	10755	5618
hsa-miR-330-5p	NC_012532_Uganda2	295	-45.28	154	-22.83	24752	22	10794	 5606 8122
hsa-miR-330-5p	NC_012533_KedougouVirus1	587	-81.39	149	-24.06	24753	22	10723	 1316 6768 1837 694
hsa-miR-330-5p	NC_012534_BagazaVirus1	461	-61.33	160	-22.19	24754	22	10941	 9324 10636 630
hsa-miR-330-5p	AY632535_Uganda3	295	-45.28	154	-22.83	24755	22	10794	 5606 8122
hsa-miR-330-5p	AY632540_KedougouVirus2	587	-81.39	149	-24.06	24756	22	10723	 1316 6768 1837 694
hsa-miR-330-5p	AY632545_BagazaVirus2	461	-61.33	160	-22.19	24757	22	10941	 9324 10636 630
hsa-miR-330-3p	KU509998_Haiti	288	-29.23	146	-15.55	24758	23	10676	 6281 3924
hsa-miR-330-3p	KU647676_Martinique	288	-29.23	146	-15.55	24759	23	10617	 6223 3866
hsa-miR-330-3p	KU501215_PuertoRico	288	-29.23	146	-15.55	24760	23	10675	 6282 3925
hsa-miR-330-3p	KU365777_Brazil1	288	-29.23	146	-15.55	24761	23	10662	 6269 3912
hsa-miR-330-3p	KU365778_Brazil2	288	-29.23	146	-15.55	24762	23	10727	 6270 3913
hsa-miR-330-3p	KU365779_Brazil3	288	-29.23	146	-15.55	24763	23	10662	 6269 3912
hsa-miR-330-3p	KU365780_Brazil4	288	-29.23	146	-15.55	24764	23	10662	 6269 3912
hsa-miR-330-3p	KU321639_Brazil5	288	-29.23	146	-15.55	24765	23	10676	 6281 3924
hsa-miR-330-3p	LC002520_Uganda1	288	-29.98	146	-17.93	24766	23	10807	 6282 3925
hsa-miR-330-3p	KJ776791_FrenchPolynesia	288	-29.23	146	-15.55	24767	23	10617	 6223 3866
hsa-miR-330-3p	KF268948_CentralAfricanRepublic1	288	-31.58	146	-17.93	24768	23	10788	 6282 3925
hsa-miR-330-3p	KF268949_CentralAfricanRepublic2	288	-31.58	146	-17.93	24769	23	10776	 6263 3906
hsa-miR-330-3p	KF268950_CentralAfricanRepublic3	288	-31.58	146	-17.93	24770	23	10755	 6282 3925
hsa-miR-330-3p	NC_012532_Uganda2	288	-29.98	146	-17.93	24771	23	10794	 6270 3913
hsa-miR-330-3p	NC_012533_KedougouVirus1	145	-14.33	145	-14.33	24772	23	10723	6239
hsa-miR-330-3p	NC_012534_BagazaVirus1	149	-15.21	149	-15.21	24773	23	10941	6716
hsa-miR-330-3p	AY632535_Uganda3	288	-29.98	146	-17.93	24774	23	10794	 6270 3913
hsa-miR-330-3p	AY632540_KedougouVirus2	145	-14.33	145	-14.33	24775	23	10723	6239
hsa-miR-330-3p	AY632545_BagazaVirus2	149	-15.21	149	-15.21	24776	23	10941	6716
hsa-miR-328-5p	KU509998_Haiti	161	-31.05	161	-31.05	24777	23	10676	4892
hsa-miR-328-5p	KU647676_Martinique	161	-31.05	161	-31.05	24778	23	10617	4834
hsa-miR-328-5p	KU501215_PuertoRico	161	-31.05	161	-31.05	24779	23	10675	4893
hsa-miR-328-5p	KU365777_Brazil1	161	-31.05	161	-31.05	24780	23	10662	4880
hsa-miR-328-5p	KU365778_Brazil2	161	-31.05	161	-31.05	24781	23	10727	4881
hsa-miR-328-5p	KU365779_Brazil3	161	-31.05	161	-31.05	24782	23	10662	4880
hsa-miR-328-5p	KU365780_Brazil4	161	-31.05	161	-31.05	24783	23	10662	4880
hsa-miR-328-5p	KU321639_Brazil5	161	-31.05	161	-31.05	24784	23	10676	4892
hsa-miR-328-5p	KJ776791_FrenchPolynesia	161	-31.05	161	-31.05	24786	23	10617	4834
hsa-miR-328-5p	KF268948_CentralAfricanRepublic1	160	-34.34	160	-34.34	24787	23	10788	10426
hsa-miR-328-5p	KF268949_CentralAfricanRepublic2	160	-34.34	160	-34.34	24788	23	10776	10410
hsa-miR-328-5p	KF268950_CentralAfricanRepublic3	160	-34.34	160	-34.34	24789	23	10755	10426
hsa-miR-328-5p	NC_012533_KedougouVirus1	280	-50.93	140	-25.74	24791	23	10723	 10440 10653
hsa-miR-328-5p	NC_012534_BagazaVirus1	149	-31.02	149	-31.02	24792	23	10941	4604
hsa-miR-328-5p	AY632540_KedougouVirus2	280	-50.93	140	-25.74	24794	23	10723	 10440 10653
hsa-miR-328-5p	AY632545_BagazaVirus2	149	-31.02	149	-31.02	24795	23	10941	4604
hsa-miR-328-3p	KU509998_Haiti	585	-89.72	150	-27.07	24796	22	10676	 3246 3113 3268 9340
hsa-miR-328-3p	KU647676_Martinique	585	-89.72	150	-27.07	24797	22	10617	 3188 3055 3210 9282
hsa-miR-328-3p	KU501215_PuertoRico	585	-89.72	150	-27.07	24798	22	10675	 3247 3114 3269 9341
hsa-miR-328-3p	KU365777_Brazil1	444	-66.57	150	-27.07	24799	22	10662	 3234 3101 3256
hsa-miR-328-3p	KU365778_Brazil2	585	-89.72	150	-27.07	24800	22	10727	 3235 3102 3257 9329
hsa-miR-328-3p	KU365779_Brazil3	444	-66.57	150	-27.07	24801	22	10662	 3234 3101 3256
hsa-miR-328-3p	KU365780_Brazil4	444	-66.57	150	-27.07	24802	22	10662	 3234 3101 3256
hsa-miR-328-3p	KU321639_Brazil5	585	-89.72	150	-27.07	24803	22	10676	 3246 3113 3268 9340
hsa-miR-328-3p	LC002520_Uganda1	456	-72.12	162	-29.83	24804	22	10807	 4911 3114 3269
hsa-miR-328-3p	KJ776791_FrenchPolynesia	585	-89.72	150	-27.07	24805	22	10617	 3188 3055 3210 9282
hsa-miR-328-3p	KF268948_CentralAfricanRepublic1	457	-71.93	162	-29.83	24806	22	10788	 4911 3270 3114
hsa-miR-328-3p	KF268949_CentralAfricanRepublic2	457	-71.93	162	-29.83	24807	22	10776	 4892 3251 3095
hsa-miR-328-3p	KF268950_CentralAfricanRepublic3	457	-71.93	162	-29.83	24808	22	10755	 4911 3270 3114
hsa-miR-328-3p	NC_012532_Uganda2	456	-72.12	162	-29.83	24809	22	10794	 4899 3102 3257
hsa-miR-328-3p	NC_012533_KedougouVirus1	1028	-173.82	151	-32.35	24810	22	10723	 4254 3930 9031 7934 2738 3320 308
hsa-miR-328-3p	NC_012534_BagazaVirus1	152	-17.76	152	-17.76	24811	22	10941	9064
hsa-miR-328-3p	AY632535_Uganda3	456	-72.12	162	-29.83	24812	22	10794	 4899 3102 3257
hsa-miR-328-3p	AY632540_KedougouVirus2	1028	-173.82	151	-32.35	24813	22	10723	 4254 3930 9031 7934 2738 3320 308
hsa-miR-328-3p	AY632545_BagazaVirus2	152	-17.76	152	-17.76	24814	22	10941	9064
hsa-miR-342-5p	NC_012533_KedougouVirus1	303	-45.25	154	-24.2	24829	21	10723	 8511 5065
hsa-miR-342-5p	NC_012534_BagazaVirus1	145	-19.38	145	-19.38	24830	21	10941	690
hsa-miR-342-5p	AY632540_KedougouVirus2	303	-45.25	154	-24.2	24832	21	10723	 8511 5065
hsa-miR-342-5p	AY632545_BagazaVirus2	145	-19.38	145	-19.38	24833	21	10941	690
hsa-miR-342-3p	KU509998_Haiti	284	-37.35	142	-19.19	24834	23	10676	 158 8078
hsa-miR-342-3p	KU647676_Martinique	284	-37.35	142	-19.19	24835	23	10617	 100 8020
hsa-miR-342-3p	KU501215_PuertoRico	284	-37.35	142	-19.19	24836	23	10675	 159 8079
hsa-miR-342-3p	KU365777_Brazil1	284	-37.35	142	-19.19	24837	23	10662	 146 8066
hsa-miR-342-3p	KU365778_Brazil2	142	-18.16	142	-18.16	24838	23	10727	147
hsa-miR-342-3p	KU365779_Brazil3	284	-37.35	142	-19.19	24839	23	10662	 146 8066
hsa-miR-342-3p	KU365780_Brazil4	284	-37.35	142	-19.19	24840	23	10662	 146 8066
hsa-miR-342-3p	KU321639_Brazil5	284	-37.35	142	-19.19	24841	23	10676	 158 8078
hsa-miR-342-3p	LC002520_Uganda1	156	-19.28	156	-19.28	24842	23	10807	1
hsa-miR-342-3p	KJ776791_FrenchPolynesia	284	-37.35	142	-19.19	24843	23	10617	 100 8020
hsa-miR-342-3p	KF268948_CentralAfricanRepublic1	298	-39.49	153	-20.23	24844	23	10788	 5691 8079
hsa-miR-342-3p	KF268949_CentralAfricanRepublic2	149	-17.74	149	-17.74	24845	23	10776	5672
hsa-miR-342-3p	KF268950_CentralAfricanRepublic3	298	-39.49	153	-20.23	24846	23	10755	 5691 8079
hsa-miR-342-3p	NC_012532_Uganda2	156	-19.28	156	-19.28	24847	23	10794	1
hsa-miR-342-3p	NC_012534_BagazaVirus1	140	-16.33	140	-16.33	24849	23	10941	8986
hsa-miR-342-3p	AY632535_Uganda3	156	-19.28	156	-19.28	24850	23	10794	1
hsa-miR-342-3p	AY632545_BagazaVirus2	140	-16.33	140	-16.33	24852	23	10941	8986
hsa-miR-337-5p	KU509998_Haiti	150	-17.89	150	-17.89	24853	21	10676	3016
hsa-miR-337-5p	KU647676_Martinique	150	-17.89	150	-17.89	24854	21	10617	2958
hsa-miR-337-5p	KU501215_PuertoRico	150	-17.89	150	-17.89	24855	21	10675	3017
hsa-miR-337-5p	KU365777_Brazil1	150	-17.89	150	-17.89	24856	21	10662	3004
hsa-miR-337-5p	KU365778_Brazil2	150	-17.89	150	-17.89	24857	21	10727	3005
hsa-miR-337-5p	KU365779_Brazil3	150	-17.89	150	-17.89	24858	21	10662	3004
hsa-miR-337-5p	KU365780_Brazil4	150	-17.89	150	-17.89	24859	21	10662	3004
hsa-miR-337-5p	KU321639_Brazil5	150	-17.89	150	-17.89	24860	21	10676	3016
hsa-miR-337-5p	LC002520_Uganda1	297	-33.1	157	-20.95	24861	21	10807	 1752 4236
hsa-miR-337-5p	KJ776791_FrenchPolynesia	150	-17.89	150	-17.89	24862	21	10617	2958
hsa-miR-337-5p	KF268948_CentralAfricanRepublic1	298	-42.38	157	-21.43	24863	21	10788	 1752 6418
hsa-miR-337-5p	KF268949_CentralAfricanRepublic2	298	-42.38	157	-21.43	24864	21	10776	 1733 6399
hsa-miR-337-5p	KF268950_CentralAfricanRepublic3	298	-42.38	157	-21.43	24865	21	10755	 1752 6418
hsa-miR-337-5p	NC_012532_Uganda2	297	-33.1	157	-20.95	24866	21	10794	 1740 4224
hsa-miR-337-5p	AY632535_Uganda3	297	-33.1	157	-20.95	24869	21	10794	 1740 4224
hsa-miR-337-3p	KU509998_Haiti	298	-30.07	158	-15.5	24872	22	10676	 8551 4608
hsa-miR-337-3p	KU647676_Martinique	298	-30.07	158	-15.5	24873	22	10617	 8493 4550
hsa-miR-337-3p	KU501215_PuertoRico	298	-30.07	158	-15.5	24874	22	10675	 8552 4609
hsa-miR-337-3p	KU365777_Brazil1	298	-30.07	158	-15.5	24875	22	10662	 8539 4596
hsa-miR-337-3p	KU365778_Brazil2	298	-30.07	158	-15.5	24876	22	10727	 8540 4597
hsa-miR-337-3p	KU365779_Brazil3	298	-30.07	158	-15.5	24877	22	10662	 8539 4596
hsa-miR-337-3p	KU365780_Brazil4	298	-30.07	158	-15.5	24878	22	10662	 8539 4596
hsa-miR-337-3p	KU321639_Brazil5	298	-30.07	158	-15.5	24879	22	10676	 8551 4608
hsa-miR-337-3p	LC002520_Uganda1	434	-51.77	154	-24.06	24880	22	10807	 1426 1155 5977
hsa-miR-337-3p	KJ776791_FrenchPolynesia	438	-47.4	158	-17.33	24881	22	10617	 8493 1096 4550
hsa-miR-337-3p	KF268948_CentralAfricanRepublic1	145	-18.66	145	-18.66	24882	22	10788	6974
hsa-miR-337-3p	KF268949_CentralAfricanRepublic2	285	-35.99	145	-18.66	24883	22	10776	 6955 1154
hsa-miR-337-3p	KF268950_CentralAfricanRepublic3	145	-18.66	145	-18.66	24884	22	10755	6974
hsa-miR-337-3p	NC_012532_Uganda2	280	-41.27	140	-24.06	24885	22	10794	 1155 5965
hsa-miR-337-3p	NC_012533_KedougouVirus1	143	-14.76	143	-14.76	24886	22	10723	5476
hsa-miR-337-3p	AY632535_Uganda3	280	-41.27	140	-24.06	24888	22	10794	 1155 5965
hsa-miR-337-3p	AY632540_KedougouVirus2	143	-14.76	143	-14.76	24889	22	10723	5476
hsa-miR-323a-5p	KU509998_Haiti	289	-56.56	148	-31.75	24891	22	10676	 7460 10302
hsa-miR-323a-5p	KU647676_Martinique	289	-56.56	148	-31.75	24892	22	10617	 7402 10244
hsa-miR-323a-5p	KU501215_PuertoRico	583	-102.7	153	-31.75	24893	22	10675	 7074 7461 3547 10303
hsa-miR-323a-5p	KU365777_Brazil1	430	-81.03	148	-31.75	24894	22	10662	 7448 3534 10290
hsa-miR-323a-5p	KU365778_Brazil2	583	-102.7	153	-31.75	24895	22	10727	 7062 7449 3535 10291
hsa-miR-323a-5p	KU365779_Brazil3	430	-81.03	148	-31.75	24896	22	10662	 7448 3534 10290
hsa-miR-323a-5p	KU365780_Brazil4	430	-81.03	148	-31.75	24897	22	10662	 7448 3534 10290
hsa-miR-323a-5p	KU321639_Brazil5	289	-56.56	148	-31.75	24898	22	10676	 7460 10302
hsa-miR-323a-5p	LC002520_Uganda1	291	-57.63	149	-32.32	24899	22	10807	 7459 4981
hsa-miR-323a-5p	KJ776791_FrenchPolynesia	289	-56.56	148	-31.75	24900	22	10617	 7402 10244
hsa-miR-323a-5p	KF268948_CentralAfricanRepublic1	288	-54.11	146	-27.33	24901	22	10788	 4981 3548
hsa-miR-323a-5p	KF268949_CentralAfricanRepublic2	284	-52.09	142	-26.78	24902	22	10776	 3529 4962
hsa-miR-323a-5p	KF268950_CentralAfricanRepublic3	288	-54.11	146	-27.33	24903	22	10755	 4981 3548
hsa-miR-323a-5p	NC_012532_Uganda2	291	-57.63	149	-32.32	24904	22	10794	 7447 4969
hsa-miR-323a-5p	NC_012533_KedougouVirus1	144	-26.21	144	-26.21	24905	22	10723	5616
hsa-miR-323a-5p	NC_012534_BagazaVirus1	588	-101.3	153	-27.55	24906	22	10941	 398 7605 6388 190
hsa-miR-323a-5p	AY632535_Uganda3	291	-57.63	149	-32.32	24907	22	10794	 7447 4969
hsa-miR-323a-5p	AY632540_KedougouVirus2	144	-26.21	144	-26.21	24908	22	10723	5616
hsa-miR-323a-5p	AY632545_BagazaVirus2	588	-101.3	153	-27.55	24909	22	10941	 398 7605 6388 190
hsa-miR-326	KU509998_Haiti	442	-71.65	155	-30.55	24929	20	10676	 5620 5960 5305
hsa-miR-326	KU647676_Martinique	442	-71.65	155	-30.55	24930	20	10617	 5562 5902 5247
hsa-miR-326	KU501215_PuertoRico	300	-41.1	155	-21.16	24931	20	10675	 5621 5961
hsa-miR-326	KU365777_Brazil1	300	-41.1	155	-21.16	24932	20	10662	 5608 5948
hsa-miR-326	KU365778_Brazil2	300	-41.1	155	-21.16	24933	20	10727	 5609 5949
hsa-miR-326	KU365779_Brazil3	300	-41.1	155	-21.16	24934	20	10662	 5608 5948
hsa-miR-326	KU365780_Brazil4	300	-41.1	155	-21.16	24935	20	10662	 5608 5948
hsa-miR-326	KU321639_Brazil5	589	-96.42	155	-30.55	24936	20	10676	 5620 9544 5960 5305
hsa-miR-326	LC002520_Uganda1	295	-51	155	-29.84	24937	20	10807	 5621 10346
hsa-miR-326	KJ776791_FrenchPolynesia	442	-71.65	155	-30.55	24938	20	10617	 5562 5902 5247
hsa-miR-326	KF268948_CentralAfricanRepublic1	313	-55.99	158	-34.83	24939	20	10788	 9338 5621
hsa-miR-326	KF268949_CentralAfricanRepublic2	297	-54.7	155	-33.54	24940	20	10776	 5602 9319
hsa-miR-326	KF268950_CentralAfricanRepublic3	313	-55.99	158	-34.83	24941	20	10755	 9338 5621
hsa-miR-326	NC_012532_Uganda2	295	-51	155	-29.84	24942	20	10794	 5609 10334
hsa-miR-326	NC_012533_KedougouVirus1	428	-57.06	146	-23.19	24943	20	10723	 2244 6769 1838
hsa-miR-326	NC_012534_BagazaVirus1	469	-73.69	159	-29.47	24944	20	10941	 10636 9324 629
hsa-miR-326	AY632535_Uganda3	295	-51	155	-29.84	24945	20	10794	 5609 10334
hsa-miR-326	AY632540_KedougouVirus2	428	-57.06	146	-23.19	24946	20	10723	 2244 6769 1838
hsa-miR-326	AY632545_BagazaVirus2	469	-73.69	159	-29.47	24947	20	10941	 10636 9324 629
hsa-miR-151a-5p	LC002520_Uganda1	140	-15.89	140	-15.89	24956	21	10807	7549
hsa-miR-151a-5p	KF268948_CentralAfricanRepublic1	140	-15.89	140	-15.89	24958	21	10788	7549
hsa-miR-151a-5p	KF268949_CentralAfricanRepublic2	140	-15.89	140	-15.89	24959	21	10776	7530
hsa-miR-151a-5p	KF268950_CentralAfricanRepublic3	140	-15.89	140	-15.89	24960	21	10755	7549
hsa-miR-151a-5p	NC_012532_Uganda2	140	-15.89	140	-15.89	24961	21	10794	7537
hsa-miR-151a-5p	NC_012533_KedougouVirus1	152	-17.43	152	-17.43	24962	21	10723	1371
hsa-miR-151a-5p	NC_012534_BagazaVirus1	142	-15.88	142	-15.88	24963	21	10941	8747
hsa-miR-151a-5p	AY632535_Uganda3	140	-15.89	140	-15.89	24964	21	10794	7537
hsa-miR-151a-5p	AY632540_KedougouVirus2	152	-17.43	152	-17.43	24965	21	10723	1371
hsa-miR-151a-5p	AY632545_BagazaVirus2	142	-15.88	142	-15.88	24966	21	10941	8747
hsa-miR-151a-3p	NC_012533_KedougouVirus1	161	-16.97	161	-16.97	24981	21	10723	4062
hsa-miR-151a-3p	AY632540_KedougouVirus2	161	-16.97	161	-16.97	24984	21	10723	4062
hsa-miR-135b-5p	KU509998_Haiti	1062	-110.21	163	-18.69	24986	23	10676	 10492 6935 6512 270 7803 5229 8001
hsa-miR-135b-5p	KU647676_Martinique	1062	-110.21	163	-18.69	24987	23	10617	 10434 6877 6454 212 7745 5171 7943
hsa-miR-135b-5p	KU501215_PuertoRico	1202	-128.91	163	-18.7	24988	23	10675	 10493 6936 6513 271 7804 5230 8002 7147
hsa-miR-135b-5p	KU365777_Brazil1	1062	-110.21	163	-18.69	24989	23	10662	 10479 6923 6500 258 7791 5217 7989
hsa-miR-135b-5p	KU365778_Brazil2	1062	-110.21	163	-18.69	24990	23	10727	 10480 6924 6501 259 7792 5218 7990
hsa-miR-135b-5p	KU365779_Brazil3	1062	-110.21	163	-18.69	24991	23	10662	 10479 6923 6500 258 7791 5217 7989
hsa-miR-135b-5p	KU365780_Brazil4	1062	-110.21	163	-18.69	24992	23	10662	 10479 6923 6500 258 7791 5217 7989
hsa-miR-135b-5p	KU321639_Brazil5	1062	-110.21	163	-18.69	24993	23	10676	 10492 6935 6512 270 7803 5229 8001
hsa-miR-135b-5p	LC002520_Uganda1	1185	-126.04	163	-18.7	24994	23	10807	 10493 6515 271 8002 5230 5074 6042 7147
hsa-miR-135b-5p	KJ776791_FrenchPolynesia	1066	-110.2	163	-18.69	24995	23	10617	 10434 6877 6454 212 7745 7943 5171
hsa-miR-135b-5p	KF268948_CentralAfricanRepublic1	1031	-110.58	163	-18.7	24996	23	10788	 10490 271 8002 5230 5074 5885 7147
hsa-miR-135b-5p	KF268949_CentralAfricanRepublic2	1031	-110.58	163	-18.7	24997	23	10776	 10474 270 7983 5211 5055 5866 7128
hsa-miR-135b-5p	KF268950_CentralAfricanRepublic3	1031	-110.58	163	-18.7	24998	23	10755	 10490 271 8002 5230 5074 5885 7147
hsa-miR-135b-5p	NC_012532_Uganda2	1185	-126.04	163	-18.7	24999	23	10794	 10481 6503 271 7990 5218 5062 6030 7135
hsa-miR-135b-5p	NC_012533_KedougouVirus1	141	-11.09	141	-11.09	25000	23	10723	5188
hsa-miR-135b-5p	NC_012534_BagazaVirus1	294	-28.43	154	-14.75	25001	23	10941	 7275 4584
hsa-miR-135b-5p	AY632535_Uganda3	1185	-126.04	163	-18.7	25002	23	10794	 10481 6503 271 7990 5218 5062 6030 7135
hsa-miR-135b-5p	AY632540_KedougouVirus2	141	-11.09	141	-11.09	25003	23	10723	5188
hsa-miR-135b-5p	AY632545_BagazaVirus2	294	-28.43	154	-14.75	25004	23	10941	 7275 4584
hsa-miR-135b-3p	KU509998_Haiti	143	-20.72	143	-20.72	25005	22	10676	7726
hsa-miR-135b-3p	KU647676_Martinique	143	-20.72	143	-20.72	25006	22	10617	7668
hsa-miR-135b-3p	KU501215_PuertoRico	143	-20.72	143	-20.72	25007	22	10675	7727
hsa-miR-135b-3p	KU365777_Brazil1	143	-20.72	143	-20.72	25008	22	10662	7714
hsa-miR-135b-3p	KU365778_Brazil2	143	-20.72	143	-20.72	25009	22	10727	7715
hsa-miR-135b-3p	KU365779_Brazil3	143	-20.72	143	-20.72	25010	22	10662	7714
hsa-miR-135b-3p	KU365780_Brazil4	143	-20.72	143	-20.72	25011	22	10662	7714
hsa-miR-135b-3p	KU321639_Brazil5	143	-20.72	143	-20.72	25012	22	10676	7726
hsa-miR-135b-3p	KJ776791_FrenchPolynesia	143	-20.72	143	-20.72	25014	22	10617	7668
hsa-miR-135b-3p	NC_012533_KedougouVirus1	288	-40.2	146	-23.21	25019	22	10723	 3551 8511
hsa-miR-135b-3p	AY632540_KedougouVirus2	288	-40.2	146	-23.21	25022	22	10723	 3551 8511
hsa-miR-148b-5p	LC002520_Uganda1	431	-48.69	145	-17.87	25032	22	10807	 9338 3254 4818
hsa-miR-148b-5p	KF268948_CentralAfricanRepublic1	305	-34.66	163	-17.87	25034	22	10788	 3253 4818
hsa-miR-148b-5p	KF268949_CentralAfricanRepublic2	305	-34.66	163	-17.87	25035	22	10776	 3234 4799
hsa-miR-148b-5p	KF268950_CentralAfricanRepublic3	305	-34.66	163	-17.87	25036	22	10755	 3253 4818
hsa-miR-148b-5p	NC_012532_Uganda2	431	-48.69	145	-17.87	25037	22	10794	 9326 3242 4806
hsa-miR-148b-5p	NC_012533_KedougouVirus1	145	-16.13	145	-16.13	25038	22	10723	8516
hsa-miR-148b-5p	NC_012534_BagazaVirus1	144	-20.16	144	-20.16	25039	22	10941	4152
hsa-miR-148b-5p	AY632535_Uganda3	431	-48.69	145	-17.87	25040	22	10794	 9326 3242 4806
hsa-miR-148b-5p	AY632540_KedougouVirus2	145	-16.13	145	-16.13	25041	22	10723	8516
hsa-miR-148b-5p	AY632545_BagazaVirus2	144	-20.16	144	-20.16	25042	22	10941	4152
hsa-miR-148b-3p	KU509998_Haiti	141	-16.54	141	-16.54	25043	22	10676	8307
hsa-miR-148b-3p	KU647676_Martinique	141	-16.54	141	-16.54	25044	22	10617	8249
hsa-miR-148b-3p	KU501215_PuertoRico	141	-16.54	141	-16.54	25045	22	10675	8308
hsa-miR-148b-3p	KU365778_Brazil2	141	-16.54	141	-16.54	25047	22	10727	8296
hsa-miR-148b-3p	KU321639_Brazil5	141	-16.54	141	-16.54	25050	22	10676	8307
[truncated: 2,513,332 more chars]
